# Supplementary material for: Investigation of metabolic crosstalk between host and pathogenic Clostridioides difficile via multiomics approaches
Source: Front Bioeng Biotechnol. 2022 Sep 2;10:971739. doi: 10.3389/fbioe.2022.971739 (PMC9478559; doi:10.3389/fbioe.2022.971739)
Supplement: Supplementary file 2 [file DataSheet1.xlsx]

## Sheet: Proteomics
-log(p-value)	log2(fold-change)	Majority protein IDs	Protein names	Gene names	Fasta headers	Peptides	Razor + unique peptides	Unique peptides	Sequence coverage [%]	Unique + razor sequence coverage [%]	Unique sequence coverage [%]	Mol. weight [kDa]	Q-value	Score	Intensity	LFQ intensity Control_1	LFQ intensity Control_2	LFQ intensity Control_3	LFQ intensity Coculture_1	LFQ intensity Coculture_2	LFQ intensity Coculture_3
3.96773	5.36255	Q99735	Microsomal glutathione S-transferase 2	MGST2	sp|Q99735|MGST2_HUMAN Microsomal glutathione S-transferase 2 OS=Homo sapiens OX=9606 GN=MGST2 PE=1 SV=1	1	1	1	9.5	9.5	9.5	16.62	0	3.0195	242550000	19.7892	20.4418	19.2875	25.322	25.3001	24.9841
3.58792	4.22312	P31431	Syndecan-4	SDC4	sp|P31431|SDC4_HUMAN Syndecan-4 OS=Homo sapiens OX=9606 GN=SDC4 PE=1 SV=2	1	1	1	7.1	7.1	7.1	21.641	0	3.6044	164230000	20.2363	21.0218	19.9969	24.7949	24.3329	24.7966
2.95471	3.52149	O00161	Synaptosomal-associated protein 23;Synaptosomal-associated protein	SNAP23	sp|O00161|SNP23_HUMAN Synaptosomal-associated protein 23 OS=Homo sapiens OX=9606 GN=SNAP23 PE=1 SV=1;tr|H3BV99|H3BV99_HUMAN Synaptosomal-associated protein (Fragment) OS=Homo sapiens OX=9606 GN=SNAP23 PE=1 SV=1;tr|H3BP15|H3BP15_HUMAN Synaptosomal-associate	1	1	1	8.5	8.5	8.5	23.354	0	6.7801	95249000	20.3034	19.6491	21.0765	24.0107	23.733	23.8497
1.54273	3.42529	Q9NRX4	14 kDa phosphohistidine phosphatase	PHPT1	sp|Q9NRX4|PHP14_HUMAN 14 kDa phosphohistidine phosphatase OS=Homo sapiens OX=9606 GN=PHPT1 PE=1 SV=1	2	2	2	32.8	32.8	32.8	13.832	0	7.7262	529020000	23.4779	23.3045	20.4967	25.184	26.276	26.095
0.543604	3.22575	Q86W42	THO complex subunit 6 homolog	THOC6	sp|Q86W42|THOC6_HUMAN THO complex subunit 6 homolog OS=Homo sapiens OX=9606 GN=THOC6 PE=1 SV=1	1	1	1	4.7	4.7	4.7	37.535	0.0015748	1.4872	1377600000	27.39	26.2061	19.008	27.5023	27.1818	27.5972
2.89695	3.21732	Q9Y6A9	Signal peptidase complex subunit 1	SPCS1	sp|Q9Y6A9|SPCS1_HUMAN Signal peptidase complex subunit 1 OS=Homo sapiens OX=9606 GN=SPCS1 PE=1 SV=5;tr|C9JBL1|C9JBL1_HUMAN Microsomal signal peptidase 12 kDa subunit OS=Homo sapiens OX=9606 GN=SPCS1 PE=1 SV=1;tr|A0A5F9YFS9|A0A5F9YFS9_HUMAN Microsomal signa	1	1	1	10.1	10.1	10.1	18.298	0	4.4835	97698000	20.2261	20.2143	21.3194	24.0177	23.89	23.5041
3.13414	3.16481	Q9HD42	Charged multivesicular body protein 1a	CHMP1A	sp|Q9HD42|CHM1A_HUMAN Charged multivesicular body protein 1a OS=Homo sapiens OX=9606 GN=CHMP1A PE=1 SV=1;tr|F8VUA2|F8VUA2_HUMAN Charged multivesicular body protein 1a OS=Homo sapiens OX=9606 GN=CHMP1A PE=1 SV=1;tr|F8VVT7|F8VVT7_HUMAN Charged multivesicular	1	1	1	4.6	4.6	4.6	21.703	0	2.694	38252000	19.3369	19.8891	18.7563	22.6448	22.4984	22.3336
1.44412	2.91554	P78556	C-C motif chemokine 20;CCL20(1-67);CCL20(1-64);CCL20(2-70)	CCL20	sp|P78556|CCL20_HUMAN C-C motif chemokine 20 OS=Homo sapiens OX=9606 GN=CCL20 PE=1 SV=1	1	1	1	17.7	17.7	17.7	10.762	0	5.267	180630000	22.4304	20.153	22.0162	25.133	25.0112	23.2019
1.9585	2.9012	Q9Y508	E3 ubiquitin-protein ligase RNF114	RNF114	sp|Q9Y508|RN114_HUMAN E3 ubiquitin-protein ligase RNF114 OS=Homo sapiens OX=9606 GN=RNF114 PE=1 SV=1;tr|A0A096LNV3|A0A096LNV3_HUMAN RING-type E3 ubiquitin transferase (Fragment) OS=Homo sapiens OX=9606 GN=RNF114 PE=1 SV=1;tr|A0A096LP02|A0A096LP02_HUMAN RIN	1	1	1	5.3	5.3	5.3	25.694	0.0010633	1.623	68791000	20.5135	19.2754	21.2274	23.3649	23.6989	22.6561
1.31938	2.82604	Q9BV57	1,2-dihydroxy-3-keto-5-methylthiopentene dioxygenase	ADI1	sp|Q9BV57|MTND_HUMAN 1,2-dihydroxy-3-keto-5-methylthiopentene dioxygenase OS=Homo sapiens OX=9606 GN=ADI1 PE=1 SV=1	2	2	2	17.3	17.3	17.3	21.498	0.0010782	1.7868	90075000	19.2989	19.6106	22.1796	23.552	22.3599	23.6552
2.52281	2.81426	Q5JW85	Glutathione S-transferase	GSTA3	tr|Q5JW85|Q5JW85_HUMAN Glutathione transferase OS=Homo sapiens OX=9606 GN=GSTA3 PE=1 SV=1;tr|Q5JW84|Q5JW84_HUMAN Glutathione S-transferase A3 (Fragment) OS=Homo sapiens OX=9606 GN=GSTA3 PE=1 SV=2	3	1	1	16.9	7.6	7.6	19.742	0	3.3874	91330000	21.2531	20.7203	20.5445	24.3993	23.4242	23.1371
0.626009	2.77381	Q15843	NEDD8	NEDD8;NEDD8-MDP1	sp|Q15843|NEDD8_HUMAN NEDD8 OS=Homo sapiens OX=9606 GN=NEDD8 PE=1 SV=1;tr|F8VSA6|F8VSA6_HUMAN NEDD8 OS=Homo sapiens OX=9606 GN=NEDD8 PE=3 SV=1;tr|E9PS38|E9PS38_HUMAN NEDD8 OS=Homo sapiens OX=9606 GN=NEDD8-MDP1 PE=3 SV=2;tr|S4R3E9|S4R3E9_HUMAN NEDD8 OS=Homo	1	1	1	17.3	17.3	17.3	9.0714	0	8.7612	547740000	21.4744	19.2238	25.9938	25.2107	24.9972	24.8055
2.08295	2.76541	Q8TF65	PDZ domain-containing protein GIPC2	GIPC2	sp|Q8TF65|GIPC2_HUMAN PDZ domain-containing protein GIPC2 OS=Homo sapiens OX=9606 GN=GIPC2 PE=1 SV=1	3	3	3	16.5	16.5	16.5	34.354	0	9.4987	101110000	20.3955	19.6003	21.4136	23.5706	22.8233	23.3117
2.58758	2.75074	Q9Y570	Protein phosphatase methylesterase 1	PPME1	sp|Q9Y570|PPME1_HUMAN Protein phosphatase methylesterase 1 OS=Homo sapiens OX=9606 GN=PPME1 PE=1 SV=3	1	1	1	3.9	3.9	3.9	42.315	0.0010758	1.7763	49251000	19.8214	20.8334	19.5232	22.6254	22.996	22.8088
2.34785	2.74985	Q8TEX9	Importin-4	IPO4	sp|Q8TEX9|IPO4_HUMAN Importin-4 OS=Homo sapiens OX=9606 GN=IPO4 PE=1 SV=2;tr|H0YN14|H0YN14_HUMAN Importin-4 OS=Homo sapiens OX=9606 GN=IPO4 PE=1 SV=1;tr|H0YLV0|H0YLV0_HUMAN Importin-4 OS=Homo sapiens OX=9606 GN=IPO4 PE=1 SV=1;tr|H0YL92|H0YL92_HUMAN Importi	3	3	3	3.8	3.8	3.8	118.71	0	8.3112	74887000	19.8378	21.2254	19.7594	22.972	23.039	23.0612
0.661073	2.67463	Q9ULC4	Malignant T-cell-amplified sequence 1	MCTS1	sp|Q9ULC4|MCTS1_HUMAN Malignant T-cell-amplified sequence 1 OS=Homo sapiens OX=9606 GN=MCTS1 PE=1 SV=1;tr|A0A3B3IRV3|A0A3B3IRV3_HUMAN Malignant T-cell-amplified sequence OS=Homo sapiens OX=9606 GN=MCTS2P PE=1 SV=1	2	2	2	19.9	19.9	19.9	20.555	0	14.183	279670000	24.474	18.7271	23.8983	25.2456	24.7686	25.1089
0.334352	2.66452	Q9UK41	Vacuolar protein sorting-associated protein 28 homolog	VPS28	sp|Q9UK41|VPS28_HUMAN Vacuolar protein sorting-associated protein 28 homolog OS=Homo sapiens OX=9606 GN=VPS28 PE=1 SV=1;tr|E9PR04|E9PR04_HUMAN Vacuolar protein sorting-associated protein 28 homolog (Fragment) OS=Homo sapiens OX=9606 GN=VPS28 PE=1 SV=1;tr|E	2	2	2	16.7	16.7	16.7	25.425	0	9.6747	4305200000	29.7019	19.7218	29.446	29.1377	28.7247	29.0009
1.91399	2.65162	Q9H9Q2	COP9 signalosome complex subunit 7b	COPS7B	sp|Q9H9Q2|CSN7B_HUMAN COP9 signalosome complex subunit 7b OS=Homo sapiens OX=9606 GN=COPS7B PE=1 SV=1;tr|J3QT73|J3QT73_HUMAN COP9 signalosome complex subunit 7b (Fragment) OS=Homo sapiens OX=9606 GN=COPS7B PE=1 SV=1;tr|A0A087X1P5|A0A087X1P5_HUMAN COP9 sign	1	1	1	5.3	5.3	5.3	29.622	0	3.015	49836000	19.6907	19.3342	21.2524	23.0607	22.6049	22.5666
1.0427	2.64177	P20962	Parathymosin	PTMS	sp|P20962|PTMS_HUMAN Parathymosin OS=Homo sapiens OX=9606 GN=PTMS PE=1 SV=2;tr|F5H7R9|F5H7R9_HUMAN Parathymosin (Fragment) OS=Homo sapiens OX=9606 GN=PTMS PE=1 SV=1;tr|F5GXR3|F5GXR3_HUMAN Parathymosin OS=Homo sapiens OX=9606 GN=PTMS PE=1 SV=1	1	1	1	10.8	10.8	10.8	11.53	0	2.8892	159070000	21.2135	19.889	23.9085	24.5642	24.1099	24.2622
1.81221	2.59912	P06730	Eukaryotic translation initiation factor 4E	EIF4E	sp|P06730|IF4E_HUMAN Eukaryotic translation initiation factor 4E OS=Homo sapiens OX=9606 GN=EIF4E PE=1 SV=2;tr|D6RBW1|D6RBW1_HUMAN Eukaryotic translation initiation factor 4E OS=Homo sapiens OX=9606 GN=EIF4E PE=1 SV=1	2	2	2	11.5	11.5	11.5	25.097	0	9.6311	265150000	22.2749	21.4277	23.3317	25.2761	25.2674	24.2882
1.31521	2.59185	Q9BWF3	RNA-binding protein 4;RNA-binding protein 4B	RBM4;RBM4B	sp|Q9BWF3|RBM4_HUMAN RNA-binding protein 4 OS=Homo sapiens OX=9606 GN=RBM4 PE=1 SV=1;sp|Q9BQ04|RBM4B_HUMAN RNA-binding protein 4B OS=Homo sapiens OX=9606 GN=RBM4B PE=1 SV=1;tr|E9PLB0|E9PLB0_HUMAN RNA-binding protein 4B OS=Homo sapiens OX=9606 GN=RBM4B PE=1	1	1	1	3.3	3.3	3.3	40.313	0.0015765	1.4939	21617000	18.5326	18.1428	19.3886	19.6208	22.4004	21.8182
2.32432	2.58884	Q13217	DnaJ homolog subfamily C member 3	DNAJC3	sp|Q13217|DNJC3_HUMAN DnaJ homolog subfamily C member 3 OS=Homo sapiens OX=9606 GN=DNAJC3 PE=1 SV=1	1	1	1	3.4	3.4	3.4	57.579	0	3.6312	71916000	20.503	20.1121	21.5608	23.4461	23.4677	23.0286
1.65318	2.57162	P15151	Poliovirus receptor	PVR	sp|P15151|PVR_HUMAN Poliovirus receptor OS=Homo sapiens OX=9606 GN=PVR PE=1 SV=2;tr|A0A0A0MSA9|A0A0A0MSA9_HUMAN Poliovirus receptor OS=Homo sapiens OX=9606 GN=PVR PE=1 SV=1;tr|A0A0C4DG49|A0A0C4DG49_HUMAN Poliovirus receptor OS=Homo sapiens OX=9606 GN=PVR P	3	3	3	10.3	10.3	10.3	45.302	0	21.852	253720000	21.1069	20.8761	22.9363	24.2013	24.7003	23.7324
3.93608	2.55314	P09668	Pro-cathepsin H;Cathepsin H mini chain;Cathepsin H;Cathepsin H heavy chain;Cathepsin H light chain	CTSH	sp|P09668|CATH_HUMAN Pro-cathepsin H OS=Homo sapiens OX=9606 GN=CTSH PE=1 SV=4;tr|A0A087X0D5|A0A087X0D5_HUMAN Pro-cathepsin H OS=Homo sapiens OX=9606 GN=CTSH PE=1 SV=1	3	3	3	16.7	16.7	16.7	37.393	0	5.0733	149950000	21.7136	21.694	21.2167	24.0649	24.0235	24.1952
1.35147	2.52251	Q9BV40	Vesicle-associated membrane protein 8	VAMP8	sp|Q9BV40|VAMP8_HUMAN Vesicle-associated membrane protein 8 OS=Homo sapiens OX=9606 GN=VAMP8 PE=1 SV=1;tr|C9JXZ5|C9JXZ5_HUMAN Vesicle-associated membrane protein 8 OS=Homo sapiens OX=9606 GN=VAMP8 PE=1 SV=1	1	1	1	14	14	14	11.438	0	5.6026	95968000	20.2502	19.682	22.5225	23.2228	23.5193	23.2801
1.20092	2.52109	Q9Y3C6	Peptidyl-prolyl cis-trans isomerase-like 1	PPIL1	sp|Q9Y3C6|PPIL1_HUMAN Peptidyl-prolyl cis-trans isomerase-like 1 OS=Homo sapiens OX=9606 GN=PPIL1 PE=1 SV=1	1	1	1	10.2	10.2	10.2	18.237	0	6.7498	156920000	21.3987	20.3365	23.5278	24.5314	24.6276	23.6673
2.27214	2.51735	Q8IV35	WD repeat-containing protein 49	WDR49	sp|Q8IV35|WDR49_HUMAN WD repeat-containing protein 49 OS=Homo sapiens OX=9606 GN=WDR49 PE=2 SV=1;tr|E9PDB0|E9PDB0_HUMAN WD repeat-containing protein 49 OS=Homo sapiens OX=9606 GN=WDR49 PE=1 SV=1;tr|H0Y8A5|H0Y8A5_HUMAN WD repeat-containing protein 49 (Fragm	1	1	1	1.7	1.7	1.7	79.294	0.0025786	1.3401	106810000	20.9081	21.3739	21.838	24.5801	23.7844	23.3076
2.57998	2.50902	O95954	Formimidoyltransferase-cyclodeaminase;Glutamate formimidoyltransferase;Formimidoyltetrahydrofolate cyclodeaminase	FTCD	sp|O95954|FTCD_HUMAN Formimidoyltransferase-cyclodeaminase OS=Homo sapiens OX=9606 GN=FTCD PE=1 SV=2;tr|A0A0G2JQF2|A0A0G2JQF2_HUMAN Formimidoyltetrahydrofolate cyclodeaminase (Fragment) OS=Homo sapiens OX=9606 GN=FTCD PE=1 SV=1;tr|B7WPK3|B7WPK3_HUMAN Formi	3	3	3	8.9	8.9	8.9	58.926	0	4.5295	116360000	21.0869	21.5219	20.2799	23.6099	23.5192	23.2867
2.47129	2.49408	Q96C19	EF-hand domain-containing protein D2;EF-hand domain-containing protein D1	EFHD2;EFHD1	sp|Q96C19|EFHD2_HUMAN EF-hand domain-containing protein D2 OS=Homo sapiens OX=9606 GN=EFHD2 PE=1 SV=1;sp|Q9BUP0|EFHD1_HUMAN EF-hand domain-containing protein D1 OS=Homo sapiens OX=9606 GN=EFHD1 PE=1 SV=1;tr|A0A087X1Z2|A0A087X1Z2_HUMAN EF-hand domain-contai	3	3	3	13.8	13.8	13.8	26.697	0	5.9335	54598000	19.4948	18.8361	20.097	22.201	21.6476	22.0615
1.82103	2.48471	P42330	Aldo-keto reductase family 1 member C3	AKR1C3	sp|P42330|AK1C3_HUMAN Aldo-keto reductase family 1 member C3 OS=Homo sapiens OX=9606 GN=AKR1C3 PE=1 SV=4;tr|S4R3Z2|S4R3Z2_HUMAN Aldo-keto reductase family 1 member C3 OS=Homo sapiens OX=9606 GN=AKR1C3 PE=1 SV=1;tr|A0A0A0MSS8|A0A0A0MSS8_HUMAN Aldo-keto redu	4	2	2	17.3	11.1	11.1	36.853	0	22.118	679930000	22.0385	22.4809	23.971	25.4703	24.9735	25.5007
3.36667	2.42946	Q9UL25	Ras-related protein Rab-21	RAB21	sp|Q9UL25|RAB21_HUMAN Ras-related protein Rab-21 OS=Homo sapiens OX=9606 GN=RAB21 PE=1 SV=3	3	3	3	19.1	19.1	19.1	24.347	0	6.053	96928000	19.7035	20.2543	20.0296	22.4391	22.6965	22.1402
1.35804	2.42607	Q9H910	Hematological and neurological expressed 1-like protein	HN1L	sp|Q9H910|JUPI2_HUMAN Jupiter microtubule associated homolog 2 OS=Homo sapiens OX=9606 GN=JPT2 PE=1 SV=1;tr|H3BU16|H3BU16_HUMAN Jupiter microtubule-associated homolog 2 (Fragment) OS=Homo sapiens OX=9606 GN=JPT2 PE=1 SV=1;tr|A6NGP5|A6NGP5_HUMAN Jupiter mic	2	2	2	16.3	16.3	16.3	20.063	0	5.3257	133690000	20.7637	20.6953	23.1254	24.3401	23.5074	24.0151
2.34584	2.41618	Q8WUK0	Phosphatidylglycerophosphatase and protein-tyrosine phosphatase 1	PTPMT1	sp|Q8WUK0|PTPM1_HUMAN Phosphatidylglycerophosphatase and protein-tyrosine phosphatase 1 OS=Homo sapiens OX=9606 GN=PTPMT1 PE=1 SV=1;tr|E9PQM0|E9PQM0_HUMAN Phosphatidylglycerophosphatase and protein-tyrosine phosphatase 1 OS=Homo sapiens OX=9606 GN=PTPMT1 P	1	1	1	6.5	6.5	6.5	22.843	0	2.8292	19717000	19.4401	19.5576	18.2644	21.3958	21.6467	21.4682
1.31917	2.4	P09429	High mobility group protein B1;Putative high mobility group protein B1-like 1	HMGB1;HMGB1P1	sp|P09429|HMGB1_HUMAN High mobility group protein B1 OS=Homo sapiens OX=9606 GN=HMGB1 PE=1 SV=3;tr|Q5T7C4|Q5T7C4_HUMAN High mobility group protein B1 OS=Homo sapiens OX=9606 GN=HMGB1 PE=1 SV=1;sp|B2RPK0|HGB1A_HUMAN Putative high mobility group protein B1-l	6	6	5	27.9	27.9	22.3	24.893	0	74.063	5666200000	24.3079	24.4359	26.8272	27.6197	27.5254	27.3765
1.80989	2.39978	P49441	Inositol polyphosphate 1-phosphatase	INPP1	sp|P49441|INPP_HUMAN Inositol polyphosphate 1-phosphatase OS=Homo sapiens OX=9606 GN=INPP1 PE=1 SV=1;tr|C9J128|C9J128_HUMAN Inositol polyphosphate 1-phosphatase (Fragment) OS=Homo sapiens OX=9606 GN=INPP1 PE=1 SV=1;tr|C9J2Z6|C9J2Z6_HUMAN Inositol polyphosp	1	1	1	3	3	3	43.998	0	5.1766	78218000	21.441	19.8611	21.7349	23.4319	23.5972	23.2073
1.89341	2.39414	P05114	Non-histone chromosomal protein HMG-14	HMGN1	sp|P05114|HMGN1_HUMAN Non-histone chromosomal protein HMG-14 OS=Homo sapiens OX=9606 GN=HMGN1 PE=1 SV=3;tr|A6NL93|A6NL93_HUMAN Non-histone chromosomal protein HMG-14 OS=Homo sapiens OX=9606 GN=HMGN1 PE=1 SV=1;tr|A6NEL0|A6NEL0_HUMAN Non-histone chromosomal	2	2	2	34	34	34	10.659	0	8.3205	91891000	20.5515	19.4525	21.3168	22.594	23.0745	22.8348
1.61989	2.28918	Q86VM9	Zinc finger CCCH domain-containing protein 18	ZC3H18	sp|Q86VM9|ZCH18_HUMAN Zinc finger CCCH domain-containing protein 18 OS=Homo sapiens OX=9606 GN=ZC3H18 PE=1 SV=2;tr|E7ERS3|E7ERS3_HUMAN Zinc finger CCCH domain-containing protein 18 OS=Homo sapiens OX=9606 GN=ZC3H18 PE=1 SV=1	1	1	1	1.4	1.4	1.4	106.38	0	3.1083	34855000	19.5498	19.0249	21.1544	22.2902	22.2831	22.0234
0.79331	2.27624	P46736	Lys-63-specific deubiquitinase BRCC36	BRCC3	sp|P46736|BRCC3_HUMAN Lys-63-specific deubiquitinase BRCC36 OS=Homo sapiens OX=9606 GN=BRCC3 PE=1 SV=2;tr|X6RJS7|X6RJS7_HUMAN Lys-63-specific deubiquitinase BRCC36 (Fragment) OS=Homo sapiens OX=9606 GN=BRCC3 PE=1 SV=1;tr|A0A087WZR3|A0A087WZR3_HUMAN Lys-63-	1	1	1	3.5	3.5	3.5	36.072	0.0045524	1.1387	94832000	20.1314	23.9915	19.9454	23.3794	23.796	23.7216
2.09575	2.25805	P16104	Histone H2AX;Histone H2A type 1-A;Histone H2A type 2-B	H2AFX;HIST1H2AA;HIST2H2AB	sp|P16104|H2AX_HUMAN Histone H2AX OS=Homo sapiens OX=9606 GN=H2AX PE=1 SV=2;sp|Q96QV6|H2A1A_HUMAN Histone H2A type 1-A OS=Homo sapiens OX=9606 GN=H2AC1 PE=1 SV=3;sp|Q8IUE6|H2A2B_HUMAN Histone H2A type 2-B OS=Homo sapiens OX=9606 GN=H2AC21 PE=1 SV=3	4	2	2	32.2	21	21	15.144	0	24.411	1501800000	24.2703	25.3763	24.0682	26.4032	26.9815	27.1042
1.3571	2.25188	Q53HC9	Protein TSSC1	TSSC1	sp|Q53HC9|EIPR1_HUMAN EARP and GARP complex-interacting protein 1 OS=Homo sapiens OX=9606 GN=EIPR1 PE=1 SV=2;tr|A8MUM1|A8MUM1_HUMAN EARP and GARP complex-interacting protein 1 OS=Homo sapiens OX=9606 GN=EIPR1 PE=1 SV=2;tr|F8WDX0|F8WDX0_HUMAN EARP and GARP	2	2	2	9	9	9	43.603	0.0025773	1.3315	23612000	18.0336	18.0659	19.7844	21.5892	21.1758	19.8745
1.75033	2.20522	Q96AQ6	Pre-B-cell leukemia transcription factor-interacting protein 1	PBXIP1	sp|Q96AQ6|PBIP1_HUMAN Pre-B-cell leukemia transcription factor-interacting protein 1 OS=Homo sapiens OX=9606 GN=PBXIP1 PE=1 SV=1	1	1	1	2.2	2.2	2.2	80.642	0.0010593	1.5925	14516000	18.8043	19.6795	18.5852	21.0141	20.5626	22.108
3.15727	2.2	Q8WZA0	Protein LZIC	LZIC	sp|Q8WZA0|LZIC_HUMAN Protein LZIC OS=Homo sapiens OX=9606 GN=LZIC PE=1 SV=1;tr|K7ES95|K7ES95_HUMAN Leucine zipper and CTNNBIP1 domain-containing protein (Fragment) OS=Homo sapiens OX=9606 GN=LZIC PE=1 SV=1	1	1	1	11.6	11.6	11.6	21.494	0	12.675	89478000	20.6917	21.0666	20.2938	22.799	23.0713	23.1197
2.50412	2.2	Q9Y3D6	Mitochondrial fission 1 protein	FIS1	sp|Q9Y3D6|FIS1_HUMAN Mitochondrial fission 1 protein OS=Homo sapiens OX=9606 GN=FIS1 PE=1 SV=2	2	2	2	17.8	17.8	17.8	16.937	0	8.9482	60361000	20.9185	19.8185	20.2282	22.8881	22.3184	22.6453
1.49117	2.17189	Q8WX92	Negative elongation factor B	NELFB	sp|Q8WX92|NELFB_HUMAN Negative elongation factor B OS=Homo sapiens OX=9606 GN=NELFB PE=1 SV=1;tr|A0A5H1ZRP4|A0A5H1ZRP4_HUMAN Negative elongation factor B OS=Homo sapiens OX=9606 GN=NELFB PE=1 SV=1	1	1	1	1.7	1.7	1.7	65.697	0.0045639	1.1581	13170000	19.3762	18.0905	18.135	21.3805	21.0687	19.668
1.646	2.16281	Q9H0E2	Toll-interacting protein	TOLLIP	sp|Q9H0E2|TOLIP_HUMAN Toll-interacting protein OS=Homo sapiens OX=9606 GN=TOLLIP PE=1 SV=1;tr|F2Z2Y8|F2Z2Y8_HUMAN Toll-interacting protein OS=Homo sapiens OX=9606 GN=TOLLIP PE=1 SV=1;tr|E7EN89|E7EN89_HUMAN Toll interacting protein, isoform CRA_b OS=Homo sa	3	3	3	16.1	16.1	16.1	30.281	0	9.4993	166510000	22.111	21.9422	20.2431	23.4979	23.702	23.5849
1.66513	2.13666	Q8WXF1	Paraspeckle component 1	PSPC1	sp|Q8WXF1|PSPC1_HUMAN Paraspeckle component 1 OS=Homo sapiens OX=9606 GN=PSPC1 PE=1 SV=1;tr|X6RDA4|X6RDA4_HUMAN Paraspeckle component 1 (Fragment) OS=Homo sapiens OX=9606 GN=PSPC1 PE=1 SV=1	3	3	3	9.8	9.8	9.8	58.743	0	12.745	269000000	22.4859	22.9154	21.0066	24.3238	24.3844	24.1096
0.994408	2.1	O00244	Copper transport protein ATOX1	ATOX1	sp|O00244|ATOX1_HUMAN Copper transport protein ATOX1 OS=Homo sapiens OX=9606 GN=ATOX1 PE=1 SV=1;tr|E5RGN3|E5RGN3_HUMAN Copper transport protein ATOX1 OS=Homo sapiens OX=9606 GN=ATOX1 PE=1 SV=1;tr|E5RIM7|E5RIM7_HUMAN Copper transport protein ATOX1 OS=Homo s	3	3	3	50	50	50	7.4016	0	8.0599	651510000	21.7474	22.3073	25.1572	25.4688	25.6956	24.9207
2.2222	2.06982	P49756	RNA-binding protein 25	RBM25	sp|P49756|RBM25_HUMAN RNA-binding protein 25 OS=Homo sapiens OX=9606 GN=RBM25 PE=1 SV=3;tr|E9PQU5|E9PQU5_HUMAN RNA-binding protein 25 (Fragment) OS=Homo sapiens OX=9606 GN=RBM25 PE=1 SV=1	1	1	1	2.1	2.1	2.1	100.18	0	3.9239	39384000	20.0714	19.836	20.9033	22.6459	22.4499	21.9243
1.31841	2.06946	Q6DKJ4	Nucleoredoxin	NXN	sp|Q6DKJ4|NXN_HUMAN Nucleoredoxin OS=Homo sapiens OX=9606 GN=NXN PE=1 SV=2;tr|A0A0G2JQK5|A0A0G2JQK5_HUMAN Nucleoredoxin (Fragment) OS=Homo sapiens OX=9606 GN=NXN PE=1 SV=1;tr|A0A0C4DGI2|A0A0C4DGI2_HUMAN Nucleoredoxin OS=Homo sapiens OX=9606 GN=NXN PE=1 SV=	2	2	2	7.1	7.1	7.1	48.392	0.0098039	0.85612	4063000	17.3472	17.0877	17.3983	19.1751	18.18	20.6865
1.90358	2.06668	Q92575	UBX domain-containing protein 4	UBXN4	sp|Q92575|UBXN4_HUMAN UBX domain-containing protein 4 OS=Homo sapiens OX=9606 GN=UBXN4 PE=1 SV=2	1	1	1	6.7	6.7	6.7	56.777	0	15.404	156980000	21.9684	21.6847	23.2191	24.3429	24.5102	24.2193
2.2212	2.05982	Q9UNH7	Sorting nexin-6;Sorting nexin-6, N-terminally processed	SNX6	sp|Q9UNH7|SNX6_HUMAN Sorting nexin-6 OS=Homo sapiens OX=9606 GN=SNX6 PE=1 SV=1;tr|G3V2U1|G3V2U1_HUMAN Sorting nexin-6 OS=Homo sapiens OX=9606 GN=SNX6 PE=1 SV=2;tr|H0YJF8|H0YJF8_HUMAN Sorting nexin-6 OS=Homo sapiens OX=9606 GN=SNX6 PE=1 SV=2;tr|G3V4Z5|G3V4Z	4	4	4	10.8	10.8	10.8	46.648	0	8.5195	89642000	19.9147	20.413	21.1659	22.3311	22.7917	22.5503
0.695266	2.05804	P15374	Ubiquitin carboxyl-terminal hydrolase isozyme L3;Ubiquitin carboxyl-terminal hydrolase	UCHL3	sp|P15374|UCHL3_HUMAN Ubiquitin carboxyl-terminal hydrolase isozyme L3 OS=Homo sapiens OX=9606 GN=UCHL3 PE=1 SV=1;tr|A0A087WTB8|A0A087WTB8_HUMAN Ubiquitin carboxyl-terminal hydrolase OS=Homo sapiens OX=9606 GN=UCHL3 PE=1 SV=1	3	3	3	21.3	21.3	21.3	26.182	0	12.088	269950000	20.4825	21.0721	24.7734	24.381	23.9487	24.1725
2.6391	2.04924	P49407	Beta-arrestin-1	ARRB1	sp|P49407|ARRB1_HUMAN Beta-arrestin-1 OS=Homo sapiens OX=9606 GN=ARRB1 PE=1 SV=2;tr|E9PM35|E9PM35_HUMAN Beta-arrestin-1 (Fragment) OS=Homo sapiens OX=9606 GN=ARRB1 PE=1 SV=8	3	3	3	12.4	12.4	12.4	47.065	0	4.533	100800000	20.8787	20.5406	21.5369	23.0654	23.0973	22.9412
0.593234	2.04512	Q09028	Histone-binding protein RBBP4	RBBP4	sp|Q09028|RBBP4_HUMAN Histone-binding protein RBBP4 OS=Homo sapiens OX=9606 GN=RBBP4 PE=1 SV=3;tr|E9PNS2|E9PNS2_HUMAN Histone-binding protein RBBP4 OS=Homo sapiens OX=9606 GN=RBBP4 PE=1 SV=1;tr|E9PIC4|E9PIC4_HUMAN Histone-binding protein RBBP4 OS=Homo sapi	2	2	2	9.6	9.6	9.6	47.655	0	4.9926	243520000	19.7953	20.655	24.7235	24.2402	23.7011	23.3679
2.33834	2.03717	P53985	Monocarboxylate transporter 1	SLC16A1	sp|P53985|MOT1_HUMAN Monocarboxylate transporter 1 OS=Homo sapiens OX=9606 GN=SLC16A1 PE=1 SV=3	2	2	2	4.2	4.2	4.2	53.944	0	4.3524	177160000	21.9249	21.6767	22.8368	24.2602	24.1815	24.1082
1.73244	2.03715	O95456	Proteasome assembly chaperone 1	PSMG1	sp|O95456|PSMG1_HUMAN Proteasome assembly chaperone 1 OS=Homo sapiens OX=9606 GN=PSMG1 PE=1 SV=1;tr|F8WBH7|F8WBH7_HUMAN Proteasome assembly chaperone 1 OS=Homo sapiens OX=9606 GN=PSMG1 PE=1 SV=1	1	1	1	3.5	3.5	3.5	32.854	0	3.8706	36723000	21.1765	19.786	19.6827	22.4418	22.5082	21.8066
3.8737	2.03578	Q96MW1	Coiled-coil domain-containing protein 43	CCDC43	sp|Q96MW1|CCD43_HUMAN Coiled-coil domain-containing protein 43 OS=Homo sapiens OX=9606 GN=CCDC43 PE=1 SV=2;tr|Q86WV7|Q86WV7_HUMAN Coiled-coil domain-containing protein 43 OS=Homo sapiens OX=9606 GN=CCDC43 PE=1 SV=1	1	1	1	12.5	12.5	12.5	25.248	0	5.1121	61115000	20.9693	20.5519	20.5413	22.7167	22.7306	22.7225
1.19783	2.0315	P53990	IST1 homolog	IST1	sp|P53990|IST1_HUMAN IST1 homolog OS=Homo sapiens OX=9606 GN=IST1 PE=1 SV=1	4	1	1	20.1	5.2	5.2	39.75	0.0025549	1.2237	52881000	20.1973	19.7215	22.2181	22.5917	23.1831	22.4566
1.84065	2.0239	Q12765	Secernin-1	SCRN1	sp|Q12765|SCRN1_HUMAN Secernin-1 OS=Homo sapiens OX=9606 GN=SCRN1 PE=1 SV=2	3	3	3	9.4	9.4	9.4	46.382	0	5.4207	310540000	23.9472	22.984	22.2661	25.0524	25.0301	25.1864
1.70539	2.01582	P39748	Flap endonuclease 1	FEN1	sp|P39748|FEN1_HUMAN Flap endonuclease 1 OS=Homo sapiens OX=9606 GN=FEN1 PE=1 SV=1;tr|F5H1Y3|F5H1Y3_HUMAN Flap endonuclease 1 (Fragment) OS=Homo sapiens OX=9606 GN=FEN1 PE=1 SV=1	2	2	2	7.1	7.1	7.1	42.592	0	15.784	194250000	21.5714	21.0487	22.7611	23.5762	24.1487	23.7038
1.7495	2.01573	Q9H7C9	Mth938 domain-containing protein	AAMDC	sp|Q9H7C9|AAMDC_HUMAN Mth938 domain-containing protein OS=Homo sapiens OX=9606 GN=AAMDC PE=1 SV=1;tr|E9PIQ4|E9PIQ4_HUMAN Mth938 domain-containing protein OS=Homo sapiens OX=9606 GN=AAMDC PE=1 SV=1;tr|E9PJP1|E9PJP1_HUMAN Mth938 domain-containing protein OS=	1	1	1	11.5	11.5	11.5	13.332	0.0005596	2.1013	43221000	20.9051	20.7774	19.6355	22.1778	23.1058	22.0816
1.09752	2.01498	P62942	Peptidyl-prolyl cis-trans isomerase FKBP1A;Peptidyl-prolyl cis-trans isomerase	FKBP1A	sp|P62942|FKB1A_HUMAN Peptidyl-prolyl cis-trans isomerase FKBP1A OS=Homo sapiens OX=9606 GN=FKBP1A PE=1 SV=2;tr|Q5W0X3|Q5W0X3_HUMAN Peptidylprolyl isomerase OS=Homo sapiens OX=9606 GN=FKBP1A PE=1 SV=1;tr|A0A087WZM5|A0A087WZM5_HUMAN Peptidylprolyl isomerase	5	5	5	41.7	41.7	41.7	11.951	0	37.156	2161300000	24.0414	24.1614	26.6702	26.9338	26.8149	27.1692
2.07475	1.99215	Q9Y6E2	Basic leucine zipper and W2 domain-containing protein 2	BZW2	sp|Q9Y6E2|BZW2_HUMAN Basic leucine zipper and W2 domain-containing protein 2 OS=Homo sapiens OX=9606 GN=BZW2 PE=1 SV=1;tr|Q75MG1|Q75MG1_HUMAN Basic leucine zipper and W2 domain-containing protein 2 (Fragment) OS=Homo sapiens OX=9606 GN=BZW2 PE=1 SV=1;tr|E7	4	4	4	15.8	15.8	15.8	48.162	0	14.279	142620000	21.718	20.7931	22.1831	23.4748	23.6546	23.5413
1.95484	1.98919	Q96A49	Synapse-associated protein 1	SYAP1	sp|Q96A49|SYAP1_HUMAN Synapse-associated protein 1 OS=Homo sapiens OX=9606 GN=SYAP1 PE=1 SV=1	3	3	3	14.2	14.2	14.2	39.933	0	11.591	148650000	21.3443	21.48	22.7351	23.8862	23.7476	23.8932
1.24061	1.98625	Q9UN86	Ras GTPase-activating protein-binding protein 2	G3BP2	sp|Q9UN86|G3BP2_HUMAN Ras GTPase-activating protein-binding protein 2 OS=Homo sapiens OX=9606 GN=G3BP2 PE=1 SV=2;tr|D6RBM9|D6RBM9_HUMAN Ras GTPase-activating protein-binding protein 2 (Fragment) OS=Homo sapiens OX=9606 GN=G3BP2 PE=1 SV=8;tr|D6REX8|D6REX8_H	1	1	1	5.8	5.8	5.8	54.12	0.0010576	1.579	93597000	21.0453	20.1958	22.7473	23.3336	23.3923	23.2213
1.47342	1.98412	O43143	Pre-mRNA-splicing factor ATP-dependent RNA helicase DHX15	DHX15	sp|O43143|DHX15_HUMAN Pre-mRNA-splicing factor ATP-dependent RNA helicase DHX15 OS=Homo sapiens OX=9606 GN=DHX15 PE=1 SV=2	2	2	2	3.1	3.1	3.1	90.932	0	3.4604	179450000	23.2139	21.2765	21.4486	23.857	24.1239	23.9104
1.25443	1.97438	Q9BUJ2	Heterogeneous nuclear ribonucleoprotein U-like protein 1	HNRNPUL1	sp|Q9BUJ2|HNRL1_HUMAN Heterogeneous nuclear ribonucleoprotein U-like protein 1 OS=Homo sapiens OX=9606 GN=HNRNPUL1 PE=1 SV=2;tr|A0A0A0MRA5|A0A0A0MRA5_HUMAN Heterogeneous nuclear ribonucleoprotein U-like protein 1 OS=Homo sapiens OX=9606 GN=HNRNPUL1 PE=1 SV	4	4	4	5.7	5.7	5.7	95.737	0	9.5105	201820000	20.3793	21.1267	22.7838	23.5434	23.6642	23.0054
2.70878	1.96054	P52758	Ribonuclease UK114	HRSP12	sp|P52758|RIDA_HUMAN 2-iminobutanoate/2-iminopropanoate deaminase OS=Homo sapiens OX=9606 GN=RIDA PE=1 SV=1;tr|H0YBX3|H0YBX3_HUMAN 2-iminobutanoate/2-iminopropanoate deaminase (Fragment) OS=Homo sapiens OX=9606 GN=RIDA PE=1 SV=1;tr|H0YB34|H0YB34_HUMAN 2-im	5	5	5	53.3	53.3	53.3	14.494	0	34.08	990890000	24.1588	24.5913	23.9187	26.4123	26.326	25.8122
1.31921	1.95642	Q96C01	Protein FAM136A	FAM136A	sp|Q96C01|F136A_HUMAN Protein FAM136A OS=Homo sapiens OX=9606 GN=FAM136A PE=1 SV=1;tr|C9J2Y4|C9J2Y4_HUMAN Protein FAM136A OS=Homo sapiens OX=9606 GN=FAM136A PE=1 SV=1;tr|E7EQY1|E7EQY1_HUMAN Protein FAM136A OS=Homo sapiens OX=9606 GN=FAM136A PE=1 SV=1	2	2	2	12.3	12.3	12.3	15.641	0	4.2292	439820000	22.558	23.4438	24.816	25.1387	25.9067	25.6416
2.13344	1.93951	O00541	Pescadillo homolog	PES1	sp|O00541|PESC_HUMAN Pescadillo homolog OS=Homo sapiens OX=9606 GN=PES1 PE=1 SV=1;tr|B3KXD6|B3KXD6_HUMAN Pescadillo homolog OS=Homo sapiens OX=9606 GN=PES1 PE=1 SV=1;tr|B5MCF9|B5MCF9_HUMAN Pescadillo homolog OS=Homo sapiens OX=9606 GN=PES1 PE=1 SV=1	1	1	1	3.1	3.1	3.1	68.002	0	3.888	25162000	19.6795	19.2678	20.2325	22.0031	21.8543	21.1408
1.55025	1.92935	Q99880	Histone H2B type 1-L;Histone H2B type 1-H;Histone H2B type 1-N;Histone H2B type 1-C/E/F/G/I;Histone H2B type 1-D;Histone H2B type 1-K;Histone H2B type 2-F;Histone H2B type 1-M;Histone H2B type F-S;Histone H2B	HIST1H2BL;HIST1H2BH;HIST1H2BN;HIST1H2BC;HIST1H2BD;HIST1H2BK;HIST2H2BF;HIST1H2BM;H2BFS	sp|Q99880|H2B1L_HUMAN Histone H2B type 1-L OS=Homo sapiens OX=9606 GN=H2BC13 PE=1 SV=3;sp|Q93079|H2B1H_HUMAN Histone H2B type 1-H OS=Homo sapiens OX=9606 GN=H2BC9 PE=1 SV=3;sp|Q99877|H2B1N_HUMAN Histone H2B type 1-N OS=Homo sapiens OX=9606 GN=H2BC15 PE=1 S	4	2	2	27	7.9	7.9	13.952	0	7.1983	4912700000	26.2389	26.379	27.9911	28.6498	28.7278	29.0195
2.06993	1.9197	P30533	Alpha-2-macroglobulin receptor-associated protein	LRPAP1	sp|P30533|AMRP_HUMAN Alpha-2-macroglobulin receptor-associated protein OS=Homo sapiens OX=9606 GN=LRPAP1 PE=1 SV=1	2	2	2	4.8	4.8	4.8	41.465	0	4.3534	119600000	22.1342	21.1673	22.4754	23.9558	23.8676	23.7126
4.09235	1.91705	P30419	Glycylpeptide N-tetradecanoyltransferase 1	NMT1	sp|P30419|NMT1_HUMAN Glycylpeptide N-tetradecanoyltransferase 1 OS=Homo sapiens OX=9606 GN=NMT1 PE=1 SV=2;tr|K7EN82|K7EN82_HUMAN Glycylpeptide N-tetradecanoyltransferase 1 (Fragment) OS=Homo sapiens OX=9606 GN=NMT1 PE=1 SV=1	2	2	1	6.7	6.7	3.8	56.806	0	14.055	268190000	22.9223	22.561	22.8208	24.5939	24.7342	24.7273
0.788759	1.91352	P06239	Tyrosine-protein kinase Lck;Tyrosine-protein kinase Yes;Proto-oncogene tyrosine-protein kinase Src;Tyrosine-protein kinase Fyn;Non-specific protein-tyrosine kinase	LCK;YES1;SRC;FYN	sp|P06239|LCK_HUMAN Tyrosine-protein kinase Lck OS=Homo sapiens OX=9606 GN=LCK PE=1 SV=6;sp|P07947|YES_HUMAN Tyrosine-protein kinase Yes OS=Homo sapiens OX=9606 GN=YES1 PE=1 SV=3;sp|P12931|SRC_HUMAN Proto-oncogene tyrosine-protein kinase Src OS=Homo sapien	1	1	1	2	2	2	58	0	3.392	59162000	18.972	22.145	21.4404	21.6261	23.4391	23.2327
1.43452	1.87764	P17066	Heat shock 70 kDa protein 6;Putative heat shock 70 kDa protein 7	HSPA6;HSPA7	sp|P17066|HSP76_HUMAN Heat shock 70 kDa protein 6 OS=Homo sapiens OX=9606 GN=HSPA6 PE=1 SV=2;sp|P48741|HSP77_HUMAN Putative heat shock 70 kDa protein 7 OS=Homo sapiens OX=9606 GN=HSPA7 PE=5 SV=2	6	1	1	11.7	1.7	1.7	71.027	0	4.266	123930000	21.5464	21.5018	23.2857	23.9158	24.2952	23.7559
2.10924	1.87217	Q9UEE9	Craniofacial development protein 1	CFDP1	sp|Q9UEE9|CFDP1_HUMAN Craniofacial development protein 1 OS=Homo sapiens OX=9606 GN=CFDP1 PE=1 SV=1	1	1	1	5	5	5	33.592	0	3.4809	27319000	19.8132	20.114	19.8742	21.0721	22.1533	22.1926
2.31491	1.86546	P15927	Replication protein A 32 kDa subunit	RPA2	sp|P15927|RFA2_HUMAN Replication protein A 32 kDa subunit OS=Homo sapiens OX=9606 GN=RPA2 PE=1 SV=1;tr|Q5TEJ0|Q5TEJ0_HUMAN Replication protein A 32 kDa subunit (Fragment) OS=Homo sapiens OX=9606 GN=RPA2 PE=1 SV=1;tr|Q5TEJ7|Q5TEJ7_HUMAN Replication protein	2	2	2	18.1	18.1	18.1	29.247	0	8.6855	191630000	22.2671	22.7084	21.6348	23.9352	24.2867	23.9848
1.30326	1.86004	Q8WW12	PEST proteolytic signal-containing nuclear protein	PCNP	sp|Q8WW12|PCNP_HUMAN PEST proteolytic signal-containing nuclear protein OS=Homo sapiens OX=9606 GN=PCNP PE=1 SV=2	1	1	1	8.4	8.4	8.4	18.925	0	3.1615	29913000	19.1818	19.9285	20.5655	21.176	21.257	22.823
2.12348	1.85181	P31150	Rab GDP dissociation inhibitor alpha	GDI1	sp|P31150|GDIA_HUMAN Rab GDP dissociation inhibitor alpha OS=Homo sapiens OX=9606 GN=GDI1 PE=1 SV=2	9	3	3	29.1	13.9	13.9	50.582	0	15.486	285920000	22.5738	21.6593	21.6782	23.9702	24.099	23.3975
0.817296	1.83615	Q9BW72	HIG1 domain family member 2A, mitochondrial	HIGD2A	sp|Q9BW72|HIG2A_HUMAN HIG1 domain family member 2A, mitochondrial OS=Homo sapiens OX=9606 GN=HIGD2A PE=1 SV=1	1	1	1	27.4	27.4	27.4	11.528	0	5.109	160400000	24.2537	21.0927	21.1795	23.9336	24.0463	24.0545
2.91885	1.83547	O95373	Importin-7	IPO7	sp|O95373|IPO7_HUMAN Importin-7 OS=Homo sapiens OX=9606 GN=IPO7 PE=1 SV=1	3	3	3	4.5	4.5	4.5	119.52	0	6.9397	101510000	21.396	20.7397	20.7209	22.8449	22.7503	22.7678
1.37899	1.82027	O96005	Cleft lip and palate transmembrane protein 1	CLPTM1	sp|O96005|CLPT1_HUMAN Cleft lip and palate transmembrane protein 1 OS=Homo sapiens OX=9606 GN=CLPTM1 PE=1 SV=1	1	1	1	4.8	4.8	4.8	76.096	0.0010834	1.8296	73986000	21.159	20.458	22.5177	23.3538	23.2761	22.9656
1.59519	1.81722	Q9Y383	Putative RNA-binding protein Luc7-like 2	LUC7L2	sp|Q9Y383|LC7L2_HUMAN Putative RNA-binding protein Luc7-like 2 OS=Homo sapiens OX=9606 GN=LUC7L2 PE=1 SV=2;tr|A0A0A6YYJ8|A0A0A6YYJ8_HUMAN Putative RNA-binding protein Luc7-like 2 OS=Homo sapiens OX=9606 GN=LUC7L2 PE=3 SV=1	3	3	3	10.7	10.7	10.7	46.513	0	23.166	257880000	22.1764	21.8243	23.5284	24.2386	24.4331	24.309
0.939236	1.81093	Q9UI09	NADH dehydrogenase [ubiquinone] 1 alpha subcomplex subunit 12	NDUFA12	sp|Q9UI09|NDUAC_HUMAN NADH dehydrogenase [ubiquinone] 1 alpha subcomplex subunit 12 OS=Homo sapiens OX=9606 GN=NDUFA12 PE=1 SV=1;tr|F8VXI1|F8VXI1_HUMAN NADH dehydrogenase [ubiquinone] 1 alpha subcomplex subunit 12 OS=Homo sapiens OX=9606 GN=NDUFA12 PE=1 SV	2	2	2	13.8	13.8	13.8	17.114	0.0010965	1.9343	28281000	20.8323	20.5606	18.0939	22.093	21.5089	21.3177
1.33257	1.80008	P49247	Ribose-5-phosphate isomerase	RPIA	sp|P49247|RPIA_HUMAN Ribose-5-phosphate isomerase OS=Homo sapiens OX=9606 GN=RPIA PE=1 SV=3	1	1	1	5.1	5.1	5.1	33.269	0	4.9437	71615000	20.5774	20.9441	22.5975	23.2987	23.2794	22.9411
1.35855	1.7992	P11182	Lipoamide acyltransferase component of branched-chain alpha-keto acid dehydrogenase complex, mitochondrial	DBT	sp|P11182|ODB2_HUMAN Lipoamide acyltransferase component of branched-chain alpha-keto acid dehydrogenase complex, mitochondrial OS=Homo sapiens OX=9606 GN=DBT PE=1 SV=3	1	1	1	2.9	2.9	2.9	53.486	0	2.5324	22885000	19.8017	20.6291	18.7885	21.5997	20.9642	22.0529
1.87674	1.79602	O00401	Neural Wiskott-Aldrich syndrome protein	WASL	sp|O00401|WASL_HUMAN Neural Wiskott-Aldrich syndrome protein OS=Homo sapiens OX=9606 GN=WASL PE=1 SV=2	2	2	2	9.9	9.9	9.9	54.826	0	4.2927	63456000	19.8832	20.7319	21.3367	22.5283	22.3828	22.4287
0.597299	1.79551	Q5JTJ3	Cytochrome c oxidase assembly factor 6 homolog	COA6	sp|Q5JTJ3|COA6_HUMAN Cytochrome c oxidase assembly factor 6 homolog OS=Homo sapiens OX=9606 GN=COA6 PE=1 SV=1	2	2	2	21.6	21.6	21.6	14.116	0	7.3554	205860000	19.5929	23.9287	23.185	24.2337	24.0678	23.7915
1.76557	1.79367	P18621	60S ribosomal protein L17	RPL17;RPL17-C18orf32	sp|P18621|RL17_HUMAN 60S ribosomal protein L17 OS=Homo sapiens OX=9606 GN=RPL17 PE=1 SV=3;tr|A0A087WXM6|A0A087WXM6_HUMAN 60S ribosomal protein L17 (Fragment) OS=Homo sapiens OX=9606 GN=RPL17 PE=1 SV=1;tr|J3QQT2|J3QQT2_HUMAN 60S ribosomal protein L17 (Fragm	1	1	1	7.6	7.6	7.6	21.397	0	5.7194	166030000	22.0475	21.5	22.7167	24.1992	24.1464	23.2996
2.81379	1.77794	Q9BRP8	Partner of Y14 and mago	WIBG	sp|Q9BRP8|PYM1_HUMAN Partner of Y14 and mago OS=Homo sapiens OX=9606 GN=PYM1 PE=1 SV=1	2	2	2	12.7	12.7	12.7	22.655	0	3.2723	49794000	20.8016	20.4499	20.6275	22.2546	22.8145	22.1437
1.7937	1.77349	P51812	Ribosomal protein S6 kinase alpha-3	RPS6KA3	sp|P51812|KS6A3_HUMAN Ribosomal protein S6 kinase alpha-3 OS=Homo sapiens OX=9606 GN=RPS6KA3 PE=1 SV=1;tr|B4DG22|B4DG22_HUMAN Non-specific serine/threonine protein kinase OS=Homo sapiens OX=9606 GN=RPS6KA3 PE=1 SV=1;tr|B1AXG1|B1AXG1_HUMAN Non-specific seri	5	5	5	8	8	8	83.735	0	10.519	251300000	22.0794	21.8346	22.8925	24.1573	24.5063	23.4633
2.46218	1.77315	Q8IWB7	WD repeat and FYVE domain-containing protein 1	WDFY1	sp|Q8IWB7|WDFY1_HUMAN WD repeat and FYVE domain-containing protein 1 OS=Homo sapiens OX=9606 GN=WDFY1 PE=1 SV=1	3	3	3	11	11	11	46.323	0	24.128	253660000	22.3311	21.835	22.6949	24.1948	24.2068	23.7788
1.82374	1.7697	Q8WWI5	Choline transporter-like protein 1	SLC44A1	sp|Q8WWI5|CTL1_HUMAN Choline transporter-like protein 1 OS=Homo sapiens OX=9606 GN=SLC44A1 PE=1 SV=1	1	1	1	2.1	2.1	2.1	73.301	0	2.983	41678000	20.5421	20.1222	21.1889	22.5483	22.8112	21.8029
1.54253	1.76819	P53582	Methionine aminopeptidase 1	METAP1	sp|P53582|MAP11_HUMAN Methionine aminopeptidase 1 OS=Homo sapiens OX=9606 GN=METAP1 PE=1 SV=2;tr|H0Y955|H0Y955_HUMAN Methionine aminopeptidase 1 (Fragment) OS=Homo sapiens OX=9606 GN=METAP1 PE=1 SV=1	2	2	2	7.8	7.8	7.8	43.215	0	5.3126	156520000	22.2341	21.7539	23.4077	24.0491	24.6229	24.0283
2.67693	1.76639	Q96C86	m7GpppX diphosphatase	DCPS	sp|Q96C86|DCPS_HUMAN m7GpppX diphosphatase OS=Homo sapiens OX=9606 GN=DCPS PE=1 SV=2;tr|A0A3B3ITF0|A0A3B3ITF0_HUMAN DCS-1 OS=Homo sapiens OX=9606 GN=DCPS PE=1 SV=1	3	3	3	13.4	13.4	13.4	38.608	0	8.4822	247650000	22.8787	22.3949	22.8934	24.4026	24.8493	24.2142
1.68866	1.75724	Q9Y2Z0	Suppressor of G2 allele of SKP1 homolog	SUGT1	sp|Q9Y2Z0|SGT1_HUMAN Protein SGT1 homolog OS=Homo sapiens OX=9606 GN=SUGT1 PE=1 SV=3	4	4	4	17.8	17.8	17.8	41.024	0	21.109	254900000	21.4688	21.9902	23	23.8536	24.1857	23.6915
1.74842	1.75668	Q15370	Transcription elongation factor B polypeptide 2	TCEB2	sp|Q15370|ELOB_HUMAN Elongin-B OS=Homo sapiens OX=9606 GN=ELOB PE=1 SV=1;tr|B8ZZU8|B8ZZU8_HUMAN Elongin-B OS=Homo sapiens OX=9606 GN=ELOB PE=1 SV=1;tr|I3L0M9|I3L0M9_HUMAN Elongin-B (Fragment) OS=Homo sapiens OX=9606 GN=ELOB PE=1 SV=1	4	4	4	70.3	70.3	70.3	13.133	0	10.963	235880000	23.0526	23.534	22.4258	24.5563	25.3874	24.3387
0.967855	1.75215	Q9H993	Protein-glutamate O-methyltransferase	ARMT1	sp|Q9H993|ARMT1_HUMAN Damage-control phosphatase ARMT1 OS=Homo sapiens OX=9606 GN=ARMT1 PE=1 SV=1	1	1	1	4.8	4.8	4.8	51.172	0	4.568	114970000	20.0616	22.1309	22.8973	23.3685	23.4668	23.511
1.44591	1.7396	Q9GZT9	Egl nine homolog 1	EGLN1	sp|Q9GZT9|EGLN1_HUMAN Egl nine homolog 1 OS=Homo sapiens OX=9606 GN=EGLN1 PE=1 SV=1	2	2	2	13.1	13.1	13.1	46.02	0	5.1091	95971000	20.4817	20.2528	22.0276	22.7466	22.6079	22.6263
1.65436	1.73556	Q8N4P3	Guanosine-3,5-bis(diphosphate) 3-pyrophosphohydrolase MESH1	HDDC3	sp|Q8N4P3|MESH1_HUMAN Guanosine-3,5-bis(diphosphate) 3-pyrophosphohydrolase MESH1 OS=Homo sapiens OX=9606 GN=HDDC3 PE=1 SV=3;tr|H0YNP9|H0YNP9_HUMAN Guanosine-3,5-bis(diphosphate) 3-pyrophosphohydrolase MESH1 OS=Homo sapiens OX=9606 GN=HDDC3 PE=1 SV=1	3	3	3	26.8	26.8	26.8	20.329	0	8.5465	58759000	19.3587	20.394	20.9217	21.7147	22.1747	21.9918
1.69497	1.73339	Q9BWJ5	Splicing factor 3B subunit 5	SF3B5	sp|Q9BWJ5|SF3B5_HUMAN Splicing factor 3B subunit 5 OS=Homo sapiens OX=9606 GN=SF3B5 PE=1 SV=1	2	2	2	32.6	32.6	32.6	10.135	0	11.818	201160000	21.2906	21.9911	22.7889	24.0228	23.7991	23.4488
1.73542	1.72981	Q9P1F3	Costars family protein ABRACL	ABRACL	sp|Q9P1F3|ABRAL_HUMAN Costars family protein ABRACL OS=Homo sapiens OX=9606 GN=ABRACL PE=1 SV=1	3	3	3	65.4	65.4	65.4	9.0564	0	19.181	586180000	23.572	23.0685	24.5369	25.674	25.2249	25.4679
1.48578	1.72522	Q96CV9	Optineurin	OPTN	sp|Q96CV9|OPTN_HUMAN Optineurin OS=Homo sapiens OX=9606 GN=OPTN PE=1 SV=3;tr|A0A087WY28|A0A087WY28_HUMAN Optineurin (Fragment) OS=Homo sapiens OX=9606 GN=OPTN PE=1 SV=1	1	1	1	2.3	2.3	2.3	65.921	0	3.9559	69650000	22.479	20.8492	20.9792	23.0909	23.4057	22.9864
1.26047	1.72239	Q5H9R7	Serine/threonine-protein phosphatase 6 regulatory subunit 3	PPP6R3	sp|Q5H9R7|PP6R3_HUMAN Serine/threonine-protein phosphatase 6 regulatory subunit 3 OS=Homo sapiens OX=9606 GN=PPP6R3 PE=1 SV=2;tr|H7BXH2|H7BXH2_HUMAN Serine/threonine-protein phosphatase 6 regulatory subunit 3 OS=Homo sapiens OX=9606 GN=PPP6R3 PE=1 SV=1;tr|	2	2	2	4.9	4.9	4.9	97.668	0	8.7827	90377000	21.2819	20.1779	22.387	23.0406	23.0997	22.8737
0.808284	1.71669	P52594	Arf-GAP domain and FG repeat-containing protein 1	AGFG1	sp|P52594|AGFG1_HUMAN Arf-GAP domain and FG repeat-containing protein 1 OS=Homo sapiens OX=9606 GN=AGFG1 PE=1 SV=2;tr|C9J2I0|C9J2I0_HUMAN Arf-GAP domain and FG repeat-containing protein 1 (Fragment) OS=Homo sapiens OX=9606 GN=AGFG1 PE=1 SV=8;tr|B8ZZY2|B8ZZ	1	1	1	4.1	4.1	4.1	58.259	0	4.6408	76226000	21.1301	20.3864	22.5266	21.5739	24.0304	23.5889
3.96712	1.71361	P55263	Adenosine kinase	ADK	sp|P55263|ADK_HUMAN Adenosine kinase OS=Homo sapiens OX=9606 GN=ADK PE=1 SV=2;tr|A0A5F9ZHJ1|A0A5F9ZHJ1_HUMAN Adenosine kinase OS=Homo sapiens OX=9606 GN=ADK PE=1 SV=1;tr|A0A5F9ZH31|A0A5F9ZH31_HUMAN Adenosine kinase OS=Homo sapiens OX=9606 GN=ADK PE=1 SV=1;	6	6	6	33.7	33.7	33.7	40.545	0	31.78	662940000	23.7296	23.7531	23.9623	25.6215	25.3597	25.6047
1.49935	1.71168	Q9NX24	H/ACA ribonucleoprotein complex subunit 2	NHP2	sp|Q9NX24|NHP2_HUMAN H/ACA ribonucleoprotein complex subunit 2 OS=Homo sapiens OX=9606 GN=NHP2 PE=1 SV=1;tr|J3QSY4|J3QSY4_HUMAN Ribonucloprotein OS=Homo sapiens OX=9606 GN=NHP2 PE=1 SV=1;tr|D6RC52|D6RC52_HUMAN Ribonucloprotein (Fragment) OS=Homo sapiens OX	1	1	1	12.4	12.4	12.4	17.201	0	2.3013	36789000	19.8142	21.5709	20.4983	22.5899	22.1356	22.293
1.17736	1.70701	Q92879	CUGBP Elav-like family member 1	CELF1	sp|Q92879|CELF1_HUMAN CUGBP Elav-like family member 1 OS=Homo sapiens OX=9606 GN=CELF1 PE=1 SV=2;tr|G5EA30|G5EA30_HUMAN CUG triplet repeat, RNA binding protein 1, isoform CRA_c OS=Homo sapiens OX=9606 GN=CELF1 PE=1 SV=1	1	1	1	3.7	3.7	3.7	52.063	0.00056085	2.1204	50546000	20.8981	19.9015	21.5904	23.1915	22.7241	21.5955
1.33537	1.70651	Q9UBQ0	Vacuolar protein sorting-associated protein 29	VPS29	sp|Q9UBQ0|VPS29_HUMAN Vacuolar protein sorting-associated protein 29 OS=Homo sapiens OX=9606 GN=VPS29 PE=1 SV=1;tr|F8VXU5|F8VXU5_HUMAN Vacuolar protein sorting-associated protein 29 OS=Homo sapiens OX=9606 GN=VPS29 PE=1 SV=1	2	2	2	12.6	12.6	12.6	20.505	0	6.0558	324900000	22.633	22.4468	24.296	24.8501	25.0111	24.6341
1.3807	1.70322	P15121	Aldose reductase	AKR1B1	sp|P15121|ALDR_HUMAN Aldo-keto reductase family 1 member B1 OS=Homo sapiens OX=9606 GN=AKR1B1 PE=1 SV=3;tr|E9PCX2|E9PCX2_HUMAN Aldo-keto reductase family 1 member B1 OS=Homo sapiens OX=9606 GN=AKR1B1 PE=1 SV=1	1	1	1	5.7	5.7	5.7	35.853	0.0035733	1.2153	110700000	21.8454	21.4204	22.8342	24.0342	24.2215	22.9539
0.748789	1.6889	Q9P0U1	Mitochondrial import receptor subunit TOM7 homolog	TOMM7	sp|Q9P0U1|TOM7_HUMAN Mitochondrial import receptor subunit TOM7 homolog OS=Homo sapiens OX=9606 GN=TOMM7 PE=1 SV=1;tr|B5MD00|B5MD00_HUMAN Mitochondrial import receptor subunit TOM7 homolog OS=Homo sapiens OX=9606 GN=TOMM7 PE=1 SV=1	2	2	2	32.7	32.7	32.7	6.2484	0	3.7245	147800000	23.0558	20.1858	23.314	23.3636	24.0377	24.221
1.37708	1.68164	Q96CT7	Coiled-coil domain-containing protein 124	CCDC124	sp|Q96CT7|CC124_HUMAN Coiled-coil domain-containing protein 124 OS=Homo sapiens OX=9606 GN=CCDC124 PE=1 SV=1	1	1	1	4.5	4.5	4.5	25.835	0.0084284	0.95818	8022400	18.2647	18.08	18.1909	19.0174	19.6231	20.94
0.616675	1.67188	Q9Y5X3	Sorting nexin-5	SNX5	sp|Q9Y5X3|SNX5_HUMAN Sorting nexin-5 OS=Homo sapiens OX=9606 GN=SNX5 PE=1 SV=1;tr|Q5QPE4|Q5QPE4_HUMAN Sorting nexin-5 (Fragment) OS=Homo sapiens OX=9606 GN=SNX5 PE=1 SV=7	4	4	4	12.4	12.4	12.4	46.816	0	9.4233	311100000	22.5178	20.3973	24.5268	24.6486	23.9189	23.89
1.85455	1.65101	Q16401	26S proteasome non-ATPase regulatory subunit 5	PSMD5	sp|Q16401|PSMD5_HUMAN 26S proteasome non-ATPase regulatory subunit 5 OS=Homo sapiens OX=9606 GN=PSMD5 PE=1 SV=3;tr|F2Z3J2|F2Z3J2_HUMAN 26S proteasome non-ATPase regulatory subunit 5 OS=Homo sapiens OX=9606 GN=PSMD5 PE=1 SV=1	4	4	4	13.3	13.3	13.3	56.195	0	21.599	259330000	23.4961	22.2308	22.6907	24.6443	24.5441	24.1823
1.88584	1.64823	P21695	Glycerol-3-phosphate dehydrogenase [NAD(+)], cytoplasmic	GPD1	sp|P21695|GPDA_HUMAN Glycerol-3-phosphate dehydrogenase [NAD(+)], cytoplasmic OS=Homo sapiens OX=9606 GN=GPD1 PE=1 SV=4	6	6	6	19.8	19.8	19.8	37.567	0	37.988	993650000	24.4325	23.5063	24.7935	25.9384	25.9446	25.794
1.21279	1.64697	P26583	High mobility group protein B2	HMGB2	sp|P26583|HMGB2_HUMAN High mobility group protein B2 OS=Homo sapiens OX=9606 GN=HMGB2 PE=1 SV=2;tr|D6R9A6|D6R9A6_HUMAN High mobility group protein B2 (Fragment) OS=Homo sapiens OX=9606 GN=HMGB2 PE=1 SV=1	3	2	2	17.7	12	12	24.033	0	8.9464	870160000	23.8961	23.7915	25.7244	25.8876	26.2489	26.2164
1.68441	1.64427	Q13045	Protein flightless-1 homolog	FLII	sp|Q13045|FLII_HUMAN Protein flightless-1 homolog OS=Homo sapiens OX=9606 GN=FLII PE=1 SV=2	3	3	3	2.9	2.9	2.9	144.75	0.00056243	2.1659	46986000	20.6804	20.4684	19.2694	21.7275	21.9042	21.7193
2.04546	1.64307	Q9H0C8	Integrin-linked kinase-associated serine/threonine phosphatase 2C	ILKAP;ILKAP2;ILKAP3	sp|Q9H0C8|ILKAP_HUMAN Integrin-linked kinase-associated serine/threonine phosphatase 2C OS=Homo sapiens OX=9606 GN=ILKAP PE=1 SV=1;tr|F8SNU6|F8SNU6_HUMAN Integrin-linked kinase associated phosphatase OS=Homo sapiens OX=9606 GN=ILKAP PE=1 SV=1;tr|E9PC05|E9P	1	1	1	3.1	3.1	3.1	42.906	0.0050429	1.1192	10359000	18.716	18.8282	18.6552	20.5699	20.8485	19.7102
2.13225	1.63973	Q96P48	Arf-GAP with Rho-GAP domain, ANK repeat and PH domain-containing protein 1	ARAP1	sp|Q96P48|ARAP1_HUMAN Arf-GAP with Rho-GAP domain, ANK repeat and PH domain-containing protein 1 OS=Homo sapiens OX=9606 GN=ARAP1 PE=1 SV=3	1	1	1	1	1	1	162.19	0	6.0964	35443000	21.0778	20.0588	20.838	22.4638	22.3388	22.0913
1.32218	1.63838	Q9HC35	Echinoderm microtubule-associated protein-like 4	EML4	sp|Q9HC35|EMAL4_HUMAN Echinoderm microtubule-associated protein-like 4 OS=Homo sapiens OX=9606 GN=EML4 PE=1 SV=3;tr|B5MBZ0|B5MBZ0_HUMAN Echinoderm microtubule-associated protein-like 4 OS=Homo sapiens OX=9606 GN=EML4 PE=1 SV=3	12	12	12	17.2	17.2	17.2	108.91	0	49.071	1733000000	23.7664	23.7708	25.3682	26.0106	25.5138	26.2961
2.73253	1.6341	Q6PIF6	Unconventional myosin-VIIb	MYO7B	sp|Q6PIF6|MYO7B_HUMAN Unconventional myosin-VIIb OS=Homo sapiens OX=9606 GN=MYO7B PE=1 SV=2;tr|B9A063|B9A063_HUMAN Unconventional myosin-VIIb OS=Homo sapiens OX=9606 GN=MYO7B PE=1 SV=1	2	2	2	2.2	2.2	2.2	241.6	0.00056593	2.2485	30560000	20.0314	19.9785	20.5008	22.0448	21.8371	21.5311
1.62343	1.62776	Q6P6C2	RNA demethylase ALKBH5	ALKBH5	sp|Q6P6C2|ALKB5_HUMAN RNA demethylase ALKBH5 OS=Homo sapiens OX=9606 GN=ALKBH5 PE=1 SV=2	1	1	1	7.4	7.4	7.4	44.255	0	9.6536	92464000	22.857	21.4194	21.5543	23.5487	23.5869	23.5783
1.09498	1.62341	Q9UHY1	Nuclear receptor-binding protein	NRBP1	sp|Q9UHY1|NRBP_HUMAN Nuclear receptor-binding protein OS=Homo sapiens OX=9606 GN=NRBP1 PE=1 SV=1	1	1	1	2.6	2.6	2.6	59.844	0.0010899	1.8853	3802600	18.7895	19.2467	20.7544	20.6891	21.0511	21.9206
1.82847	1.61682	H3BVC8	Prostasin;Prostasin light chain;Prostasin heavy chain	PRSS8	tr|H3BVC8|H3BVC8_HUMAN Prostasin (Fragment) OS=Homo sapiens OX=9606 GN=PRSS8 PE=1 SV=8;sp|Q16651|PRSS8_HUMAN Prostasin OS=Homo sapiens OX=9606 GN=PRSS8 PE=1 SV=1	1	1	1	13.1	13.1	13.1	11.188	0	6.6332	221150000	23.0597	22.6486	23.4408	24.1368	25.2459	24.6168
3.22578	1.61041	P62854	40S ribosomal protein S26;Putative 40S ribosomal protein S26-like 1	RPS26;RPS26P11	sp|P62854|RS26_HUMAN 40S ribosomal protein S26 OS=Homo sapiens OX=9606 GN=RPS26 PE=1 SV=3;sp|Q5JNZ5|RS26L_HUMAN Putative 40S ribosomal protein S26-like 1 OS=Homo sapiens OX=9606 GN=RPS26P11 PE=5 SV=1	3	3	3	36.5	36.5	36.5	13.015	0	7.602	65659000	21.2329	21.5004	21.5482	22.9376	23.2967	22.8784
1.17312	1.60556	Q16222	UDP-N-acetylhexosamine pyrophosphorylase;UDP-N-acetylgalactosamine pyrophosphorylase;UDP-N-acetylglucosamine pyrophosphorylase	UAP1	sp|Q16222|UAP1_HUMAN UDP-N-acetylhexosamine pyrophosphorylase OS=Homo sapiens OX=9606 GN=UAP1 PE=1 SV=3	2	2	2	4.8	4.8	4.8	58.768	0	3.7793	88558000	20.7269	21.3766	22.1401	23.8872	23.0086	22.1645
1.02503	1.59684	Q04446	1,4-alpha-glucan-branching enzyme	GBE1	sp|Q04446|GLGB_HUMAN 1,4-alpha-glucan-branching enzyme OS=Homo sapiens OX=9606 GN=GBE1 PE=1 SV=3;tr|E9PGM4|E9PGM4_HUMAN 1,4-alpha-glucan branching enzyme OS=Homo sapiens OX=9606 GN=GBE1 PE=1 SV=1	3	3	3	8	8	8	80.473	0	10.004	234080000	21.2559	21.5008	23.5434	23.8615	23.698	23.5312
1.158	1.59613	Q6XQN6	Nicotinate phosphoribosyltransferase	NAPRT	sp|Q6XQN6|PNCB_HUMAN Nicotinate phosphoribosyltransferase OS=Homo sapiens OX=9606 GN=NAPRT PE=1 SV=2;tr|C9J8U2|C9J8U2_HUMAN Nicotinate phosphoribosyltransferase OS=Homo sapiens OX=9606 GN=NAPRT PE=1 SV=1;tr|G5E977|G5E977_HUMAN Nicotinate phosphoribosyltran	3	3	3	13.8	13.8	13.8	57.578	0	2.6505	187600000	23.7723	22.6566	21.6638	24.1057	24.0398	24.7356
2.55556	1.59211	Q13148	TAR DNA-binding protein 43	TARDBP;TDP43	sp|Q13148|TADBP_HUMAN TAR DNA-binding protein 43 OS=Homo sapiens OX=9606 GN=TARDBP PE=1 SV=1;tr|A0A087WX29|A0A087WX29_HUMAN TAR DNA-binding protein 43 (Fragment) OS=Homo sapiens OX=9606 GN=TARDBP PE=1 SV=1;tr|A0A087WYY0|A0A087WYY0_HUMAN TAR DNA-binding pro	4	4	4	18.8	18.8	18.8	44.739	0	22.49	397830000	23.4083	22.6665	22.7845	24.6217	24.6213	24.3927
2.44673	1.59156	Q9BPX1	17-beta-hydroxysteroid dehydrogenase 14	HSD17B14	sp|Q9BPX1|DHB14_HUMAN 17-beta-hydroxysteroid dehydrogenase 14 OS=Homo sapiens OX=9606 GN=HSD17B14 PE=1 SV=1;tr|M0QY35|M0QY35_HUMAN 17-beta-hydroxysteroid dehydrogenase 14 (Fragment) OS=Homo sapiens OX=9606 GN=HSD17B14 PE=1 SV=1;tr|M0R2R3|M0R2R3_HUMAN 17-be	6	6	6	41.1	41.1	41.1	28.317	0	37.712	1356400000	24.611	24.1295	24.8105	26.3307	25.792	26.2031
1.94631	1.57459	Q8IU80	Transmembrane protease serine 6	TMPRSS6	sp|Q8IU80|TMPS6_HUMAN Transmembrane protease serine 6 OS=Homo sapiens OX=9606 GN=TMPRSS6 PE=1 SV=3	1	1	1	1.6	1.6	1.6	89.999	0.0089021	0.94639	39155000	21.6695	20.606	20.7291	22.7793	22.3874	22.5617
0.981491	1.57134	Q14653	Interferon regulatory factor 3	IRF3	sp|Q14653|IRF3_HUMAN Interferon regulatory factor 3 OS=Homo sapiens OX=9606 GN=IRF3 PE=1 SV=1;tr|M0QYT9|M0QYT9_HUMAN Interferon regulatory factor 3 OS=Homo sapiens OX=9606 GN=IRF3 PE=1 SV=1;tr|M0QXC8|M0QXC8_HUMAN Interferon regulatory factor 3 (Fragment) O	2	2	2	8.7	8.7	8.7	47.219	0	3.2288	78718000	19.5642	20.9927	22.1311	22.4001	22.6788	22.3232
2.5166	1.57117	P10768	S-formylglutathione hydrolase	ESD	sp|P10768|ESTD_HUMAN S-formylglutathione hydrolase OS=Homo sapiens OX=9606 GN=ESD PE=1 SV=2;tr|U3KQT1|U3KQT1_HUMAN S-formylglutathione hydrolase OS=Homo sapiens OX=9606 GN=ESD PE=1 SV=2;tr|H7BZT7|H7BZT7_HUMAN S-formylglutathione hydrolase (Fragment) OS=Hom	5	5	5	30.9	30.9	30.9	31.462	0	54.972	1791500000	24.9998	24.7092	25.5424	26.6596	26.6897	26.6157
0.236041	1.5674	P07305	Histone H1.0;Histone H1.0, N-terminally processed	H1F0	sp|P07305|H10_HUMAN Histone H1.0 OS=Homo sapiens OX=9606 GN=H1-0 PE=1 SV=3	1	1	1	6.7	6.7	6.7	20.863	0	5.3499	990410000	28.009	19.6267	26.7423	26.5635	26.1544	26.3623
1.4954	1.5567	Q27J81	Inverted formin-2	INF2	sp|Q27J81|INF2_HUMAN Inverted formin-2 OS=Homo sapiens OX=9606 GN=INF2 PE=1 SV=2;tr|A0A0A0MQU1|A0A0A0MQU1_HUMAN Inverted formin-2 (Fragment) OS=Homo sapiens OX=9606 GN=INF2 PE=1 SV=1	1	1	1	2.2	2.2	2.2	135.62	0	13.829	58329000	21.6976	21.9342	20.4339	22.6699	22.9873	23.0785
1.23936	1.55292	P51610	Host cell factor 1;HCF N-terminal chain 1;HCF N-terminal chain 2;HCF N-terminal chain 3;HCF N-terminal chain 4;HCF N-terminal chain 5;HCF N-terminal chain 6;HCF C-terminal chain 1;HCF C-terminal chain 2;HCF C-terminal chain 3;HCF C-terminal chain 4;HCF C-terminal chain 5;HCF C-terminal chain 6	HCFC1	sp|P51610|HCFC1_HUMAN Host cell factor 1 OS=Homo sapiens OX=9606 GN=HCFC1 PE=1 SV=2;tr|A6NEM2|A6NEM2_HUMAN Host cell factor 1 OS=Homo sapiens OX=9606 GN=HCFC1 PE=1 SV=2	3	3	3	2.5	2.5	2.5	208.73	0	5.3111	165140000	22.0113	21.3371	23.3286	23.6699	23.7708	23.895
2.613	1.55047	O15305	Phosphomannomutase 2;Phosphomannomutase	PMM2	sp|O15305|PMM2_HUMAN Phosphomannomutase 2 OS=Homo sapiens OX=9606 GN=PMM2 PE=1 SV=1;tr|H3BR08|H3BR08_HUMAN Phosphomannomutase OS=Homo sapiens OX=9606 GN=PMM2 PE=1 SV=1;tr|H3BM92|H3BM92_HUMAN Phosphomannomutase OS=Homo sapiens OX=9606 GN=PMM2 PE=1 SV=1;tr|H	3	3	3	17.5	17.5	17.5	28.082	0	10.935	273560000	22.2047	22.55	22.848	23.8499	24.3058	24.0984
0.722769	1.54568	O43490	Prominin-1	PROM1	sp|O43490|PROM1_HUMAN Prominin-1 OS=Homo sapiens OX=9606 GN=PROM1 PE=1 SV=1	2	2	2	3.5	3.5	3.5	97.201	0	12.186	115360000	23.409	22.2018	20.0648	23.3636	23.4903	23.4586
1.02382	1.54056	P62910	60S ribosomal protein L32	RPL32	sp|P62910|RL32_HUMAN 60S ribosomal protein L32 OS=Homo sapiens OX=9606 GN=RPL32 PE=1 SV=2;tr|D3YTB1|D3YTB1_HUMAN 60S ribosomal protein L32 (Fragment) OS=Homo sapiens OX=9606 GN=RPL32 PE=1 SV=1;tr|F8W727|F8W727_HUMAN 60S ribosomal protein L32 OS=Homo sapien	2	2	2	17	17	17	15.86	0	12.749	195280000	21.4106	21.9045	22.9889	24.3628	23.9564	22.6065
1.72588	1.53729	Q9UNM6	26S proteasome non-ATPase regulatory subunit 13	PSMD13	sp|Q9UNM6|PSD13_HUMAN 26S proteasome non-ATPase regulatory subunit 13 OS=Homo sapiens OX=9606 GN=PSMD13 PE=1 SV=2;tr|J3KNQ3|J3KNQ3_HUMAN 26S proteasome non-ATPase regulatory subunit 13 OS=Homo sapiens OX=9606 GN=PSMD13 PE=1 SV=1;tr|A0A087WUL9|A0A087WUL9_HU	3	3	3	11.7	11.7	11.7	42.945	0	9.5529	208280000	22.6373	21.9302	23.2613	24.3848	24.0437	24.0122
1.64823	1.53722	P46108	Adapter molecule crk	CRK	sp|P46108|CRK_HUMAN Adapter molecule crk OS=Homo sapiens OX=9606 GN=CRK PE=1 SV=2	3	3	3	14.8	14.8	14.8	33.83	0	10.952	165930000	22.6794	22.0765	21.4073	23.2461	23.5446	23.9842
1.40083	1.5359	P46934	E3 ubiquitin-protein ligase NEDD4	NEDD4	sp|P46934|NEDD4_HUMAN E3 ubiquitin-protein ligase NEDD4 OS=Homo sapiens OX=9606 GN=NEDD4 PE=1 SV=4;tr|H0Y8X6|H0Y8X6_HUMAN HECT-type E3 ubiquitin transferase (Fragment) OS=Homo sapiens OX=9606 GN=NEDD4 PE=1 SV=1	2	2	2	2.5	2.5	2.5	149.11	0	10.374	74147000	22.159	21.2828	20.4218	22.6654	22.8013	23.0046
1.59244	1.53405	Q9P2I0	Cleavage and polyadenylation specificity factor subunit 2	CPSF2	sp|Q9P2I0|CPSF2_HUMAN Cleavage and polyadenylation specificity factor subunit 2 OS=Homo sapiens OX=9606 GN=CPSF2 PE=1 SV=2	1	1	1	1.7	1.7	1.7	88.486	0	2.8336	14641000	19.0864	20.1783	18.8201	20.6635	21.1779	20.8455
1.17125	1.52728	P63000	Ras-related C3 botulinum toxin substrate 1	RAC1	sp|P63000|RAC1_HUMAN Ras-related C3 botulinum toxin substrate 1 OS=Homo sapiens OX=9606 GN=RAC1 PE=1 SV=1	5	5	5	30.7	30.7	30.7	21.45	0	15.932	1171200000	24.0163	24.6975	26.0958	26.3962	26.4757	26.5195
1.53737	1.52602	Q92804	TATA-binding protein-associated factor 2N	TAF15	sp|Q92804|RBP56_HUMAN TATA-binding protein-associated factor 2N OS=Homo sapiens OX=9606 GN=TAF15 PE=1 SV=1;tr|A0A075B7D9|A0A075B7D9_HUMAN TATA-binding protein-associated factor 2N OS=Homo sapiens OX=9606 GN=TAF15 PE=1 SV=1	5	3	3	17.2	13.3	13.3	61.829	0	14.315	164310000	22.6814	21.5931	22.8428	23.4551	24.2591	23.9811
1.1063	1.52348	Q15819	Ubiquitin-conjugating enzyme E2 variant 2	UBE2V2	sp|Q15819|UB2V2_HUMAN Ubiquitin-conjugating enzyme E2 variant 2 OS=Homo sapiens OX=9606 GN=UBE2V2 PE=1 SV=4;tr|G3V113|G3V113_HUMAN Ubiquitin-conjugating enzyme E2 variant 2 OS=Homo sapiens OX=9606 GN=UBE2V2 PE=1 SV=1;tr|H0YBP9|H0YBP9_HUMAN Ubiquitin-conjug	7	2	2	55.9	17.2	17.2	16.363	0	11.086	134830000	20.7946	22.061	22.9099	23.2462	23.2366	23.8532
1.49731	1.52147	Q9UHD1	Cysteine and histidine-rich domain-containing protein 1	CHORDC1	sp|Q9UHD1|CHRD1_HUMAN Cysteine and histidine-rich domain-containing protein 1 OS=Homo sapiens OX=9606 GN=CHORDC1 PE=1 SV=2;tr|E9PIZ4|E9PIZ4_HUMAN Cysteine and histidine-rich domain-containing protein 1 OS=Homo sapiens OX=9606 GN=CHORDC1 PE=1 SV=1;tr|E9PSD5	3	3	3	13.9	13.9	13.9	37.489	0	8.8458	481860000	22.9962	22.4295	23.9544	24.7805	24.8191	24.3448
2.63784	1.52145	P09104	Gamma-enolase;Enolase	ENO2	sp|P09104|ENOG_HUMAN Gamma-enolase OS=Homo sapiens OX=9606 GN=ENO2 PE=1 SV=3;tr|F5H0C8|F5H0C8_HUMAN 2-phospho-D-glycerate hydro-lyase OS=Homo sapiens OX=9606 GN=ENO2 PE=1 SV=1	7	4	4	30	17.3	17.3	47.268	0	16.482	1980200000	26.3949	27.0317	26.8291	28.0502	28.4329	28.337
3.38771	1.51486	P60981	Destrin	DSTN	sp|P60981|DEST_HUMAN Destrin OS=Homo sapiens OX=9606 GN=DSTN PE=1 SV=3;tr|F6RFD5|F6RFD5_HUMAN Actin-depolymerizing factor OS=Homo sapiens OX=9606 GN=DSTN PE=1 SV=1	5	5	5	32.7	32.7	32.7	18.506	0	15.677	644570000	24.6832	24.3259	24.6508	25.9173	26.1924	26.0947
1.42761	1.50942	Q9C0C9	E2/E3 hybrid ubiquitin-protein ligase UBE2O	UBE2O	sp|Q9C0C9|UBE2O_HUMAN (E3-independent) E2 ubiquitin-conjugating enzyme OS=Homo sapiens OX=9606 GN=UBE2O PE=1 SV=3	1	1	1	1.7	1.7	1.7	141.29	0.0010941	1.8964	19528000	19.3775	20.872	19.5921	21.6563	21.5646	21.1489
2.06098	1.50519	P55795	Heterogeneous nuclear ribonucleoprotein H2	HNRNPH2	sp|P55795|HNRH2_HUMAN Heterogeneous nuclear ribonucleoprotein H2 OS=Homo sapiens OX=9606 GN=HNRNPH2 PE=1 SV=1	7	4	4	22.3	13.4	13.4	49.263	0	39.501	898690000	24.4077	23.6367	24.3684	25.7753	25.8832	25.2698
2.65931	1.49294	Q5MIZ7	Serine/threonine-protein phosphatase 4 regulatory subunit 3B	SMEK2	sp|Q5MIZ7|P4R3B_HUMAN Serine/threonine-protein phosphatase 4 regulatory subunit 3B OS=Homo sapiens OX=9606 GN=PPP4R3B PE=1 SV=2	1	1	1	1.4	1.4	1.4	97.457	0.0074627	1.0057	71302000	21.7692	21.0724	21.4086	23.0013	22.9572	22.7705
3.18881	1.4786	Q9Y285	Phenylalanine--tRNA ligase alpha subunit	FARSA	sp|Q9Y285|SYFA_HUMAN Phenylalanine--tRNA ligase alpha subunit OS=Homo sapiens OX=9606 GN=FARSA PE=1 SV=3;tr|K7ER16|K7ER16_HUMAN Phenylalanine--tRNA ligase alpha subunit OS=Homo sapiens OX=9606 GN=FARSA PE=1 SV=1;tr|K7ER00|K7ER00_HUMAN Phenylalanine--tRNA l	3	3	3	7.1	7.1	7.1	57.563	0	14.021	280820000	22.4534	22.6787	22.5333	23.9978	24.2895	23.8139
1.53466	1.47797	P55145	Mesencephalic astrocyte-derived neurotrophic factor	MANF	sp|P55145|MANF_HUMAN Mesencephalic astrocyte-derived neurotrophic factor OS=Homo sapiens OX=9606 GN=MANF PE=1 SV=3	5	5	5	37.4	37.4	37.4	20.7	0	15.333	776220000	22.7912	23.9464	24.1972	25.2843	24.9408	25.1436
2.38498	1.47753	Q12846	Syntaxin-4	STX4	sp|Q12846|STX4_HUMAN Syntaxin-4 OS=Homo sapiens OX=9606 GN=STX4 PE=1 SV=2;tr|C9JFM5|C9JFM5_HUMAN Syntaxin-4 (Fragment) OS=Homo sapiens OX=9606 GN=STX4 PE=1 SV=1	2	2	2	16.5	16.5	16.5	34.18	0	12.339	113610000	21.3105	21.6177	21.9939	23.0064	23.422	22.9263
3.44841	1.46242	Q9Y6Y8	SEC23-interacting protein	SEC23IP	sp|Q9Y6Y8|S23IP_HUMAN SEC23-interacting protein OS=Homo sapiens OX=9606 GN=SEC23IP PE=1 SV=1	4	4	4	5.9	5.9	5.9	111.08	0	6.6744	122660000	21.4716	21.3169	21.1539	22.7071	22.9592	22.6634
0.875298	1.45916	O43687	A-kinase anchor protein 7 isoforms alpha and beta;A-kinase anchor protein 7 isoform gamma	AKAP7	sp|O43687|AKA7A_HUMAN A-kinase anchor protein 7 isoforms alpha and beta OS=Homo sapiens OX=9606 GN=AKAP7 PE=1 SV=4;sp|Q9P0M2|AKA7G_HUMAN A-kinase anchor protein 7 isoform gamma OS=Homo sapiens OX=9606 GN=AKAP7 PE=1 SV=2;tr|J3KN37|J3KN37_HUMAN A-kinase anch	1	1	1	11.5	11.5	11.5	11.464	0	10.899	97397000	21.4712	21.0941	23.469	23.9448	23.3307	23.1363
0.528277	1.45906	P57721	Poly(rC)-binding protein 3	PCBP3	sp|P57721|PCBP3_HUMAN Poly(rC)-binding protein 3 OS=Homo sapiens OX=9606 GN=PCBP3 PE=1 SV=2;tr|E9PFP8|E9PFP8_HUMAN Poly(rC)-binding protein 3 OS=Homo sapiens OX=9606 GN=PCBP3 PE=1 SV=1;tr|J3QT27|J3QT27_HUMAN Poly(rC)-binding protein 3 (Fragment) OS=Homo sa	3	1	0	12.4	3.2	0	39.465	0	5.2359	121210000	20.6937	21.2486	24.5595	23.8313	23.3416	23.706
0.88765	1.45079	P35813	Protein phosphatase 1A;Protein phosphatase 1B	PPM1A;PPM1B	sp|P35813|PPM1A_HUMAN Protein phosphatase 1A OS=Homo sapiens OX=9606 GN=PPM1A PE=1 SV=1;sp|O75688|PPM1B_HUMAN Protein phosphatase 1B OS=Homo sapiens OX=9606 GN=PPM1B PE=1 SV=1;tr|E9PKB5|E9PKB5_HUMAN Protein phosphatase 1A (Fragment) OS=Homo sapiens OX=9606	2	2	2	7.9	7.9	7.9	42.447	0	8.5406	110630000	20.9199	21.4183	23.3209	23.6293	23.4573	22.9248
1.02979	1.45001	O00268	Transcription initiation factor TFIID subunit 4	TAF4	sp|O00268|TAF4_HUMAN Transcription initiation factor TFIID subunit 4 OS=Homo sapiens OX=9606 GN=TAF4 PE=1 SV=2	1	1	1	1.8	1.8	1.8	110.11	0.006986	1.0359	4156900	19.2416	19.2852	19.46	19.5077	21.7079	21.1213
0.57958	1.44808	Q16775	Hydroxyacylglutathione hydrolase, mitochondrial	HAGH	sp|Q16775|GLO2_HUMAN Hydroxyacylglutathione hydrolase, mitochondrial OS=Homo sapiens OX=9606 GN=HAGH PE=1 SV=2;tr|H3BPK3|H3BPK3_HUMAN Hydroxyacylglutathione hydrolase, mitochondrial (Fragment) OS=Homo sapiens OX=9606 GN=HAGH PE=1 SV=1;tr|H3BPQ4|H3BPQ4_HUMA	1	1	1	4.2	4.2	4.2	33.805	0	2.5069	51104000	20.4847	19.9678	22.7145	21.0513	23.3094	23.1506
1.03362	1.44798	P37837	Transaldolase	TALDO1	sp|P37837|TALDO_HUMAN Transaldolase OS=Homo sapiens OX=9606 GN=TALDO1 PE=1 SV=2;tr|F2Z393|F2Z393_HUMAN Transaldolase OS=Homo sapiens OX=9606 GN=TALDO1 PE=1 SV=1	9	9	9	28.5	28.5	28.5	37.54	0	39.993	3859600000	25.2555	25.2688	27.2344	27.3285	27.3626	27.4116
2.97105	1.44736	P21399	Cytoplasmic aconitate hydratase	ACO1	sp|P21399|ACOC_HUMAN Cytoplasmic aconitate hydratase OS=Homo sapiens OX=9606 GN=ACO1 PE=1 SV=3	7	7	7	15.1	15.1	15.1	98.398	0	37.844	1113600000	24.3527	24.1338	23.7737	25.5786	25.5406	25.4831
1.44893	1.44707	Q8NI27	THO complex subunit 2	THOC2	sp|Q8NI27|THOC2_HUMAN THO complex subunit 2 OS=Homo sapiens OX=9606 GN=THOC2 PE=1 SV=2;tr|F2Z2V2|F2Z2V2_HUMAN THO complex subunit 2 OS=Homo sapiens OX=9606 GN=THOC2 PE=1 SV=1;tr|H0Y815|H0Y815_HUMAN THO complex subunit 2 (Fragment) OS=Homo sapiens OX=9606 G	2	2	2	1.6	1.6	1.6	182.77	0.00056561	2.2434	49542000	21.4529	21.4764	20.0795	22.4068	22.4021	22.5411
1.10408	1.44566	Q02790	Peptidyl-prolyl cis-trans isomerase FKBP4;Peptidyl-prolyl cis-trans isomerase FKBP4, N-terminally processed	FKBP4	sp|Q02790|FKBP4_HUMAN Peptidyl-prolyl cis-trans isomerase FKBP4 OS=Homo sapiens OX=9606 GN=FKBP4 PE=1 SV=3	3	3	3	11.5	11.5	11.5	51.804	0	9.3452	346660000	23.0544	22.3211	24.2045	25.1974	24.3133	24.4063
1.27242	1.44501	P61077	Ubiquitin-conjugating enzyme E2 D3;Ubiquitin-conjugating enzyme E2 D2	UBE2D3;UBE2D2	sp|P61077|UB2D3_HUMAN Ubiquitin-conjugating enzyme E2 D3 OS=Homo sapiens OX=9606 GN=UBE2D3 PE=1 SV=1;sp|P62837|UB2D2_HUMAN Ubiquitin-conjugating enzyme E2 D2 OS=Homo sapiens OX=9606 GN=UBE2D2 PE=1 SV=1;tr|D6RFM0|D6RFM0_HUMAN Ubiquitin-conjugating enzyme E2	2	2	2	23.8	23.8	23.8	16.687	0	14.937	318660000	22.4361	23.4301	24.2389	24.7649	25.0228	24.6524
1.63126	1.4413	P05455	Lupus La protein	SSB	sp|P05455|LA_HUMAN Lupus La protein OS=Homo sapiens OX=9606 GN=SSB PE=1 SV=2;tr|E7ERC4|E7ERC4_HUMAN Lupus La protein (Fragment) OS=Homo sapiens OX=9606 GN=SSB PE=1 SV=1;tr|E9PGX9|E9PGX9_HUMAN Lupus La protein (Fragment) OS=Homo sapiens OX=9606 GN=SSB PE=1	8	8	8	21.1	21.1	21.1	46.836	0	43.719	1371600000	23.8089	23.1981	24.5527	25.4904	25.1996	25.1937
3.12281	1.43692	P49354	Protein farnesyltransferase/geranylgeranyltransferase type-1 subunit alpha	FNTA	sp|P49354|FNTA_HUMAN Protein farnesyltransferase/geranylgeranyltransferase type-1 subunit alpha OS=Homo sapiens OX=9606 GN=FNTA PE=1 SV=1;tr|B3KVN2|B3KVN2_HUMAN Farnesyltransferase, CAAX box, alpha, isoform CRA_c OS=Homo sapiens OX=9606 GN=FNTA PE=1 SV=1;t	2	2	2	8.4	8.4	8.4	44.408	0	9.4954	63197000	20.6117	20.7427	20.3306	21.8424	22.174	21.9794
0.431625	1.43654	Q3ZCQ8	Mitochondrial import inner membrane translocase subunit TIM50	TIMM50	sp|Q3ZCQ8|TIM50_HUMAN Mitochondrial import inner membrane translocase subunit TIM50 OS=Homo sapiens OX=9606 GN=TIMM50 PE=1 SV=2;tr|M0R0C3|M0R0C3_HUMAN Mitochondrial import inner membrane translocase subunit TIM50 (Fragment) OS=Homo sapiens OX=9606 GN=TIMM5	1	1	1	2.8	2.8	2.8	39.646	0.0060302	1.0929	22640000	22.0683	19.172	17.8589	19.8364	22.2079	21.3644
0.98913	1.43466	Q9H490	Phosphatidylinositol glycan anchor biosynthesis class U protein	PIGU	sp|Q9H490|PIGU_HUMAN Phosphatidylinositol glycan anchor biosynthesis class U protein OS=Homo sapiens OX=9606 GN=PIGU PE=1 SV=3	1	1	1	3.9	3.9	3.9	50.051	0	4.2759	22553000	21.3787	20.7348	19.3012	21.3273	22.1241	22.2673
1.36012	1.43294	P50570	Dynamin-2	DNM2	sp|P50570|DYN2_HUMAN Dynamin-2 OS=Homo sapiens OX=9606 GN=DNM2 PE=1 SV=2	1	1	1	1.7	1.7	1.7	98.063	0	3.3667	62234000	22.4712	21.0132	21.0934	22.9873	22.7111	23.1783
1.39825	1.41432	Q13438	Protein OS-9	OS9	sp|Q13438|OS9_HUMAN Protein OS-9 OS=Homo sapiens OX=9606 GN=OS9 PE=1 SV=1;tr|B4E321|B4E321_HUMAN Protein OS-9 OS=Homo sapiens OX=9606 GN=OS9 PE=1 SV=1	1	1	1	3.9	3.9	3.9	75.561	0.0025853	1.3552	26141000	19.992	19.9608	21.2549	22.2203	21.6191	21.6114
3.36929	1.41405	Q8N1G4	Leucine-rich repeat-containing protein 47	LRRC47	sp|Q8N1G4|LRC47_HUMAN Leucine-rich repeat-containing protein 47 OS=Homo sapiens OX=9606 GN=LRRC47 PE=1 SV=1	5	5	5	16.1	16.1	16.1	63.472	0	29.623	468560000	23.394	23.7109	23.4451	24.7783	24.9315	25.0824
0.652348	1.41366	Q6GMV3	Putative peptidyl-tRNA hydrolase PTRHD1	PTRHD1	sp|Q6GMV3|PTRD1_HUMAN Putative peptidyl-tRNA hydrolase PTRHD1 OS=Homo sapiens OX=9606 GN=PTRHD1 PE=1 SV=1	1	1	1	10	10	10	15.805	0	5.805	107280000	20.3624	22.454	23.7151	23.6605	23.454	23.658
1.15991	1.40878	Q96HC4	PDZ and LIM domain protein 5	PDLIM5	sp|Q96HC4|PDLI5_HUMAN PDZ and LIM domain protein 5 OS=Homo sapiens OX=9606 GN=PDLIM5 PE=1 SV=5;tr|H0Y8Y3|H0Y8Y3_HUMAN PDZ and LIM domain protein 5 (Fragment) OS=Homo sapiens OX=9606 GN=PDLIM5 PE=1 SV=1	10	10	10	25.2	25.2	25.2	63.944	0	49.006	1563900000	23.3761	23.775	25.2371	25.518	25.6833	25.4132
1.14361	1.40697	Q9H3K6	BolA-like protein 2	BOLA2;BOLA2B	sp|Q9H3K6|BOLA2_HUMAN BolA-like protein 2 OS=Homo sapiens OX=9606 GN=BOLA2 PE=1 SV=1;tr|H3BV85|H3BV85_HUMAN BolA-like protein 2 OS=Homo sapiens OX=9606 GN=BOLA2B PE=1 SV=2;tr|H3BPT9|H3BPT9_HUMAN BolA-like protein 2 OS=Homo sapiens OX=9606 GN=BOLA2B PE=1 SV	1	1	1	10.5	10.5	10.5	10.116	0	3.3653	46368000	20.627	20.3637	22.1417	22.7616	22.1905	22.4013
0.994884	1.39671	O75347	Tubulin-specific chaperone A	TBCA	sp|O75347|TBCA_HUMAN Tubulin-specific chaperone A OS=Homo sapiens OX=9606 GN=TBCA PE=1 SV=3;tr|E5RIW3|E5RIW3_HUMAN Tubulin-specific chaperone A OS=Homo sapiens OX=9606 GN=TBCA PE=1 SV=1;tr|E5RJD8|E5RJD8_HUMAN Tubulin-specific chaperone A OS=Homo sapiens OX	4	4	4	33.3	33.3	33.3	12.855	0	34.15	1406100000	23.7872	24.4621	25.9342	25.7692	26.3209	26.2834
1.24445	1.39639	P13987	CD59 glycoprotein	CD59	sp|P13987|CD59_HUMAN CD59 glycoprotein OS=Homo sapiens OX=9606 GN=CD59 PE=1 SV=1;tr|E9PNW4|E9PNW4_HUMAN CD59 glycoprotein OS=Homo sapiens OX=9606 PE=1 SV=1;tr|A0A2U3TZL5|A0A2U3TZL5_HUMAN CD59 glycoprotein (Fragment) OS=Homo sapiens OX=9606 GN=CD59 PE=1 SV=	2	2	2	18.8	18.8	18.8	14.177	0	7.843	308590000	22.8571	22.1129	23.9271	24.3892	24.3723	24.3248
1.65672	1.39032	Q6P2E9	Enhancer of mRNA-decapping protein 4	EDC4	sp|Q6P2E9|EDC4_HUMAN Enhancer of mRNA-decapping protein 4 OS=Homo sapiens OX=9606 GN=EDC4 PE=1 SV=1	3	3	3	4.3	4.3	4.3	151.66	0	12.633	194220000	21.8122	23.0127	22.663	23.7063	23.7943	24.1582
1.78126	1.38856	P12268	Inosine-5-monophosphate dehydrogenase 2	IMPDH2	sp|P12268|IMDH2_HUMAN Inosine-5-monophosphate dehydrogenase 2 OS=Homo sapiens OX=9606 GN=IMPDH2 PE=1 SV=2;tr|H0Y4R1|H0Y4R1_HUMAN Inosine-5-monophosphate dehydrogenase 2 (Fragment) OS=Homo sapiens OX=9606 GN=IMPDH2 PE=1 SV=1	1	1	1	3.5	3.5	3.5	55.804	0	3.9522	48265000	20.3575	20.3538	21.2501	22.2563	22.1926	21.6783
1.60774	1.38496	P11717	Cation-independent mannose-6-phosphate receptor	IGF2R	sp|P11717|MPRI_HUMAN Cation-independent mannose-6-phosphate receptor OS=Homo sapiens OX=9606 GN=IGF2R PE=1 SV=3	5	5	5	2.8	2.8	2.8	274.37	0	6.5229	176370000	21.8458	21.7479	22.8616	23.8758	23.3919	23.3425
2.11454	1.3846	Q96DE0	U8 snoRNA-decapping enzyme	NUDT16	sp|Q96DE0|NUD16_HUMAN U8 snoRNA-decapping enzyme OS=Homo sapiens OX=9606 GN=NUDT16 PE=1 SV=2	2	2	2	21	21	21	21.273	0	2.3952	36109000	20.6071	20.0898	19.7654	21.8049	21.4008	21.4104
1.7903	1.37977	P27695	DNA-(apurinic or apyrimidinic site) lyase;DNA-(apurinic or apyrimidinic site) lyase, mitochondrial	APEX1	sp|P27695|APEX1_HUMAN DNA-(apurinic or apyrimidinic site) endonuclease OS=Homo sapiens OX=9606 GN=APEX1 PE=1 SV=2;tr|G3V3M6|G3V3M6_HUMAN DNA-(apurinic or apyrimidinic site) endonuclease (Fragment) OS=Homo sapiens OX=9606 GN=APEX1 PE=1 SV=1;tr|G3V3C7|G3V3C7	8	8	8	40.3	40.3	40.3	35.554	0	79.97	1841600000	24.3611	23.9884	25.078	26.0973	25.6482	25.8213
0.60731	1.37493	Q53H12	Acylglycerol kinase, mitochondrial	AGK	sp|Q53H12|AGK_HUMAN Acylglycerol kinase, mitochondrial OS=Homo sapiens OX=9606 GN=AGK PE=1 SV=2;tr|A0A3B3IUC9|A0A3B3IUC9_HUMAN Acylglycerol kinase, mitochondrial OS=Homo sapiens OX=9606 GN=AGK PE=1 SV=1;tr|A0A3B3ITV0|A0A3B3ITV0_HUMAN Acylglycerol kinase, m	1	1	1	5.9	5.9	5.9	47.137	0.0015715	1.4651	50299000	22.9346	19.5558	21.3455	22.5713	22.217	23.1723
1.35003	1.36922	Q03252	Lamin-B2	LMNB2	sp|Q03252|LMNB2_HUMAN Lamin-B2 OS=Homo sapiens OX=9606 GN=LMNB2 PE=1 SV=4	3	3	3	7.1	7.1	7.1	69.948	0	15.755	359120000	23.7753	22.8085	22.3872	24.7401	23.9256	24.4129
0.975018	1.35716	Q15493	Regucalcin	RGN	sp|Q15493|RGN_HUMAN Regucalcin OS=Homo sapiens OX=9606 GN=RGN PE=1 SV=1	3	3	3	13	13	13	33.252	0	6.1063	318520000	22.3953	22.988	24.1479	24.8155	25.0434	23.7439
2.93074	1.34684	Q9NTK5	Obg-like ATPase 1	OLA1	sp|Q9NTK5|OLA1_HUMAN Obg-like ATPase 1 OS=Homo sapiens OX=9606 GN=OLA1 PE=1 SV=2;tr|J3KQ32|J3KQ32_HUMAN Obg-like ATPase 1 OS=Homo sapiens OX=9606 GN=OLA1 PE=1 SV=1;tr|C9JTK6|C9JTK6_HUMAN Obg-like ATPase 1 (Fragment) OS=Homo sapiens OX=9606 GN=OLA1 PE=1 SV=	8	8	8	28.8	28.8	28.8	44.743	0	22.67	1072600000	24.4616	24.0764	24.6074	25.8038	25.7083	25.674
0.863655	1.3455	O60869	Endothelial differentiation-related factor 1	EDF1	sp|O60869|EDF1_HUMAN Endothelial differentiation-related factor 1 OS=Homo sapiens OX=9606 GN=EDF1 PE=1 SV=1	2	2	2	18.2	18.2	18.2	16.368	0	6.1131	160960000	22.1463	22.0843	22.7202	22.6862	25.0092	23.2919
1.46696	1.34288	Q96TA1	Niban-like protein 1	FAM129B	sp|Q96TA1|NIBA2_HUMAN Protein Niban 2 OS=Homo sapiens OX=9606 GN=NIBAN2 PE=1 SV=3	1	1	1	2.9	2.9	2.9	84.137	0.0011044	1.9741	38225000	20.5411	20.7435	19.3972	21.4609	21.6968	21.5528
0.623856	1.33447	Q6PKG0	La-related protein 1	LARP1	sp|Q6PKG0|LARP1_HUMAN La-related protein 1 OS=Homo sapiens OX=9606 GN=LARP1 PE=1 SV=2;tr|A0A0B4J210|A0A0B4J210_HUMAN La-related protein 1 (Fragment) OS=Homo sapiens OX=9606 GN=LARP1 PE=1 SV=5	1	1	1	2.3	2.3	2.3	123.51	0	5.0041	60416000	22.2645	19.5473	22.536	23.0268	22.6209	22.7034
2.06198	1.33254	Q9H0U4	Ras-related protein Rab-1B;Putative Ras-related protein Rab-1C	RAB1B;RAB1C	sp|Q9H0U4|RAB1B_HUMAN Ras-related protein Rab-1B OS=Homo sapiens OX=9606 GN=RAB1B PE=1 SV=1;tr|E9PLD0|E9PLD0_HUMAN Ras-related protein Rab-1B OS=Homo sapiens OX=9606 GN=RAB1B PE=1 SV=1;sp|Q92928|RAB1C_HUMAN Putative Ras-related protein Rab-1C OS=Homo sapie	5	2	2	30.8	13.4	13.4	22.171	0	24.796	775760000	24.5627	23.703	24.1389	25.3517	25.7169	25.3336
1.52111	1.32956	Q9UBS4	DnaJ homolog subfamily B member 11	DNAJB11	sp|Q9UBS4|DJB11_HUMAN DnaJ homolog subfamily B member 11 OS=Homo sapiens OX=9606 GN=DNAJB11 PE=1 SV=1	3	3	3	10.1	10.1	10.1	40.513	0	9	248040000	22.9733	23.0771	24.1392	24.427	24.8016	24.9496
1.71751	1.32908	Q9Y5K5	Ubiquitin carboxyl-terminal hydrolase isozyme L5;Ubiquitin carboxyl-terminal hydrolase	UCHL5	sp|Q9Y5K5|UCHL5_HUMAN Ubiquitin carboxyl-terminal hydrolase isozyme L5 OS=Homo sapiens OX=9606 GN=UCHL5 PE=1 SV=3;tr|Q5LJA5|Q5LJA5_HUMAN Ubiquitin carboxyl-terminal hydrolase OS=Homo sapiens OX=9606 GN=UCHL5 PE=1 SV=1	1	1	1	6.7	6.7	6.7	37.606	0	4.6245	17112000	19.6985	20.7203	19.7569	21.3067	21.6112	21.245
2.02161	1.32869	Q9BXP5	Serrate RNA effector molecule homolog	SRRT	sp|Q9BXP5|SRRT_HUMAN Serrate RNA effector molecule homolog OS=Homo sapiens OX=9606 GN=SRRT PE=1 SV=1;tr|H7C3A1|H7C3A1_HUMAN Arsenite-resistance protein 2 (Fragment) OS=Homo sapiens OX=9606 GN=SRRT PE=1 SV=1	6	6	6	8.1	8.1	8.1	100.67	0	15.664	312880000	22.1651	22.3077	22.9289	23.8347	24.0536	23.4995
2.32661	1.32766	P54725	UV excision repair protein RAD23 homolog A	RAD23A	sp|P54725|RD23A_HUMAN UV excision repair protein RAD23 homolog A OS=Homo sapiens OX=9606 GN=RAD23A PE=1 SV=1;tr|K7EQ16|K7EQ16_HUMAN UV excision repair protein RAD23 (Fragment) OS=Homo sapiens OX=9606 GN=RAD23A PE=1 SV=1;tr|A0A494C0B4|A0A494C0B4_HUMAN UV ex	4	4	4	22.6	22.6	22.6	39.609	0	8.3539	188640000	22.1186	22.8193	22.4	23.6057	23.7239	23.9914
1.23833	1.32227	Q9NQT8	Kinesin-like protein KIF13B;Kinesin-like protein	KIF13B	sp|Q9NQT8|KI13B_HUMAN Kinesin-like protein KIF13B OS=Homo sapiens OX=9606 GN=KIF13B PE=1 SV=2;tr|E7ERX9|E7ERX9_HUMAN Kinesin-like protein OS=Homo sapiens OX=9606 GN=KIF13B PE=1 SV=1;tr|F2Z2F9|F2Z2F9_HUMAN Kinesin-like protein KIF13B OS=Homo sapiens OX=9606	2	2	2	1.7	1.7	1.7	202.79	0.0010776	1.7847	76502000	22.4335	22.1486	21.3295	23.047	22.7989	24.0326
1.03213	1.32146	Q9UKY7	Protein CDV3 homolog	CDV3	sp|Q9UKY7|CDV3_HUMAN Protein CDV3 homolog OS=Homo sapiens OX=9606 GN=CDV3 PE=1 SV=1;tr|D6RFH2|D6RFH2_HUMAN Protein CDV3 homolog OS=Homo sapiens OX=9606 GN=CDV3 PE=1 SV=1;tr|D6RDN0|D6RDN0_HUMAN Protein CDV3 homolog OS=Homo sapiens OX=9606 GN=CDV3 PE=1 SV=1;	2	2	2	27.9	27.9	27.9	27.335	0	22.478	309310000	22.3673	22.0763	23.9919	24.064	24.0444	24.2914
0.809741	1.31921	P84103	Serine/arginine-rich splicing factor 3	SRSF3	sp|P84103|SRSF3_HUMAN Serine/arginine-rich splicing factor 3 OS=Homo sapiens OX=9606 GN=SRSF3 PE=1 SV=1;tr|A0A087X2D0|A0A087X2D0_HUMAN Serine/arginine-rich-splicing factor 3 OS=Homo sapiens OX=9606 GN=SRSF3 PE=1 SV=1	3	2	2	23.2	23.2	23.2	19.329	0	8.4234	288360000	23.1029	22.6697	24.5487	25.6509	23.9392	24.6888
1.2015	1.3142	Q52LJ0	Protein FAM98B	FAM98B	sp|Q52LJ0|FA98B_HUMAN Protein FAM98B OS=Homo sapiens OX=9606 GN=FAM98B PE=1 SV=2;tr|H0YNA1|H0YNA1_HUMAN Protein FAM98B (Fragment) OS=Homo sapiens OX=9606 GN=FAM98B PE=1 SV=1	1	1	1	4.4	4.4	4.4	45.547	0.0065	1.0542	32839000	19.0392	20.4235	20.6596	21.2545	21.2673	21.5431
2.53147	1.31152	Q8WYA6	Beta-catenin-like protein 1	CTNNBL1	sp|Q8WYA6|CTBL1_HUMAN Beta-catenin-like protein 1 OS=Homo sapiens OX=9606 GN=CTNNBL1 PE=1 SV=1;tr|A0A087WUB9|A0A087WUB9_HUMAN Beta-catenin-like protein 1 OS=Homo sapiens OX=9606 GN=CTNNBL1 PE=1 SV=1	1	1	1	2.3	2.3	2.3	65.173	0	4.6016	44045000	21.5296	21.0263	20.8765	22.5466	22.4186	22.4018
1.62791	1.31007	P05362	Intercellular adhesion molecule 1	ICAM1	sp|P05362|ICAM1_HUMAN Intercellular adhesion molecule 1 OS=Homo sapiens OX=9606 GN=ICAM1 PE=1 SV=2;tr|K7EKL8|K7EKL8_HUMAN Intercellular adhesion molecule 1 (Fragment) OS=Homo sapiens OX=9606 GN=ICAM1 PE=1 SV=1;tr|E7ESS4|E7ESS4_HUMAN Intercellular adhesion	2	2	2	5.6	5.6	5.6	57.825	0	5.1374	69071000	21.1062	20.9422	21.2263	22.2306	21.8841	23.0902
1.10279	1.30512	Q9H9J2	39S ribosomal protein L44, mitochondrial	MRPL44	sp|Q9H9J2|RM44_HUMAN 39S ribosomal protein L44, mitochondrial OS=Homo sapiens OX=9606 GN=MRPL44 PE=1 SV=1	2	2	2	14.2	14.2	14.2	37.535	0	4.636	103800000	22.3099	22.0021	20.5744	22.746	22.8157	23.2401
0.642528	1.30482	Q9Y5J7	Mitochondrial import inner membrane translocase subunit Tim9	TIMM9	sp|Q9Y5J7|TIM9_HUMAN Mitochondrial import inner membrane translocase subunit Tim9 OS=Homo sapiens OX=9606 GN=TIMM9 PE=1 SV=1	1	1	1	16.9	16.9	16.9	10.378	0	3.2316	99081000	20.4049	22.8057	23.4057	23.5063	23.5042	23.5204
1.68085	1.30147	Q9UJY5	ADP-ribosylation factor-binding protein GGA1	GGA1	sp|Q9UJY5|GGA1_HUMAN ADP-ribosylation factor-binding protein GGA1 OS=Homo sapiens OX=9606 GN=GGA1 PE=1 SV=1	1	1	1	4.7	4.7	4.7	70.383	0.0010852	1.8606	25862000	20.4958	20.6381	19.9962	21.0927	21.9955	21.9463
1.09699	1.29887	Q9UNF1	Melanoma-associated antigen D2	MAGED2	sp|Q9UNF1|MAGD2_HUMAN Melanoma-associated antigen D2 OS=Homo sapiens OX=9606 GN=MAGED2 PE=1 SV=2;tr|Q5H907|Q5H907_HUMAN Melanoma antigen family D, 2, isoform CRA_d OS=Homo sapiens OX=9606 GN=MAGED2 PE=1 SV=1;tr|Q5H909|Q5H909_HUMAN Melanoma-associated antig	1	1	1	3.8	3.8	3.8	64.953	0.0040754	1.2035	38934000	21.121	20.3563	19.2663	21.264	21.7206	21.6555
2.43208	1.29877	Q8N8N7	Prostaglandin reductase 2	PTGR2	sp|Q8N8N7|PTGR2_HUMAN Prostaglandin reductase 2 OS=Homo sapiens OX=9606 GN=PTGR2 PE=1 SV=1;tr|G3V3Y1|G3V3Y1_HUMAN 15-oxoprostaglandin 13-reductase OS=Homo sapiens OX=9606 PE=3 SV=1	1	1	1	8.8	8.8	8.8	38.499	0.002576	1.3251	42324000	20.8052	21.1836	21.2014	22.1248	22.2698	22.6919
1.98729	1.29849	P05165	Propionyl-CoA carboxylase alpha chain, mitochondrial	PCCA	sp|P05165|PCCA_HUMAN Propionyl-CoA carboxylase alpha chain, mitochondrial OS=Homo sapiens OX=9606 GN=PCCA PE=1 SV=4;tr|A0A1B0GU58|A0A1B0GU58_HUMAN Propanoyl-CoA:carbon dioxide ligase subunit alpha (Fragment) OS=Homo sapiens OX=9606 GN=PCCA PE=1 SV=1;tr|A0A	6	6	6	12	12	12	80.058	0	14.306	429860000	23.0937	22.672	22.9551	24.3934	24.5237	23.6991
0.724396	1.29533	Q96JY6	PDZ and LIM domain protein 2	PDLIM2	sp|Q96JY6|PDLI2_HUMAN PDZ and LIM domain protein 2 OS=Homo sapiens OX=9606 GN=PDLIM2 PE=1 SV=1;tr|C9JS55|C9JS55_HUMAN PDZ and LIM domain protein 2 (Fragment) OS=Homo sapiens OX=9606 GN=PDLIM2 PE=1 SV=1;tr|A0A087WVI1|A0A087WVI1_HUMAN PDZ and LIM domain prot	6	6	6	25.6	25.6	25.6	37.458	0	31.913	543020000	21.9431	23.7882	24.6611	24.9917	24.851	24.4357
1.56491	1.29413	Q12955	Ankyrin-3	ANK3	sp|Q12955|ANK3_HUMAN Ankyrin-3 OS=Homo sapiens OX=9606 GN=ANK3 PE=1 SV=3;tr|A0A087WZ65|A0A087WZ65_HUMAN Ankyrin-3 (Fragment) OS=Homo sapiens OX=9606 GN=ANK3 PE=1 SV=1;tr|A0A087WTF3|A0A087WTF3_HUMAN Ankyrin-3 (Fragment) OS=Homo sapiens OX=9606 GN=ANK3 PE=1	4	4	4	1.6	1.6	1.6	480.4	0	13.703	86565000	21.6505	21.4015	20.4259	22.3202	22.4757	22.5645
1.67746	1.29327	Q9NQ29	Putative RNA-binding protein Luc7-like 1	LUC7L	sp|Q9NQ29|LUC7L_HUMAN Putative RNA-binding protein Luc7-like 1 OS=Homo sapiens OX=9606 GN=LUC7L PE=1 SV=1;tr|B8ZZ09|B8ZZ09_HUMAN LUC7-like (S. cerevisiae) (Fragment) OS=Homo sapiens OX=9606 GN=LUC7L PE=1 SV=1;tr|B8ZZ10|B8ZZ10_HUMAN LUC7-like (S. cerevisiae	1	1	1	4	4	4	43.727	0.0011038	1.9665	9802500	18.8414	18.4993	19.2648	19.9438	20.7018	19.8397
1.17292	1.29076	P46937	Transcriptional coactivator YAP1	YAP1	sp|P46937|YAP1_HUMAN Transcriptional coactivator YAP1 OS=Homo sapiens OX=9606 GN=YAP1 PE=1 SV=2	4	4	4	13.1	13.1	13.1	54.461	0	8.2947	275620000	21.8092	22.7088	23.5854	23.9129	23.933	24.1297
1.94675	1.29005	Q5R3I4	Tetratricopeptide repeat protein 38	TTC38	sp|Q5R3I4|TTC38_HUMAN Tetratricopeptide repeat protein 38 OS=Homo sapiens OX=9606 GN=TTC38 PE=1 SV=1	3	3	3	9.2	9.2	9.2	52.787	0	12.673	232470000	23.0714	22.1213	22.7775	24.0935	23.8855	23.8614
1.90472	1.28704	P21283	V-type proton ATPase subunit C 1	ATP6V1C1	sp|P21283|VATC1_HUMAN V-type proton ATPase subunit C 1 OS=Homo sapiens OX=9606 GN=ATP6V1C1 PE=1 SV=4	3	3	3	12.6	12.6	12.6	43.941	0	11.781	145800000	21.7196	22.6835	22.3503	23.4476	23.4403	23.7267
1.13773	1.2854	Q12965	Unconventional myosin-Ie;Unconventional myosin-If	MYO1E;MYO1F	sp|Q12965|MYO1E_HUMAN Unconventional myosin-Ie OS=Homo sapiens OX=9606 GN=MYO1E PE=1 SV=2;sp|O00160|MYO1F_HUMAN Unconventional myosin-If OS=Homo sapiens OX=9606 GN=MYO1F PE=1 SV=3	1	1	1	1.5	1.5	1.5	127.06	0	3.9114	21729000	20.5992	20.7583	19.0935	21.399	21.4977	21.4106
2.6276	1.28441	O75832	26S proteasome non-ATPase regulatory subunit 10	PSMD10	sp|O75832|PSD10_HUMAN 26S proteasome non-ATPase regulatory subunit 10 OS=Homo sapiens OX=9606 GN=PSMD10 PE=1 SV=1;tr|B1AJY7|B1AJY7_HUMAN 26S proteasome non-ATPase regulatory subunit 10 OS=Homo sapiens OX=9606 GN=PSMD10 PE=1 SV=1;tr|B1AJY5|B1AJY5_HUMAN 26S	3	3	3	29.2	29.2	29.2	24.428	0	13.975	265540000	22.9841	22.6663	22.6732	24.3687	23.9134	23.8947
1.08884	1.28009	O95394	Phosphoacetylglucosamine mutase	PGM3	sp|O95394|AGM1_HUMAN Phosphoacetylglucosamine mutase OS=Homo sapiens OX=9606 GN=PGM3 PE=1 SV=1;tr|A0A494C0G1|A0A494C0G1_HUMAN Phosphoacetylglucosamine mutase OS=Homo sapiens OX=9606 GN=PGM3 PE=1 SV=1;tr|H0Y987|H0Y987_HUMAN Phosphoacetylglucosamine mutase O	6	6	6	18.3	18.3	18.3	59.851	0	34.908	751870000	23.0099	22.9259	24.6229	24.8467	24.7875	24.7648
1.27177	1.27952	P20042	Eukaryotic translation initiation factor 2 subunit 2	EIF2S2	sp|P20042|IF2B_HUMAN Eukaryotic translation initiation factor 2 subunit 2 OS=Homo sapiens OX=9606 GN=EIF2S2 PE=1 SV=2	3	3	3	10.8	10.8	10.8	38.388	0	27.561	369280000	24.1275	22.5772	23.7388	24.7672	24.89	24.6247
0.953468	1.27755	P78417	Glutathione S-transferase omega-1	GSTO1	sp|P78417|GSTO1_HUMAN Glutathione S-transferase omega-1 OS=Homo sapiens OX=9606 GN=GSTO1 PE=1 SV=2;tr|Q5TA02|Q5TA02_HUMAN Glutathione-dependent dehydroascorbate reductase (Fragment) OS=Homo sapiens OX=9606 GN=GSTO1 PE=1 SV=1;tr|Q5TA01|Q5TA01_HUMAN Glutathi	7	7	7	29.9	29.9	29.9	27.566	0	26.553	4073500000	25.5799	25.9409	27.5728	27.8829	27.6166	27.4268
1.45234	1.27649	Q8TBC4	NEDD8-activating enzyme E1 catalytic subunit	UBA3	sp|Q8TBC4|UBA3_HUMAN NEDD8-activating enzyme E1 catalytic subunit OS=Homo sapiens OX=9606 GN=UBA3 PE=1 SV=2;tr|F8W8D4|F8W8D4_HUMAN NEDD8-activating enzyme E1 catalytic subunit OS=Homo sapiens OX=9606 GN=UBA3 PE=1 SV=1	2	2	2	9.9	9.9	9.9	51.852	0	8.977	85151000	22.45	21.4508	21.4597	22.8376	22.813	23.5393
1.44695	1.27612	P54920	Alpha-soluble NSF attachment protein	NAPA	sp|P54920|SNAA_HUMAN Alpha-soluble NSF attachment protein OS=Homo sapiens OX=9606 GN=NAPA PE=1 SV=3;tr|M0R0Y2|M0R0Y2_HUMAN Alpha-soluble NSF attachment protein OS=Homo sapiens OX=9606 GN=NAPA PE=1 SV=1;tr|M0R2M1|M0R2M1_HUMAN Alpha-soluble NSF attachment pr	8	8	8	40.7	40.7	40.7	33.232	0	45.94	878920000	23.024	23.416	24.3939	24.8612	24.8262	24.9748
3.4286	1.27465	O00764	Pyridoxal kinase	PDXK	sp|O00764|PDXK_HUMAN Pyridoxal kinase OS=Homo sapiens OX=9606 GN=PDXK PE=1 SV=1;tr|F2Z2Y4|F2Z2Y4_HUMAN Pyridoxal kinase OS=Homo sapiens OX=9606 GN=PDXK PE=1 SV=1	5	5	5	25.3	25.3	25.3	35.102	0	41.422	819310000	23.8717	23.8865	23.6105	25.019	25.2044	24.9693
1.16955	1.2745	Q9BTT0	Acidic leucine-rich nuclear phosphoprotein 32 family member E	ANP32E	sp|Q9BTT0|AN32E_HUMAN Acidic leucine-rich nuclear phosphoprotein 32 family member E OS=Homo sapiens OX=9606 GN=ANP32E PE=1 SV=1;tr|E9PPH5|E9PPH5_HUMAN Acidic leucine-rich nuclear phosphoprotein 32 family member E (Fragment) OS=Homo sapiens OX=9606 GN=ANP32	2	2	2	13.1	13.1	13.1	30.692	0	20.442	189450000	22.1948	21.801	23.4028	23.8083	23.4109	24.0027
1.3351	1.26564	P46734	Dual specificity mitogen-activated protein kinase kinase 3	MAP2K3	sp|P46734|MP2K3_HUMAN Dual specificity mitogen-activated protein kinase kinase 3 OS=Homo sapiens OX=9606 GN=MAP2K3 PE=1 SV=2;tr|J3QR49|J3QR49_HUMAN Dual-specificity mitogen-activated protein kinase kinase 3 OS=Homo sapiens OX=9606 GN=MAP2K3 PE=1 SV=1	1	1	1	4.6	4.6	4.6	39.318	0.0060181	1.0819	44129000	20.3695	20.9834	21.8799	22.2114	22.3963	22.4221
1.80032	1.26336	O43252	Bifunctional 3-phosphoadenosine 5-phosphosulfate synthase 1;Sulfate adenylyltransferase;Adenylyl-sulfate kinase	PAPSS1	sp|O43252|PAPS1_HUMAN Bifunctional 3-phosphoadenosine 5-phosphosulfate synthase 1 OS=Homo sapiens OX=9606 GN=PAPSS1 PE=1 SV=2	2	2	2	5.9	5.9	5.9	70.832	0	11.884	112880000	22.1864	21.2087	21.6051	22.7579	23.1949	22.8375
1.28431	1.25988	Q16186	Proteasomal ubiquitin receptor ADRM1	ADRM1	sp|Q16186|ADRM1_HUMAN Proteasomal ubiquitin receptor ADRM1 OS=Homo sapiens OX=9606 GN=ADRM1 PE=1 SV=2;tr|A0A087WUX6|A0A087WUX6_HUMAN Proteasomal ubiquitin receptor ADRM1 (Fragment) OS=Homo sapiens OX=9606 GN=ADRM1 PE=1 SV=1;tr|A0A087WX59|A0A087WX59_HUMAN P	1	1	1	3.7	3.7	3.7	42.153	0	10.451	98506000	23.2126	21.7675	21.9815	23.6947	23.6526	23.394
3.32322	1.25955	P41235	Hepatocyte nuclear factor 4-alpha;Hepatocyte nuclear factor 4-gamma	HNF4A;HNF4G	sp|P41235|HNF4A_HUMAN Hepatocyte nuclear factor 4-alpha OS=Homo sapiens OX=9606 GN=HNF4A PE=1 SV=3;tr|A0A087WXV4|A0A087WXV4_HUMAN Hepatocyte nuclear factor 4-alpha OS=Homo sapiens OX=9606 GN=HNF4A PE=1 SV=1;sp|Q14541|HNF4G_HUMAN Hepatocyte nuclear factor 4	2	2	2	5.5	5.5	5.5	52.784	0	6.2674	56540000	21.3805	21.3849	21.7166	22.7356	22.6835	22.8415
1.60768	1.25804	A0AV96	RNA-binding protein 47	RBM47	sp|A0AV96|RBM47_HUMAN RNA-binding protein 47 OS=Homo sapiens OX=9606 GN=RBM47 PE=1 SV=2;tr|D6R9D6|D6R9D6_HUMAN RNA-binding motif protein 47 OS=Homo sapiens OX=9606 GN=RBM47 PE=1 SV=1;tr|D6REZ6|D6REZ6_HUMAN RNA-binding protein 47 (Fragment) OS=Homo sapiens	6	6	6	20.4	20.4	20.4	64.098	0	13.238	288130000	22.4828	22.7932	22.1402	23.1222	24.0744	23.9937
2.16766	1.25735	Q15257	Serine/threonine-protein phosphatase 2A activator	PPP2R4	sp|Q15257|PTPA_HUMAN Serine/threonine-protein phosphatase 2A activator OS=Homo sapiens OX=9606 GN=PTPA PE=1 SV=3;tr|A6PVN8|A6PVN8_HUMAN Serine/threonine-protein phosphatase 2A activator (Fragment) OS=Homo sapiens OX=9606 GN=PTPA PE=1 SV=1;tr|C9IZ76|C9IZ76_	1	1	1	8.1	8.1	8.1	40.667	0	5.6037	105050000	22.8411	22.1331	22.2584	23.4727	23.8564	23.6755
1.37499	1.25079	P42025	Beta-centractin	ACTR1B	sp|P42025|ACTY_HUMAN Beta-centractin OS=Homo sapiens OX=9606 GN=ACTR1B PE=1 SV=1	4	4	3	18.6	18.6	16	42.293	0	14.896	157870000	22.8978	23.5593	22.2001	23.8672	24.1139	24.4284
1.59979	1.25077	B4DUT8	Calponin;Calponin-2	CNN2	tr|B4DUT8|B4DUT8_HUMAN Calponin OS=Homo sapiens OX=9606 GN=CNN2 PE=1 SV=1;sp|Q99439|CNN2_HUMAN Calponin-2 OS=Homo sapiens OX=9606 GN=CNN2 PE=1 SV=4;tr|A0A087X271|A0A087X271_HUMAN Calponin (Fragment) OS=Homo sapiens OX=9606 GN=CNN2 PE=1 SV=1;tr|H3BVI6|H3BVI	4	4	4	18.8	18.8	18.8	35.943	0	8.8061	236190000	22.0668	21.9548	22.993	23.836	23.3433	23.5877
1.33547	1.25055	Q9Y2W1	Thyroid hormone receptor-associated protein 3	THRAP3	sp|Q9Y2W1|TR150_HUMAN Thyroid hormone receptor-associated protein 3 OS=Homo sapiens OX=9606 GN=THRAP3 PE=1 SV=2;tr|A0A3B3ITZ9|A0A3B3ITZ9_HUMAN Thyroid hormone receptor-associated protein 3 OS=Homo sapiens OX=9606 GN=THRAP3 PE=1 SV=1	3	3	3	5.9	5.9	5.9	108.66	0	5.7595	154770000	22.048	21.9155	22.7867	23.2388	24.1829	23.0801
2.94878	1.24856	Q8NFU3	Thiosulfate sulfurtransferase/rhodanese-like domain-containing protein 1	TSTD1	sp|Q8NFU3|TSTD1_HUMAN Thiosulfate:glutathione sulfurtransferase OS=Homo sapiens OX=9606 GN=TSTD1 PE=1 SV=3	2	2	2	47	47	47	12.53	0	5.3987	202720000	22.8072	22.8746	22.8164	23.81	24.3197	24.1142
1.30189	1.24635	Q9H074	Polyadenylate-binding protein-interacting protein 1	PAIP1	sp|Q9H074|PAIP1_HUMAN Polyadenylate-binding protein-interacting protein 1 OS=Homo sapiens OX=9606 GN=PAIP1 PE=1 SV=1;tr|D6REB4|D6REB4_HUMAN Polyadenylate-binding protein-interacting protein 1 OS=Homo sapiens OX=9606 GN=PAIP1 PE=1 SV=1	1	1	1	4.2	4.2	4.2	53.524	0	7.8448	66047000	22.0941	22.334	20.9345	22.9427	22.8863	23.2726
1.69631	1.24533	P55010	Eukaryotic translation initiation factor 5	EIF5	sp|P55010|IF5_HUMAN Eukaryotic translation initiation factor 5 OS=Homo sapiens OX=9606 GN=EIF5 PE=1 SV=2;tr|H0YLZ1|H0YLZ1_HUMAN Eukaryotic translation initiation factor 5 (Fragment) OS=Homo sapiens OX=9606 GN=EIF5 PE=1 SV=1;tr|H0YN40|H0YN40_HUMAN Eukaryoti	4	4	4	11.6	11.6	11.6	49.222	0	5.7647	487060000	24.0582	24.4675	24.6145	25.1019	25.6774	26.0969
2.27742	1.24324	P82909	28S ribosomal protein S36, mitochondrial	MRPS36	sp|P82909|RT36_HUMAN 28S ribosomal protein S36, mitochondrial OS=Homo sapiens OX=9606 GN=MRPS36 PE=1 SV=2	2	2	2	30.1	30.1	30.1	11.466	0	21.248	251800000	23.3773	22.9328	23.6724	24.4383	24.6095	24.6644
2.68715	1.24285	O43708	Maleylacetoacetate isomerase	GSTZ1	sp|O43708|MAAI_HUMAN Maleylacetoacetate isomerase OS=Homo sapiens OX=9606 GN=GSTZ1 PE=1 SV=3;tr|H0YJN8|H0YJN8_HUMAN Maleylacetoacetate isomerase (Fragment) OS=Homo sapiens OX=9606 GN=GSTZ1 PE=1 SV=1;tr|G3V267|G3V267_HUMAN Maleylacetoacetate isomerase OS=Ho	1	1	1	9.3	9.3	9.3	24.212	0	8.2895	193220000	22.7772	22.6594	22.3141	23.8803	23.9763	23.6227
1.45299	1.24207	O95340	Bifunctional 3-phosphoadenosine 5-phosphosulfate synthase 2;Sulfate adenylyltransferase;Adenylyl-sulfate kinase	PAPSS2	sp|O95340|PAPS2_HUMAN Bifunctional 3-phosphoadenosine 5-phosphosulfate synthase 2 OS=Homo sapiens OX=9606 GN=PAPSS2 PE=1 SV=2	4	4	4	12.5	12.5	12.5	69.5	0	7.8142	347560000	23.3843	22.6068	23.8585	24.2378	24.7762	24.5618
1.79118	1.23802	Q9UL46	Proteasome activator complex subunit 2	PSME2	sp|Q9UL46|PSME2_HUMAN Proteasome activator complex subunit 2 OS=Homo sapiens OX=9606 GN=PSME2 PE=1 SV=4;tr|A0A087X1Z3|A0A087X1Z3_HUMAN Proteasome activator complex subunit 2 OS=Homo sapiens OX=9606 GN=PSME2 PE=1 SV=1;tr|H0YM70|H0YM70_HUMAN Proteasome activ	7	7	7	41.8	41.8	41.8	27.401	0	51.774	823720000	23.7985	24.4132	24.8	25.4774	25.4643	25.7841
1.51995	1.23725	A0A1B0			tr|A0A1B0GW03|A0A1B0GW03_HUMAN Pleckstrin homology domain-containing family A member 6 (Fragment) OS=Homo sapiens OX=9606 GN=PLEKHA6 PE=1 SV=2	1	1	1	8.7	8.7	8.7	15.388	0.0011007	1.9517	5955100	18.4931	18.6365	17.7906	19.7967	19.8316	19.0037
1.56155	1.2304	P62993	Growth factor receptor-bound protein 2	GRB2	sp|P62993|GRB2_HUMAN Growth factor receptor-bound protein 2 OS=Homo sapiens OX=9606 GN=GRB2 PE=1 SV=1;tr|J3KT38|J3KT38_HUMAN Growth factor receptor-bound protein 2 (Fragment) OS=Homo sapiens OX=9606 GN=GRB2 PE=1 SV=8;tr|J3QRL5|J3QRL5_HUMAN Growth factor re	4	4	4	30	30	30	25.206	0	4.4272	141660000	22.6373	22.5547	21.5277	23.3484	23.5656	23.4969
2.14446	1.23007	Q14240	Eukaryotic initiation factor 4A-II;Eukaryotic initiation factor 4A-II, N-terminally processed	EIF4A2	sp|Q14240|IF4A2_HUMAN Eukaryotic initiation factor 4A-II OS=Homo sapiens OX=9606 GN=EIF4A2 PE=1 SV=2;tr|E7EQG2|E7EQG2_HUMAN RNA helicase OS=Homo sapiens OX=9606 GN=EIF4A2 PE=1 SV=1	8	4	4	31.2	18.2	18.2	46.402	0	31.673	662620000	24.0423	24.0586	24.6242	25.184	25.5432	25.6881
1.42429	1.22889	Q99519	Sialidase-1	NEU1	sp|Q99519|NEUR1_HUMAN Sialidase-1 OS=Homo sapiens OX=9606 GN=NEU1 PE=1 SV=1;tr|E9PIF4|E9PIF4_HUMAN Exo-alpha-sialidase OS=Homo sapiens OX=9606 GN=NEU1 PE=1 SV=1	3	3	3	7.5	7.5	7.5	45.467	0	5.8844	121790000	22.0884	22.5571	23.1491	23.5972	24.344	23.5401
1.18834	1.22546	O43464	Serine protease HTRA2, mitochondrial	HTRA2	sp|O43464|HTRA2_HUMAN Serine protease HTRA2, mitochondrial OS=Homo sapiens OX=9606 GN=HTRA2 PE=1 SV=2;tr|A0A0C4DG44|A0A0C4DG44_HUMAN Serine protease HTRA2, mitochondrial (Fragment) OS=Homo sapiens OX=9606 GN=HTRA2 PE=1 SV=1	1	1	1	5.2	5.2	5.2	48.84	0	4.9891	81287000	22.024	21.821	20.5394	22.4175	22.7703	22.8731
1.89601	1.22409	P82675	28S ribosomal protein S5, mitochondrial	MRPS5	sp|P82675|RT05_HUMAN 28S ribosomal protein S5, mitochondrial OS=Homo sapiens OX=9606 GN=MRPS5 PE=1 SV=2	1	1	1	3.7	3.7	3.7	48.006	0.006015	1.0793	10448000	19.0334	18.8096	19.1691	20.2118	20.6952	19.7774
1.18775	1.22395	Q02978	Mitochondrial 2-oxoglutarate/malate carrier protein	SLC25A11	sp|Q02978|M2OM_HUMAN Mitochondrial 2-oxoglutarate/malate carrier protein OS=Homo sapiens OX=9606 GN=SLC25A11 PE=1 SV=3;tr|I3L1P8|I3L1P8_HUMAN Mitochondrial 2-oxoglutarate/malate carrier protein (Fragment) OS=Homo sapiens OX=9606 GN=SLC25A11 PE=1 SV=1	1	1	1	5.1	5.1	5.1	34.061	0	20.988	178280000	22.3751	23.4288	23.7556	23.9215	24.5897	24.7201
2.61164	1.22058	F8WER1	Aromatic-L-amino-acid decarboxylase	DDC	tr|F8WER1|F8WER1_HUMAN Aromatic-L-amino-acid decarboxylase OS=Homo sapiens OX=9606 GN=DDC PE=1 SV=1;tr|A0A087WV24|A0A087WV24_HUMAN Aromatic-L-amino-acid decarboxylase OS=Homo sapiens OX=9606 GN=DDC PE=1 SV=1;sp|P20711|DDC_HUMAN Aromatic-L-amino-acid decarb	5	5	5	43.7	43.7	43.7	24.757	0	23.441	558390000	24.0655	24.1567	23.8726	25.5331	24.9834	25.24
0.912831	1.21966	O95865	N(G),N(G)-dimethylarginine dimethylaminohydrolase 2	DDAH2	sp|O95865|DDAH2_HUMAN N(G),N(G)-dimethylarginine dimethylaminohydrolase 2 OS=Homo sapiens OX=9606 GN=DDAH2 PE=1 SV=1;tr|A0A140T971|A0A140T971_HUMAN Dimethylargininase (Fragment) OS=Homo sapiens OX=9606 GN=DDAH2 PE=1 SV=1;tr|Q5SSV3|Q5SSV3_HUMAN Dimethylargi	3	3	3	18.6	18.6	18.6	29.644	0	17.874	502200000	22.5083	23.3246	24.589	24.9613	24.4392	24.6803
0.804642	1.21506	P21291	Cysteine and glycine-rich protein 1	CSRP1	sp|P21291|CSRP1_HUMAN Cysteine and glycine-rich protein 1 OS=Homo sapiens OX=9606 GN=CSRP1 PE=1 SV=3;tr|E9PND2|E9PND2_HUMAN Cysteine and glycine-rich protein 1 (Fragment) OS=Homo sapiens OX=9606 GN=CSRP1 PE=1 SV=1;tr|E9PP21|E9PP21_HUMAN Cysteine and glycin	1	1	1	8.8	8.8	8.8	20.567	0	4.0583	189530000	22.3522	22.8761	24.1367	25.0346	24.4938	23.4819
1.57758	1.21473	P49915	GMP synthase [glutamine-hydrolyzing]	GMPS	sp|P49915|GUAA_HUMAN GMP synthase [glutamine-hydrolyzing] OS=Homo sapiens OX=9606 GN=GMPS PE=1 SV=1	2	2	2	6.5	6.5	6.5	76.715	0	4.2299	38289000	20.744	20.4336	20.1608	21.0387	21.9774	21.9665
1.67535	1.21468	P25787	Proteasome subunit alpha type-2;Proteasome subunit alpha type	PSMA2	sp|P25787|PSA2_HUMAN Proteasome subunit alpha type-2 OS=Homo sapiens OX=9606 GN=PSMA2 PE=1 SV=2;tr|A0A024RA52|A0A024RA52_HUMAN Proteasome subunit alpha type OS=Homo sapiens OX=9606 GN=PSMA2 PE=1 SV=1;tr|H7C402|H7C402_HUMAN Proteasome subunit alpha type-2 (	2	2	2	17.1	17.1	17.1	25.898	0	16.023	214140000	22.6018	21.8114	22.2726	23.0501	23.4108	23.8689
0.906482	1.21404	Q96HA9	Peroxisomal membrane protein 11C	PEX11G	sp|Q96HA9|PX11C_HUMAN Peroxisomal membrane protein 11C OS=Homo sapiens OX=9606 GN=PEX11G PE=1 SV=1	1	1	1	5.8	5.8	5.8	26.636	0	5.8705	17439000	19.6358	21.1042	19.0216	21.2855	20.9608	21.1576
1.10908	1.20974	Q8IV56	Proline-rich protein 15	PRR15	sp|Q8IV56|PRR15_HUMAN Proline-rich protein 15 OS=Homo sapiens OX=9606 GN=PRR15 PE=2 SV=1	1	1	1	14.7	14.7	14.7	13.715	0.0010599	1.5948	22186000	21.0121	19.3712	20.5173	21.8381	21.3432	21.3486
2.25146	1.2079	Q9Y4Y9	U6 snRNA-associated Sm-like protein LSm5	LSM5	sp|Q9Y4Y9|LSM5_HUMAN U6 snRNA-associated Sm-like protein LSm5 OS=Homo sapiens OX=9606 GN=LSM5 PE=1 SV=3;tr|B8ZZF8|B8ZZF8_HUMAN U6 snRNA-associated Sm-like protein LSm5 OS=Homo sapiens OX=9606 GN=LSM5 PE=1 SV=1	2	2	2	46.2	46.2	46.2	9.9374	0	8.9551	242890000	23.1034	23.7169	23.0659	24.5527	24.5943	24.3629
1.7088	1.2065	H3BUI0		IST1	tr|H3BUI0|H3BUI0_HUMAN IST1 homolog (Fragment) OS=Homo sapiens OX=9606 GN=IST1 PE=1 SV=1;tr|J3KR23|J3KR23_HUMAN IST1 homolog (Fragment) OS=Homo sapiens OX=9606 GN=IST1 PE=1 SV=1;tr|H3BMU1|H3BMU1_HUMAN IST1 homolog (Fragment) OS=Homo sapiens OX=9606 GN=IST1	4	4	1	37.2	37.2	15.8	27.91	0	11.465	323570000	23.2953	23.3527	22.3909	24.0749	24.2869	24.2967
1.21369	1.20447	Q9H3P7	Golgi resident protein GCP60	ACBD3	sp|Q9H3P7|GCP60_HUMAN Golgi resident protein GCP60 OS=Homo sapiens OX=9606 GN=ACBD3 PE=1 SV=4	3	3	3	12.3	12.3	12.3	60.593	0	21.75	113330000	21.7079	21.3873	22.8876	23.3733	23.1842	23.0387
1.43932	1.20362	P16435	NADPH--cytochrome P450 reductase	POR	sp|P16435|NCPR_HUMAN NADPH--cytochrome P450 reductase OS=Homo sapiens OX=9606 GN=POR PE=1 SV=2;tr|E7EMD0|E7EMD0_HUMAN NADPH--cytochrome P450 reductase OS=Homo sapiens OX=9606 GN=POR PE=1 SV=1;tr|H0Y4R2|H0Y4R2_HUMAN NADPH--cytochrome P450 reductase (Fragmen	3	3	3	8.6	8.6	8.6	76.689	0	35.503	474970000	24.0759	24.1139	22.9511	24.8113	25.0627	24.8777
1.56605	1.19748	Q9UMX0	Ubiquilin-1;Ubiquilin-2	UBQLN1;UBQLN2	sp|Q9UMX0|UBQL1_HUMAN Ubiquilin-1 OS=Homo sapiens OX=9606 GN=UBQLN1 PE=1 SV=2;sp|Q9UHD9|UBQL2_HUMAN Ubiquilin-2 OS=Homo sapiens OX=9606 GN=UBQLN2 PE=1 SV=2	2	2	2	8.3	8.3	8.3	62.518	0.0025813	1.3485	99745000	22.6879	22.3649	21.6796	23.1206	23.4325	23.7716
0.720311	1.197	O75494	Serine/arginine-rich splicing factor 10	SRSF10;FUSIP1	sp|O75494|SRS10_HUMAN Serine/arginine-rich splicing factor 10 OS=Homo sapiens OX=9606 GN=SRSF10 PE=1 SV=1;tr|Q6IQ42|Q6IQ42_HUMAN FUSIP1 protein OS=Homo sapiens OX=9606 GN=SRSF10 PE=1 SV=1;tr|Q5JRI1|Q5JRI1_HUMAN Serine/arginine-rich-splicing factor 10 OS=Ho	1	1	1	6.1	6.1	6.1	31.3	0	3.4587	42019000	22.4129	20.4371	20.2956	21.7109	22.8558	22.1698
1.41036	1.19637	Q53T59	HCLS1-binding protein 3	HS1BP3	sp|Q53T59|H1BP3_HUMAN HCLS1-binding protein 3 OS=Homo sapiens OX=9606 GN=HS1BP3 PE=1 SV=1;tr|F6TR53|F6TR53_HUMAN HCLS1-binding protein 3 OS=Homo sapiens OX=9606 GN=HS1BP3 PE=1 SV=1	3	3	3	18.1	18.1	18.1	42.78	0	11.777	232410000	23.5772	22.2327	22.9159	23.9575	24.1635	24.1939
0.967216	1.19473	Q9Y2Q5	Ragulator complex protein LAMTOR2	LAMTOR2	sp|Q9Y2Q5|LTOR2_HUMAN Ragulator complex protein LAMTOR2 OS=Homo sapiens OX=9606 GN=LAMTOR2 PE=1 SV=1	1	1	1	14.4	14.4	14.4	13.507	0	3.9502	145580000	23.5873	23.4531	21.8044	24.2886	24.0196	24.1208
0.916269	1.19437	Q14011	Cold-inducible RNA-binding protein	CIRBP	sp|Q14011|CIRBP_HUMAN Cold-inducible RNA-binding protein OS=Homo sapiens OX=9606 GN=CIRBP PE=1 SV=1;tr|K7ENX8|K7ENX8_HUMAN Cold-inducible RNA-binding protein (Fragment) OS=Homo sapiens OX=9606 GN=CIRBP PE=1 SV=2;tr|K7ELV6|K7ELV6_HUMAN Cold-inducible RNA-bi	3	3	3	25	25	25	18.648	0	7.2466	150950000	21.8219	22.0315	23.718	23.5169	23.8459	23.7916
2.8607	1.19068	P16930	Fumarylacetoacetase	FAH	sp|P16930|FAAA_HUMAN Fumarylacetoacetase OS=Homo sapiens OX=9606 GN=FAH PE=1 SV=2;tr|H0YLC7|H0YLC7_HUMAN Fumarylacetoacetase (Fragment) OS=Homo sapiens OX=9606 GN=FAH PE=1 SV=1	2	2	2	11.7	11.7	11.7	46.374	0	3.7248	97967000	21.3604	21.09	21.1301	22.1375	22.5383	22.4767
1.41501	1.19048	Q9UFN0	Protein NipSnap homolog 3A	NIPSNAP3A	sp|Q9UFN0|NPS3A_HUMAN Protein NipSnap homolog 3A OS=Homo sapiens OX=9606 GN=NIPSNAP3A PE=1 SV=2	1	1	1	9.3	9.3	9.3	28.466	0.0097752	0.83384	29099000	20.7063	20.7671	20.2024	21.3436	21.4608	22.4429
1.7139	1.18911	H3BN98	ADP-ribosylation factor-like protein 6-interacting protein 1	ARL6IP1	tr|H3BN98|H3BN98_HUMAN 40S ribosomal protein S15a (Fragment) OS=Homo sapiens OX=9606 PE=3 SV=2;sp|Q15041|AR6P1_HUMAN ADP-ribosylation factor-like protein 6-interacting protein 1 OS=Homo sapiens OX=9606 GN=ARL6IP1 PE=1 SV=2;tr|H3BPJ2|H3BPJ2_HUMAN ADP-ribosy	3	3	2	19.4	19.4	16	27.168	0	6.6351	239420000	22.2411	22.7023	23.3048	23.8177	24.0179	23.9799
1.38225	1.18526	O43396	Thioredoxin-like protein 1	TXNL1	sp|O43396|TXNL1_HUMAN Thioredoxin-like protein 1 OS=Homo sapiens OX=9606 GN=TXNL1 PE=1 SV=3;tr|K7EML9|K7EML9_HUMAN Thioredoxin-like protein 1 (Fragment) OS=Homo sapiens OX=9606 GN=TXNL1 PE=1 SV=1;tr|K7ER96|K7ER96_HUMAN Thioredoxin-like protein 1 (Fragment)	1	1	1	5.9	5.9	5.9	32.251	0	7.1519	46620000	20.6024	20.9563	21.8789	22.5741	22.1675	22.2517
3.04305	1.1812	O76094	Signal recognition particle subunit SRP72	SRP72	sp|O76094|SRP72_HUMAN Signal recognition particle subunit SRP72 OS=Homo sapiens OX=9606 GN=SRP72 PE=1 SV=3	1	1	1	2.5	2.5	2.5	74.605	0	7.7113	30339000	20.9566	20.6239	21.0094	22.1096	22.0942	21.9297
1.69553	1.18013	Q96P70	Importin-9	IPO9	sp|Q96P70|IPO9_HUMAN Importin-9 OS=Homo sapiens OX=9606 GN=IPO9 PE=1 SV=3	5	5	5	9.9	9.9	9.9	115.96	0	49.792	440000000	24.0901	23.2457	23.0847	24.6716	24.5598	24.7295
0.516453	1.17987	Q13630	GDP-L-fucose synthase	TSTA3	sp|Q13630|FCL_HUMAN GDP-L-fucose synthase OS=Homo sapiens OX=9606 GN=TSTA3 PE=1 SV=1;tr|E9PP60|E9PP60_HUMAN GDP-L-fucose synthase OS=Homo sapiens OX=9606 GN=TSTA3 PE=1 SV=1;tr|E9PLH9|E9PLH9_HUMAN GDP-L-fucose synthase (Fragment) OS=Homo sapiens OX=9606 GN=	1	1	1	5.9	5.9	5.9	35.892	0	2.5288	127820000	23.4864	20.6702	23.7177	24.2008	23.7428	23.4704
1.1532	1.17787	Q9UBB4	Ataxin-10	ATXN10	sp|Q9UBB4|ATX10_HUMAN Ataxin-10 OS=Homo sapiens OX=9606 GN=ATXN10 PE=1 SV=1;tr|A0A1W2PQD2|A0A1W2PQD2_HUMAN Ataxin-10 OS=Homo sapiens OX=9606 GN=ATXN10 PE=1 SV=1	2	2	2	7.8	7.8	7.8	53.488	0	5.31	88312000	22.2981	22.1943	20.9012	22.954	22.6932	23.2801
0.7896	1.17284	P39687	Acidic leucine-rich nuclear phosphoprotein 32 family member A	ANP32A	sp|P39687|AN32A_HUMAN Acidic leucine-rich nuclear phosphoprotein 32 family member A OS=Homo sapiens OX=9606 GN=ANP32A PE=1 SV=1;tr|H0YN26|H0YN26_HUMAN Acidic leucine-rich nuclear phosphoprotein 32 family member A OS=Homo sapiens OX=9606 GN=ANP32A PE=1 SV=1	5	3	3	22.5	16.1	16.1	28.585	0	41.91	1215100000	23.6955	25.0167	26.0303	26.0013	26.3145	25.9452
1.02711	1.17282	P61163	Alpha-centractin	ACTR1A	sp|P61163|ACTZ_HUMAN Alpha-centractin OS=Homo sapiens OX=9606 GN=ACTR1A PE=1 SV=1;tr|R4GMT0|R4GMT0_HUMAN Alpha-centractin OS=Homo sapiens OX=9606 GN=ACTR1A PE=1 SV=1;tr|A0A1B0GVS3|A0A1B0GVS3_HUMAN Alpha-centractin OS=Homo sapiens OX=9606 GN=ACTR1A PE=1 SV=	4	3	3	18.9	16.2	16.2	42.613	0	7.2447	289690000	24.0782	22.5361	23.2577	25.0239	24.0061	24.3604
1.63066	1.17214	O43837	Isocitrate dehydrogenase [NAD] subunit beta, mitochondrial;Isocitrate dehydrogenase [NAD] subunit, mitochondrial	IDH3B	sp|O43837|IDH3B_HUMAN Isocitrate dehydrogenase [NAD] subunit beta, mitochondrial OS=Homo sapiens OX=9606 GN=IDH3B PE=1 SV=2;tr|A0A087X2E5|A0A087X2E5_HUMAN Isocitrate dehydrogenase [NAD] subunit, mitochondrial OS=Homo sapiens OX=9606 GN=IDH3B PE=1 SV=1;tr|A	2	2	2	8.6	8.6	8.6	42.183	0	7.4913	87330000	20.9226	21.6657	21.8777	22.6338	22.9418	22.4068
2.20218	1.17052	Q9BRF8	Serine/threonine-protein phosphatase CPPED1	CPPED1	sp|Q9BRF8|CPPED_HUMAN Serine/threonine-protein phosphatase CPPED1 OS=Homo sapiens OX=9606 GN=CPPED1 PE=1 SV=3	3	3	3	15.6	15.6	15.6	35.548	0	16.469	603780000	24.2704	24.1809	24.8893	25.6076	25.6243	25.6202
1.72018	1.1584	P60709	Actin, cytoplasmic 1;Actin, cytoplasmic 1, N-terminally processed	ACTB	sp|P60709|ACTB_HUMAN Actin, cytoplasmic 1 OS=Homo sapiens OX=9606 GN=ACTB PE=1 SV=1;tr|A0A2R8Y793|A0A2R8Y793_HUMAN Actin, cytoplasmic 1 (Fragment) OS=Homo sapiens OX=9606 GN=ACTB PE=1 SV=1	17	1	1	64.5	4.5	4.5	41.736	0	29.074	9372200000	29.2171	28.5785	28.9489	29.8687	29.796	30.5551
0.787211	1.1557	O00232	26S proteasome non-ATPase regulatory subunit 12	PSMD12	sp|O00232|PSD12_HUMAN 26S proteasome non-ATPase regulatory subunit 12 OS=Homo sapiens OX=9606 GN=PSMD12 PE=1 SV=3	3	3	3	11.8	11.8	11.8	52.904	0	7.2803	161430000	23.913	22.3277	21.9163	23.2825	24.1216	24.2199
2.02826	1.15547	P55039	Developmentally-regulated GTP-binding protein 2	DRG2	sp|P55039|DRG2_HUMAN Developmentally-regulated GTP-binding protein 2 OS=Homo sapiens OX=9606 GN=DRG2 PE=1 SV=1;tr|A8MZF9|A8MZF9_HUMAN Developmentally-regulated GTP-binding protein 2 OS=Homo sapiens OX=9606 GN=DRG2 PE=1 SV=1;tr|J3QR71|J3QR71_HUMAN Developme	1	1	1	5.5	5.5	5.5	40.746	0	4.4105	33850000	21.1647	20.7208	20.7183	22.0437	22.3534	21.6732
1.49798	1.1531	P34949	Mannose-6-phosphate isomerase	MPI	sp|P34949|MPI_HUMAN Mannose-6-phosphate isomerase OS=Homo sapiens OX=9606 GN=MPI PE=1 SV=2;tr|F5GX71|F5GX71_HUMAN Mannose-6-phosphate isomerase OS=Homo sapiens OX=9606 GN=MPI PE=1 SV=1;tr|H3BPB8|H3BPB8_HUMAN Mannose-6-phosphate isomerase OS=Homo sapiens OX	2	2	2	9.5	9.5	9.5	46.655	0	16.691	89009000	22.6623	21.6393	21.6656	23.3452	22.9421	23.1392
2.01996	1.1518	P36871	Phosphoglucomutase-1	PGM1	sp|P36871|PGM1_HUMAN Phosphoglucomutase-1 OS=Homo sapiens OX=9606 GN=PGM1 PE=1 SV=3;tr|A0A3B3ITK7|A0A3B3ITK7_HUMAN Phosphoglucomutase-1 OS=Homo sapiens OX=9606 GN=PGM1 PE=1 SV=1	9	9	9	23.1	23.1	23.1	61.448	0	17.553	496420000	22.5462	22.8416	23.3683	24.1678	23.9733	24.0704
1.28487	1.14734	P78344	Eukaryotic translation initiation factor 4 gamma 2	EIF4G2	sp|P78344|IF4G2_HUMAN Eukaryotic translation initiation factor 4 gamma 2 OS=Homo sapiens OX=9606 GN=EIF4G2 PE=1 SV=1;tr|H0Y3P2|H0Y3P2_HUMAN Eukaryotic translation initiation factor 4 gamma 2 OS=Homo sapiens OX=9606 GN=EIF4G2 PE=1 SV=1;tr|D3DQV9|D3DQV9_HUMA	3	3	3	5.2	5.2	5.2	102.36	0	8.1132	109580000	22.0951	22.1654	21.1929	22.4226	23.3416	23.1312
1.08608	1.14659	O95197	Reticulon-3	RTN3	sp|O95197|RTN3_HUMAN Reticulon-3 OS=Homo sapiens OX=9606 GN=RTN3 PE=1 SV=2	1	1	1	1.1	1.1	1.1	112.61	0	2.6719	279150000	22.3226	23.0992	23.997	24.0841	24.3077	24.4668
1.09402	1.14138	Q8N392	Rho GTPase-activating protein 18	ARHGAP18	sp|Q8N392|RHG18_HUMAN Rho GTPase-activating protein 18 OS=Homo sapiens OX=9606 GN=ARHGAP18 PE=1 SV=3	1	1	1	2.7	2.7	2.7	74.976	0	4.1872	40465000	19.428	20.5221	21.0882	21.3773	21.565	21.52
0.886977	1.14052	O00203	AP-3 complex subunit beta-1	AP3B1	sp|O00203|AP3B1_HUMAN AP-3 complex subunit beta-1 OS=Homo sapiens OX=9606 GN=AP3B1 PE=1 SV=3;tr|H0YBD0|H0YBD0_HUMAN AP-3 complex subunit beta-1 (Fragment) OS=Homo sapiens OX=9606 GN=AP3B1 PE=1 SV=1	1	1	1	2.2	2.2	2.2	121.32	0.0015666	1.451	43835000	19.4223	21.143	21.2813	21.7626	21.8192	21.6864
0.906855	1.12914	P62841	40S ribosomal protein S15	RPS15	sp|P62841|RS15_HUMAN 40S ribosomal protein S15 OS=Homo sapiens OX=9606 GN=RPS15 PE=1 SV=2;tr|S4R456|S4R456_HUMAN 40S ribosomal protein S15 (Fragment) OS=Homo sapiens OX=9606 GN=RPS15 PE=1 SV=1;tr|K7EM56|K7EM56_HUMAN 40S ribosomal protein S15 OS=Homo sapien	1	1	1	13.1	13.1	13.1	17.04	0	8.8223	279250000	22.4387	23.4768	24.4404	24.5678	24.6909	24.4846
1.22026	1.12099	Q9Y3F4	Serine-threonine kinase receptor-associated protein	STRAP	sp|Q9Y3F4|STRAP_HUMAN Serine-threonine kinase receptor-associated protein OS=Homo sapiens OX=9606 GN=STRAP PE=1 SV=1	5	5	5	26	26	26	38.438	0	19.397	396480000	22.6143	23.2088	24.0086	24.5574	24.5429	24.0944
1.1566	1.11878	Q9Y5L0	Transportin-3	TNPO3	sp|Q9Y5L0|TNPO3_HUMAN Transportin-3 OS=Homo sapiens OX=9606 GN=TNPO3 PE=1 SV=3;tr|E9PFH4|E9PFH4_HUMAN Transportin-3 OS=Homo sapiens OX=9606 GN=TNPO3 PE=1 SV=1;tr|C9J7E5|C9J7E5_HUMAN Transportin-3 OS=Homo sapiens OX=9606 GN=TNPO3 PE=1 SV=1	2	2	2	3.3	3.3	3.3	104.2	0	4.3279	139560000	23.4354	23.1212	21.9945	23.7584	23.9589	24.1902
1.90877	1.11839	Q96HY6	DDRGK domain-containing protein 1	DDRGK1	sp|Q96HY6|DDRGK_HUMAN DDRGK domain-containing protein 1 OS=Homo sapiens OX=9606 GN=DDRGK1 PE=1 SV=2;tr|A0A0A0MRX2|A0A0A0MRX2_HUMAN DDRGK domain-containing protein 1 OS=Homo sapiens OX=9606 GN=DDRGK1 PE=1 SV=1	4	4	4	20.1	20.1	20.1	35.61	0	19.274	493830000	23.2383	23.4529	23.9983	24.8543	24.4398	24.7505
1.42039	1.11333	P08574	Cytochrome c1, heme protein, mitochondrial	CYC1	sp|P08574|CY1_HUMAN Cytochrome c1, heme protein, mitochondrial OS=Homo sapiens OX=9606 GN=CYC1 PE=1 SV=3	2	2	2	6.2	6.2	6.2	35.422	0	14.084	132510000	21.6831	21.9179	22.8116	23.4942	23.1499	23.1084
0.346954	1.1125	Q9Y2V2	Calcium-regulated heat stable protein 1	CARHSP1	sp|Q9Y2V2|CHSP1_HUMAN Calcium-regulated heat-stable protein 1 OS=Homo sapiens OX=9606 GN=CARHSP1 PE=1 SV=2	1	1	1	10.9	10.9	10.9	15.892	0	3.3139	271580000	21.0536	24.5115	25.3487	25.0043	24.3572	24.8899
1.88886	1.10916	Q9UKL0	REST corepressor 1;REST corepressor 3	RCOR1;RCOR3	sp|Q9UKL0|RCOR1_HUMAN REST corepressor 1 OS=Homo sapiens OX=9606 GN=RCOR1 PE=1 SV=2;sp|Q9P2K3|RCOR3_HUMAN REST corepressor 3 OS=Homo sapiens OX=9606 GN=RCOR3 PE=1 SV=2;tr|E9PQE5|E9PQE5_HUMAN REST corepressor 3 (Fragment) OS=Homo sapiens OX=9606 GN=RCOR3 PE	1	1	1	4.1	4.1	4.1	53.327	0	2.7475	32808000	20.7864	21.3497	20.4985	21.8576	22.0977	22.0067
1.77175	1.10617	Q8IYB3	Serine/arginine repetitive matrix protein 1	SRRM1	sp|Q8IYB3|SRRM1_HUMAN Serine/arginine repetitive matrix protein 1 OS=Homo sapiens OX=9606 GN=SRRM1 PE=1 SV=2;tr|A9Z1X7|A9Z1X7_HUMAN Serine/arginine repetitive matrix protein 1 OS=Homo sapiens OX=9606 GN=SRRM1 PE=1 SV=1	1	1	1	3.8	3.8	3.8	102.33	0	5.3178	140850000	23.1777	22.4191	23.3106	24.0069	24.0743	24.1447
1.90146	1.10551	O75884	Putative hydrolase RBBP9	RBBP9	sp|O75884|RBBP9_HUMAN Serine hydrolase RBBP9 OS=Homo sapiens OX=9606 GN=RBBP9 PE=1 SV=2	1	1	1	10.8	10.8	10.8	21	0	4.2791	49300000	21.8513	21.0017	21.5242	22.5831	22.4391	22.6715
1.01154	1.10386	Q9NQ50	39S ribosomal protein L40, mitochondrial	MRPL40	sp|Q9NQ50|RM40_HUMAN 39S ribosomal protein L40, mitochondrial OS=Homo sapiens OX=9606 GN=MRPL40 PE=1 SV=1	1	1	1	7.8	7.8	7.8	24.49	0	5.999	110160000	23.524	22.3442	21.9229	23.6192	24.0466	23.4368
0.363876	1.10354	Q96H20	Vacuolar-sorting protein SNF8	SNF8	sp|Q96H20|SNF8_HUMAN Vacuolar-sorting protein SNF8 OS=Homo sapiens OX=9606 GN=SNF8 PE=1 SV=1;tr|D6RJ86|D6RJ86_HUMAN ESCRT-II complex subunit VPS22 OS=Homo sapiens OX=9606 GN=SNF8 PE=1 SV=1;tr|D6RFY6|D6RFY6_HUMAN ESCRT-II complex subunit VPS22 OS=Homo sapie	2	2	2	12	12	12	28.864	0	7.2403	198360000	24.1454	20.2996	24.0374	23.9887	24.0098	23.7945
2.07194	1.0957	P62310	U6 snRNA-associated Sm-like protein LSm3	LSM3	sp|P62310|LSM3_HUMAN U6 snRNA-associated Sm-like protein LSm3 OS=Homo sapiens OX=9606 GN=LSM3 PE=1 SV=2	2	2	2	32.4	32.4	32.4	11.845	0	7.4682	213460000	23.3736	23.1837	23.2594	24.2307	24.0742	24.7988
1.46424	1.09474	P07148	Fatty acid-binding protein, liver	FABP1	sp|P07148|FABPL_HUMAN Fatty acid-binding protein, liver OS=Homo sapiens OX=9606 GN=FABP1 PE=1 SV=1;tr|A8MW49|A8MW49_HUMAN Fatty acid-binding protein 1 OS=Homo sapiens OX=9606 GN=FABP1 PE=1 SV=1	7	7	7	68.5	68.5	68.5	14.208	0	111.85	40544000000	29.7354	29.7662	30.7296	31.4009	31.0101	31.1044
1.35556	1.08761	Q6JQN1	Acyl-CoA dehydrogenase family member 10	ACAD10	sp|Q6JQN1|ACD10_HUMAN Acyl-CoA dehydrogenase family member 10 OS=Homo sapiens OX=9606 GN=ACAD10 PE=1 SV=1;tr|F8W1I9|F8W1I9_HUMAN Acyl-CoA dehydrogenase family member 10 OS=Homo sapiens OX=9606 GN=ACAD10 PE=1 SV=1	1	1	1	1.5	1.5	1.5	118.83	0.0015814	1.5292	17387000	20.1646	20.5405	19.3187	20.9212	21.0963	21.2691
3.06314	1.08713	O00429	Dynamin-1-like protein	DNM1L	sp|O00429|DNM1L_HUMAN Dynamin-1-like protein OS=Homo sapiens OX=9606 GN=DNM1L PE=1 SV=2	5	5	5	13.9	13.9	13.9	81.876	0	18.677	134780000	21.2714	20.9054	21.0877	22.1392	22.094	22.2926
1.05349	1.08525	Q04828	Aldo-keto reductase family 1 member C1;Aldo-keto reductase family 1 member C2	AKR1C1;AKR1C2	sp|Q04828|AK1C1_HUMAN Aldo-keto reductase family 1 member C1 OS=Homo sapiens OX=9606 GN=AKR1C1 PE=1 SV=1;sp|P52895|AK1C2_HUMAN Aldo-keto reductase family 1 member C2 OS=Homo sapiens OX=9606 GN=AKR1C2 PE=1 SV=3;tr|H0Y804|H0Y804_HUMAN Aldo-keto reductase fam	5	5	3	25.4	25.4	19.2	36.788	0	26.088	1417800000	23.802	24.045	25.3119	25.5857	25.6037	25.2254
2.65334	1.08113	P31949	Protein S100-A11;Protein S100-A11, N-terminally processed	S100A11	sp|P31949|S10AB_HUMAN Protein S100-A11 OS=Homo sapiens OX=9606 GN=S100A11 PE=1 SV=2	2	2	2	25.7	25.7	25.7	11.74	0	11.31	380750000	23.9208	23.7517	23.794	24.6267	24.9584	25.1249
1.26814	1.08052	Q96HR9	Receptor expression-enhancing protein 6	REEP6	sp|Q96HR9|REEP6_HUMAN Receptor expression-enhancing protein 6 OS=Homo sapiens OX=9606 GN=REEP6 PE=1 SV=2	1	1	1	6.2	6.2	6.2	23.418	0	11.641	170270000	22.5481	23.3265	23.8541	24.0906	24.3554	24.5243
0.745748	1.08014	P63241	Eukaryotic translation initiation factor 5A-1;Eukaryotic translation initiation factor 5A;Eukaryotic translation initiation factor 5A-1-like	EIF5A;EIF5AL1	sp|P63241|IF5A1_HUMAN Eukaryotic translation initiation factor 5A-1 OS=Homo sapiens OX=9606 GN=EIF5A PE=1 SV=2;tr|I3L397|I3L397_HUMAN Eukaryotic translation initiation factor 5A (Fragment) OS=Homo sapiens OX=9606 GN=EIF5A PE=1 SV=8;tr|I3L504|I3L504_HUMAN E	8	8	8	58.4	58.4	58.4	16.832	0	79.903	2428900000	23.9837	24.215	26.0638	25.9107	25.9448	25.6475
1.54514	1.07968	O60271	C-Jun-amino-terminal kinase-interacting protein 4	SPAG9	sp|O60271|JIP4_HUMAN C-Jun-amino-terminal kinase-interacting protein 4 OS=Homo sapiens OX=9606 GN=SPAG9 PE=1 SV=4;tr|A0A087X2D8|A0A087X2D8_HUMAN C-Jun-amino-terminal kinase-interacting protein 4 OS=Homo sapiens OX=9606 GN=SPAG9 PE=1 SV=1	4	4	4	4.3	4.3	4.3	146.2	0	15.017	127900000	22.6779	21.8289	22.8522	23.4653	23.656	23.4768
0.328576	1.07837	P06703	Protein S100-A6;Protein S100	S100A6	sp|P06703|S10A6_HUMAN Protein S100-A6 OS=Homo sapiens OX=9606 GN=S100A6 PE=1 SV=1;tr|R4GN98|R4GN98_HUMAN Protein S100 (Fragment) OS=Homo sapiens OX=9606 GN=S100A6 PE=1 SV=1	1	1	1	7.8	7.8	7.8	10.18	0.0010582	1.5817	296380000	22.8428	24.9185	22.9692	22.3193	25.9786	25.6676
0.991904	1.0735	P10155	60 kDa SS-A/Ro ribonucleoprotein	TROVE2	sp|P10155|RO60_HUMAN 60 kDa SS-A/Ro ribonucleoprotein OS=Homo sapiens OX=9606 GN=RO60 PE=1 SV=2	3	3	3	6.1	6.1	6.1	60.67	0	14.588	176680000	23.1798	22.0587	22.3932	22.9293	23.6676	24.2553
0.887619	1.07325	Q9BWQ6	Protein YIPF2;Protein YIPF	YIPF2	sp|Q9BWQ6|YIPF2_HUMAN Protein YIPF2 OS=Homo sapiens OX=9606 GN=YIPF2 PE=1 SV=1;tr|K7EIP7|K7EIP7_HUMAN Protein YIPF (Fragment) OS=Homo sapiens OX=9606 GN=YIPF2 PE=1 SV=1;tr|K7ERW0|K7ERW0_HUMAN Protein YIPF (Fragment) OS=Homo sapiens OX=9606 GN=YIPF2 PE=1 SV	1	1	1	9.2	9.2	9.2	35.151	0	9.63	79267000	21.0825	22.5997	22.8125	22.953	23.4189	23.3425
0.961498	1.07239	Q9UBQ5	Eukaryotic translation initiation factor 3 subunit K	EIF3K	sp|Q9UBQ5|EIF3K_HUMAN Eukaryotic translation initiation factor 3 subunit K OS=Homo sapiens OX=9606 GN=EIF3K PE=1 SV=1;tr|K7ERF1|K7ERF1_HUMAN Eukaryotic translation initiation factor 3 subunit K OS=Homo sapiens OX=9606 GN=EIF3K PE=1 SV=1;tr|K7ES31|K7ES31_HU	5	5	5	27.5	27.5	27.5	25.059	0	13.627	399450000	24.732	23.4847	24.0103	25.3606	25.668	24.4154
1.15416	1.06841	Q9BVM2	Protein DPCD	DPCD	sp|Q9BVM2|DPCD_HUMAN Protein DPCD OS=Homo sapiens OX=9606 GN=DPCD PE=1 SV=2;tr|Q5JQQ4|Q5JQQ4_HUMAN Protein DPCD OS=Homo sapiens OX=9606 GN=DPCD PE=1 SV=1	1	1	1	4.9	4.9	4.9	23.239	0.0079404	0.97757	4070100	17.5087	17.9692	17.812	19.6581	18.3793	18.4577
2.79614	1.06748	P62140	Serine/threonine-protein phosphatase PP1-beta catalytic subunit;Serine/threonine-protein phosphatase	PPP1CB	sp|P62140|PP1B_HUMAN Serine/threonine-protein phosphatase PP1-beta catalytic subunit OS=Homo sapiens OX=9606 GN=PPP1CB PE=1 SV=3;tr|C9J9S3|C9J9S3_HUMAN Serine/threonine-protein phosphatase (Fragment) OS=Homo sapiens OX=9606 GN=PPP1CB PE=1 SV=1;tr|C9JP48|C9	8	8	4	35.2	35.2	16.2	37.186	0	60.737	2014000000	25.4541	25.0657	25.5005	26.3684	26.3978	26.4565
1.32485	1.06617	Q99757	Thioredoxin, mitochondrial	TXN2	sp|Q99757|THIOM_HUMAN Thioredoxin, mitochondrial OS=Homo sapiens OX=9606 GN=TXN2 PE=1 SV=2;tr|M0QXH0|M0QXH0_HUMAN Thioredoxin, mitochondrial OS=Homo sapiens OX=9606 GN=TXN2 PE=1 SV=1	1	1	1	15.1	15.1	15.1	18.383	0.0097229	0.77704	50271000	20.9141	21.6664	21.9327	22.9928	22.2456	22.4733
1.38675	1.06466	O15042	U2 snRNP-associated SURP motif-containing protein	U2SURP	sp|O15042|SR140_HUMAN U2 snRNP-associated SURP motif-containing protein OS=Homo sapiens OX=9606 GN=U2SURP PE=1 SV=2;tr|C9J5L1|C9J5L1_HUMAN U2 snRNP-associated SURP motif-containing protein (Fragment) OS=Homo sapiens OX=9606 GN=U2SURP PE=1 SV=1;tr|E7EW00|E7	1	1	1	2.6	2.6	2.6	118.29	0	2.3158	14893000	19.7598	20.6425	19.5597	21.0777	21.2681	20.8101
1.25843	1.06455	P53041	Serine/threonine-protein phosphatase 5;Serine/threonine-protein phosphatase	PPP5C	sp|P53041|PPP5_HUMAN Serine/threonine-protein phosphatase 5 OS=Homo sapiens OX=9606 GN=PPP5C PE=1 SV=1;tr|H0YDU8|H0YDU8_HUMAN Serine/threonine-protein phosphatase (Fragment) OS=Homo sapiens OX=9606 GN=PPP5C PE=1 SV=1	3	3	3	8	8	8	56.878	0	9.2058	59011000	21.6298	20.7965	21.2141	21.9192	22.9076	22.0072
1.31798	1.06138	Q8TAT6	Nuclear protein localization protein 4 homolog	NPLOC4	sp|Q8TAT6|NPL4_HUMAN Nuclear protein localization protein 4 homolog OS=Homo sapiens OX=9606 GN=NPLOC4 PE=1 SV=3;tr|A0A0D9SFI9|A0A0D9SFI9_HUMAN Nuclear protein localization protein 4 homolog OS=Homo sapiens OX=9606 GN=NPLOC4 PE=1 SV=1;tr|I3L4U9|I3L4U9_HUMAN	1	1	1	3	3	3	68.119	0	7.3604	93568000	23.0701	21.8394	22.3425	23.468	23.2753	23.693
2.36558	1.0524	Q9UBE0	SUMO-activating enzyme subunit 1;SUMO-activating enzyme subunit 1, N-terminally processed	SAE1	sp|Q9UBE0|SAE1_HUMAN SUMO-activating enzyme subunit 1 OS=Homo sapiens OX=9606 GN=SAE1 PE=1 SV=1;tr|M0QZS6|M0QZS6_HUMAN SUMO-activating enzyme subunit 1 OS=Homo sapiens OX=9606 GN=SAE1 PE=1 SV=1	3	3	3	15.6	15.6	15.6	38.449	0	20.097	337060000	23.3825	23.7782	23.9811	24.7739	24.6919	24.833
0.386929	1.05155	O15347	High mobility group protein B3	HMGB3	sp|O15347|HMGB3_HUMAN High mobility group protein B3 OS=Homo sapiens OX=9606 GN=HMGB3 PE=1 SV=4;tr|E9PES6|E9PES6_HUMAN High mobility group protein B3 (Fragment) OS=Homo sapiens OX=9606 GN=HMGB3 PE=1 SV=1;tr|E7ES08|E7ES08_HUMAN High mobility group protein B	1	1	1	6.5	6.5	6.5	22.98	0.0045708	1.1661	127710000	23.2285	20.4524	24.2807	23.5674	23.8458	23.703
0.775634	1.05141	P04080	Cystatin-B	CSTB	sp|P04080|CYTB_HUMAN Cystatin-B OS=Homo sapiens OX=9606 GN=CSTB PE=1 SV=2;tr|A0A1W2PS52|A0A1W2PS52_HUMAN Cystatin-B OS=Homo sapiens OX=9606 GN=CSTB PE=1 SV=1	4	4	4	70.4	70.4	70.4	11.139	0	49.23	3248400000	24.9873	25.7597	27.0723	27.2592	26.7823	26.9321
1.5096	1.05012	O95336	6-phosphogluconolactonase	PGLS	sp|O95336|6PGL_HUMAN 6-phosphogluconolactonase OS=Homo sapiens OX=9606 GN=PGLS PE=1 SV=2;tr|M0R261|M0R261_HUMAN 6-phosphogluconolactonase (Fragment) OS=Homo sapiens OX=9606 GN=PGLS PE=1 SV=1;tr|M0R0U3|M0R0U3_HUMAN 6-phosphogluconolactonase OS=Homo sapiens	6	6	6	34.5	34.5	34.5	27.547	0	28.743	902020000	23.96	23.4239	24.5201	25.1309	24.9797	24.9439
1.28992	1.04874	O43865	Putative adenosylhomocysteinase 2;Putative adenosylhomocysteinase 3;Adenosylhomocysteinase	AHCYL1;AHCYL2	sp|O43865|SAHH2_HUMAN S-adenosylhomocysteine hydrolase-like protein 1 OS=Homo sapiens OX=9606 GN=AHCYL1 PE=1 SV=2;sp|Q96HN2|SAHH3_HUMAN Adenosylhomocysteinase 3 OS=Homo sapiens OX=9606 GN=AHCYL2 PE=1 SV=1;tr|H0Y8B3|H0Y8B3_HUMAN Adenosylhomocysteinase 3 (Fr	2	2	2	5.3	5.3	5.3	58.951	0	4.5519	77718000	21.5708	21.1969	21.6745	22.1185	23.231	22.2389
1.33473	1.04443	O43747	AP-1 complex subunit gamma-1	AP1G1	sp|O43747|AP1G1_HUMAN AP-1 complex subunit gamma-1 OS=Homo sapiens OX=9606 GN=AP1G1 PE=1 SV=5	3	3	3	5.6	5.6	5.6	91.35	0	9.6001	304980000	23.5622	23.4161	22.4894	24.062	24.0475	24.4915
0.377559	1.04342	Q13283	Ras GTPase-activating protein-binding protein 1	G3BP1	sp|Q13283|G3BP1_HUMAN Ras GTPase-activating protein-binding protein 1 OS=Homo sapiens OX=9606 GN=G3BP1 PE=1 SV=1;tr|E5RI46|E5RI46_HUMAN Ras GTPase-activating protein-binding protein 1 (Fragment) OS=Homo sapiens OX=9606 GN=G3BP1 PE=1 SV=1;tr|E5RIF8|E5RIF8_H	1	1	1	4.9	4.9	4.9	52.164	0.00055648	2.0481	46299000	20.7092	20.3134	21.38	23.7908	19.9203	21.8217
2.15852	1.04223	O15144	Actin-related protein 2/3 complex subunit 2	ARPC2	sp|O15144|ARPC2_HUMAN Actin-related protein 2/3 complex subunit 2 OS=Homo sapiens OX=9606 GN=ARPC2 PE=1 SV=1	7	7	7	34.3	34.3	34.3	34.333	0	16.099	535410000	23.2634	23.4983	23.2547	24.7507	24.2532	24.1391
1.28717	1.03744	P40429	60S ribosomal protein L13a;Putative 60S ribosomal protein L13a protein RPL13AP3	RPL13A;RPL13a;RPL13AP3	sp|P40429|RL13A_HUMAN 60S ribosomal protein L13a OS=Homo sapiens OX=9606 GN=RPL13A PE=1 SV=2;tr|Q8J015|Q8J015_HUMAN 60S ribosomal protein L13a OS=Homo sapiens OX=9606 GN=RPL13A PE=1 SV=1;tr|M0QYS1|M0QYS1_HUMAN 60S ribosomal protein L13a (Fragment) OS=Homo	3	3	3	14.8	14.8	14.8	23.577	0	5.7678	375340000	24.0804	22.7902	23.5438	24.5874	24.5305	24.4088
0.79929	1.03634	O00515	Ladinin-1	LAD1	sp|O00515|LAD1_HUMAN Ladinin-1 OS=Homo sapiens OX=9606 GN=LAD1 PE=1 SV=2;tr|E9PDI4|E9PDI4_HUMAN Ladinin-1 OS=Homo sapiens OX=9606 GN=LAD1 PE=1 SV=1	5	5	5	15.9	15.9	15.9	57.13	0	45.233	766760000	23.5226	23.866	25.4622	25.2348	25.3465	25.3786
0.627194	1.0344	Q13084	39S ribosomal protein L28, mitochondrial	MRPL28	sp|Q13084|RM28_HUMAN 39S ribosomal protein L28, mitochondrial OS=Homo sapiens OX=9606 GN=MRPL28 PE=1 SV=4	1	1	1	9	9	9	30.156	0.001105	1.9884	32931000	22.0786	21.1142	19.5567	21.8086	21.8849	22.1592
2.63532	1.03062	Q13057	Bifunctional coenzyme A synthase;Phosphopantetheine adenylyltransferase;Dephospho-CoA kinase	COASY	sp|Q13057|COASY_HUMAN Bifunctional coenzyme A synthase OS=Homo sapiens OX=9606 GN=COASY PE=1 SV=4;tr|K7EP09|K7EP09_HUMAN Bifunctional coenzyme A synthase (Fragment) OS=Homo sapiens OX=9606 GN=COASY PE=1 SV=8;tr|K7EPT0|K7EPT0_HUMAN Bifunctional coenzyme A s	1	1	1	2.8	2.8	2.8	62.328	0	3.6756	46639000	21.6416	21.1868	21.5529	22.4434	22.4304	22.5993
1.12465	1.03013	P82673	28S ribosomal protein S35, mitochondrial	MRPS35	sp|P82673|RT35_HUMAN 28S ribosomal protein S35, mitochondrial OS=Homo sapiens OX=9606 GN=MRPS35 PE=1 SV=1	1	1	1	3.1	3.1	3.1	36.844	0.0015674	1.4525	26864000	21.1762	20.256	20.2932	21.4118	22.2093	21.1948
1.96157	1.0301	Q68EM7	Rho GTPase-activating protein 17	ARHGAP17	sp|Q68EM7|RHG17_HUMAN Rho GTPase-activating protein 17 OS=Homo sapiens OX=9606 GN=ARHGAP17 PE=1 SV=1;tr|C9IZD3|C9IZD3_HUMAN Rho GTPase-activating protein 17 (Fragment) OS=Homo sapiens OX=9606 GN=ARHGAP17 PE=1 SV=3	3	3	3	6.2	6.2	6.2	95.436	0.004557	1.1467	44693000	20.5243	20.7338	20.3249	21.1748	21.8284	21.6701
0.837276	1.02809	Q9BTE1	Dynactin subunit 5	DCTN5	sp|Q9BTE1|DCTN5_HUMAN Dynactin subunit 5 OS=Homo sapiens OX=9606 GN=DCTN5 PE=1 SV=1;tr|H3BUD2|H3BUD2_HUMAN Dynactin subunit 5 OS=Homo sapiens OX=9606 GN=DCTN5 PE=1 SV=1;tr|H3BS05|H3BS05_HUMAN Dynactin subunit 5 OS=Homo sapiens OX=9606 GN=DCTN5 PE=1 SV=1;tr	1	1	1	5.5	5.5	5.5	20.126	0	2.6412	17364000	18.9596	20.7272	20.5209	21.1273	21.2794	20.8853
1.75168	1.02584	Q9UNS2	COP9 signalosome complex subunit 3	COPS3	sp|Q9UNS2|CSN3_HUMAN COP9 signalosome complex subunit 3 OS=Homo sapiens OX=9606 GN=COPS3 PE=1 SV=3;tr|J3QL22|J3QL22_HUMAN COP9 signalosome complex subunit 3 OS=Homo sapiens OX=9606 GN=COPS3 PE=1 SV=1;tr|J3QS85|J3QS85_HUMAN COP9 signalosome complex subunit	1	1	1	2.8	2.8	2.8	47.873	0	10.8	82903000	21.763	22.4132	22.5869	23.3913	23.3292	23.1201
0.497497	1.02566	Q07812	Apoptosis regulator BAX	BAX	sp|Q07812|BAX_HUMAN Apoptosis regulator BAX OS=Homo sapiens OX=9606 GN=BAX PE=1 SV=1;tr|K4JQN1|K4JQN1_HUMAN Apoptosis regulator BAX OS=Homo sapiens OX=9606 GN=BAX PE=1 SV=1;tr|I6LPK7|I6LPK7_HUMAN Apoptosis regulator BAX OS=Homo sapiens OX=9606 GN=BAX PE=1	2	2	2	12.5	12.5	12.5	21.184	0	8.4744	94372000	20.9159	21.857	23.7702	23.8373	23.0189	22.7639
0.740479	1.02561	Q96BW5	Phosphotriesterase-related protein	PTER	sp|Q96BW5|PTER_HUMAN Phosphotriesterase-related protein OS=Homo sapiens OX=9606 GN=PTER PE=1 SV=1;tr|A0A0A0MSI3|A0A0A0MSI3_HUMAN Parathion hydrolase-related protein OS=Homo sapiens OX=9606 GN=PTER PE=1 SV=1	2	2	2	10	10	10	39.017	0.0010947	1.8975	48127000	20.7936	21.316	21.0044	21.0856	21.901	23.2041
1.14049	1.02281	Q8NI60	Atypical kinase ADCK3, mitochondrial	ADCK3	sp|Q8NI60|COQ8A_HUMAN Atypical kinase COQ8A, mitochondrial OS=Homo sapiens OX=9606 GN=COQ8A PE=1 SV=1	1	1	1	1.9	1.9	1.9	71.949	0	2.8901	33404000	21.5201	21.3146	20.3139	21.8921	22.4672	21.8578
1.15162	1.02141	P61221	ATP-binding cassette sub-family E member 1	ABCE1	sp|P61221|ABCE1_HUMAN ATP-binding cassette sub-family E member 1 OS=Homo sapiens OX=9606 GN=ABCE1 PE=1 SV=1;tr|D6R9I9|D6R9I9_HUMAN ATP-binding cassette sub-family E member 1 OS=Homo sapiens OX=9606 GN=ABCE1 PE=1 SV=1;tr|D6RGF4|D6RGF4_HUMAN ATP-binding cass	2	2	2	5.2	5.2	5.2	67.314	0	2.3513	269970000	23.9965	22.7805	24.0601	24.6061	24.611	24.6842
0.426358	1.02103	P20674	Cytochrome c oxidase subunit 5A, mitochondrial	COX5A	sp|P20674|COX5A_HUMAN Cytochrome c oxidase subunit 5A, mitochondrial OS=Homo sapiens OX=9606 GN=COX5A PE=1 SV=2;tr|H3BRM5|H3BRM5_HUMAN Cytochrome c oxidase polypeptide Va OS=Homo sapiens OX=9606 GN=COX5A PE=1 SV=1;tr|H3BV69|H3BV69_HUMAN Cytochrome c oxidas	3	3	3	36	36	36	16.762	0	11.319	1063100000	26.3376	25.9416	23.5877	25.2029	26.7661	26.961
2.46735	1.02103	P31942	Heterogeneous nuclear ribonucleoprotein H3	HNRNPH3	sp|P31942|HNRH3_HUMAN Heterogeneous nuclear ribonucleoprotein H3 OS=Homo sapiens OX=9606 GN=HNRNPH3 PE=1 SV=2	5	5	5	21.4	21.4	21.4	36.926	0	49.069	1524900000	25.234	24.9031	25.4659	26.2413	26.1872	26.2376
0.554473	1.02014	Q13907	Isopentenyl-diphosphate Delta-isomerase 1	IDI1	sp|Q13907|IDI1_HUMAN Isopentenyl-diphosphate Delta-isomerase 1 OS=Homo sapiens OX=9606 GN=IDI1 PE=1 SV=2	5	5	5	33.5	33.5	33.5	26.319	0	43.78	1588400000	24.4514	25.21	27.0014	27.0024	26.7365	25.9844
1.84264	1.01974	Q6PJT7	Zinc finger CCCH domain-containing protein 14	ZC3H14	sp|Q6PJT7|ZC3HE_HUMAN Zinc finger CCCH domain-containing protein 14 OS=Homo sapiens OX=9606 GN=ZC3H14 PE=1 SV=1;tr|H0YJ87|H0YJ87_HUMAN Zinc finger CCCH domain-containing protein 14 (Fragment) OS=Homo sapiens OX=9606 GN=ZC3H14 PE=1 SV=1;tr|G3V5I6|G3V5I6_HUM	1	1	1	2.2	2.2	2.2	82.875	0.0097609	0.82014	17072000	20.1853	19.6235	20.3095	20.8412	21.0554	21.2809
1.51537	1.01785	Q5MY95	Ectonucleoside triphosphate diphosphohydrolase 8	ENTPD8	sp|Q5MY95|ENTP8_HUMAN Ectonucleoside triphosphate diphosphohydrolase 8 OS=Homo sapiens OX=9606 GN=ENTPD8 PE=1 SV=2	1	1	1	2.4	2.4	2.4	53.903	0	3.0879	15316000	19.9077	20.1934	19.4635	20.6647	20.6285	21.325
2.8691	1.01784	Q14376	UDP-glucose 4-epimerase	GALE	sp|Q14376|GALE_HUMAN UDP-glucose 4-epimerase OS=Homo sapiens OX=9606 GN=GALE PE=1 SV=2;tr|Q5QPP3|Q5QPP3_HUMAN UDP-glucose 4-epimerase (Fragment) OS=Homo sapiens OX=9606 GN=GALE PE=1 SV=1;tr|Q5QPP4|Q5QPP4_HUMAN UDP-glucose 4-epimerase (Fragment) OS=Homo sap	10	10	10	54	54	54	38.281	0	68.991	1640800000	23.9766	23.9327	24.3123	25.0697	25.1777	25.0277
0.801951	1.01751	O75607	Nucleoplasmin-3	NPM3	sp|O75607|NPM3_HUMAN Nucleoplasmin-3 OS=Homo sapiens OX=9606 GN=NPM3 PE=1 SV=3	1	1	1	9	9	9	19.343	0	16.066	80348000	21.071	22.4862	22.9487	22.9292	23.4738	23.1554
1.04593	1.01596	P23368	NAD-dependent malic enzyme, mitochondrial	ME2	sp|P23368|MAOM_HUMAN NAD-dependent malic enzyme, mitochondrial OS=Homo sapiens OX=9606 GN=ME2 PE=1 SV=1;tr|A0A1W2PPH1|A0A1W2PPH1_HUMAN Malic enzyme OS=Homo sapiens OX=9606 GN=ME2 PE=1 SV=1;tr|A0A1W2PQH3|A0A1W2PQH3_HUMAN Malic enzyme OS=Homo sapiens OX=9606	2	2	2	7.4	7.4	7.4	65.443	0.00056433	2.2165	41596000	21.5804	20.2306	20.2798	21.5499	21.9311	21.6576
2.58144	1.01581	Q9BT78	COP9 signalosome complex subunit 4	COPS4	sp|Q9BT78|CSN4_HUMAN COP9 signalosome complex subunit 4 OS=Homo sapiens OX=9606 GN=COPS4 PE=1 SV=1;tr|D6RD63|D6RD63_HUMAN COP9 signalosome complex subunit 4 (Fragment) OS=Homo sapiens OX=9606 GN=COPS4 PE=1 SV=1;tr|D6RAX7|D6RAX7_HUMAN COP9 signalosome compl	2	2	2	6.7	6.7	6.7	46.268	0	3.64	33243000	20.0267	20.4313	20.4485	21.4174	21.34	21.1966
1.41047	1.01206	Q96AB3	Isochorismatase domain-containing protein 2, mitochondrial	ISOC2	sp|Q96AB3|ISOC2_HUMAN Isochorismatase domain-containing protein 2 OS=Homo sapiens OX=9606 GN=ISOC2 PE=1 SV=1;tr|K7ENV7|K7ENV7_HUMAN Isochorismatase domain-containing protein 2 (Fragment) OS=Homo sapiens OX=9606 GN=ISOC2 PE=1 SV=8;tr|K7EKW4|K7EKW4_HUMAN Iso	3	3	3	33.7	33.7	33.7	22.337	0	19.774	701880000	24.6657	24.3685	23.6218	25.0056	25.4319	25.2547
0.581062	1.00797	P61964	WD repeat-containing protein 5	WDR5	sp|P61964|WDR5_HUMAN WD repeat-containing protein 5 OS=Homo sapiens OX=9606 GN=WDR5 PE=1 SV=1;tr|V9GYQ5|V9GYQ5_HUMAN WD repeat-containing protein 5 (Fragment) OS=Homo sapiens OX=9606 GN=WDR5 PE=1 SV=1;tr|V9GZ59|V9GZ59_HUMAN WD repeat-containing protein 5 (	1	1	1	7.2	7.2	7.2	36.588	0.0097418	0.79492	15555000	19.1436	19.191	21.1783	21.6122	20.5306	20.3941
1.03927	1.00636	Q71UI9	Histone H2A.V;Histone H2A.Z;Histone H2A	H2AFV;H2AFZ	sp|Q71UI9|H2AV_HUMAN Histone H2A.V OS=Homo sapiens OX=9606 GN=H2AZ2 PE=1 SV=3;sp|P0C0S5|H2AZ_HUMAN Histone H2A.Z OS=Homo sapiens OX=9606 GN=H2AZ1 PE=1 SV=2;tr|C9J0D1|C9J0D1_HUMAN Histone H2A OS=Homo sapiens OX=9606 GN=H2AZ2 PE=1 SV=1;tr|A0A494C189|A0A494C1	4	2	2	31.2	18.8	18.8	13.509	0	6.9675	1400600000	25.9192	25.7662	27.2007	27.3065	27.2994	27.2993
0.800402	1.00607	Q9Y376	Calcium-binding protein 39	CAB39	sp|Q9Y376|CAB39_HUMAN Calcium-binding protein 39 OS=Homo sapiens OX=9606 GN=CAB39 PE=1 SV=1;tr|A0A087X0K1|A0A087X0K1_HUMAN Calcium-binding protein 39 OS=Homo sapiens OX=9606 GN=CAB39 PE=1 SV=1	3	3	3	8.8	8.8	8.8	39.869	0	6.2788	117080000	22.8355	21.3076	22.8654	23.4311	22.8364	23.7592
1.18922	1.0058	Q9H0D6	5-3 exoribonuclease 2	XRN2	sp|Q9H0D6|XRN2_HUMAN 5-3 exoribonuclease 2 OS=Homo sapiens OX=9606 GN=XRN2 PE=1 SV=1	1	1	1	1.6	1.6	1.6	108.58	0	3.2287	38121000	21.8299	21.0023	20.5702	22.2271	21.854	22.3387
2.23339	1.00575	P61981	14-3-3 protein gamma;14-3-3 protein gamma, N-terminally processed	YWHAG	sp|P61981|1433G_HUMAN 14-3-3 protein gamma OS=Homo sapiens OX=9606 GN=YWHAG PE=1 SV=2	9	6	6	47.8	36.8	36.8	28.302	0	64.277	1705200000	25.1854	24.8878	25.2345	26.0729	26.3896	25.8625
1.14045	1.00228	P60059	Protein transport protein Sec61 subunit gamma	SEC61G	sp|P60059|SC61G_HUMAN Protein transport protein Sec61 subunit gamma OS=Homo sapiens OX=9606 GN=SEC61G PE=1 SV=1	1	1	1	17.6	17.6	17.6	7.7412	0	5.3727	159760000	22.4004	23.5078	23.7004	24.2256	24.3361	24.0538
3.16866	1.00152	P28074	Proteasome subunit beta type-5	PSMB5	sp|P28074|PSB5_HUMAN Proteasome subunit beta type-5 OS=Homo sapiens OX=9606 GN=PSMB5 PE=1 SV=3;tr|H0YJM8|H0YJM8_HUMAN Proteasome endopeptidase complex (Fragment) OS=Homo sapiens OX=9606 GN=PSMB5 PE=1 SV=1	3	3	3	17.9	17.9	17.9	28.48	0	16.1	262520000	23.7953	23.8469	23.8367	24.6758	24.7811	25.0266
1.53415	1	O95881	Thioredoxin domain-containing protein 12	TXNDC12	sp|O95881|TXD12_HUMAN Thioredoxin domain-containing protein 12 OS=Homo sapiens OX=9606 GN=TXNDC12 PE=1 SV=1	2	2	2	17.4	17.4	17.4	19.206	0	4.4844	311020000	22.2788	21.1743	23.5606	24.9281	24.8021	24.3675
1.40848	0.999257	Q8TCS8	Polyribonucleotide nucleotidyltransferase 1, mitochondrial	PNPT1	sp|Q8TCS8|PNPT1_HUMAN Polyribonucleotide nucleotidyltransferase 1, mitochondrial OS=Homo sapiens OX=9606 GN=PNPT1 PE=1 SV=2	4	4	4	7	7	7	85.95	0	12.077	174890000	22.18	22.9913	22.0614	23.1207	23.4614	23.6483
0.431476	0.998837	Q13126	S-methyl-5-thioadenosine phosphorylase;Purine nucleoside phosphorylase	MTAP	sp|Q13126|MTAP_HUMAN S-methyl-5-thioadenosine phosphorylase OS=Homo sapiens OX=9606 GN=MTAP PE=1 SV=2;tr|J3QSB7|J3QSB7_HUMAN Purine nucleoside phosphorylase OS=Homo sapiens OX=9606 GN=MTAP PE=1 SV=1;tr|B4DUC8|B4DUC8_HUMAN S-methyl-5-thioadenosine phospho	2	2	2	13.1	13.1	13.1	31.236	0	9.852	146540000	23.1762	20.6929	23.8761	23.8158	23.7843	23.1416
1.52126	0.998823	P07858	Cathepsin B;Cathepsin B light chain;Cathepsin B heavy chain	CTSB	sp|P07858|CATB_HUMAN Cathepsin B OS=Homo sapiens OX=9606 GN=CTSB PE=1 SV=3	7	7	7	28.3	28.3	28.3	37.821	0	47.815	5338700000	25.9749	26.4177	27.0065	27.3617	27.5248	27.509
1.61448	0.998208	Q15029	116 kDa U5 small nuclear ribonucleoprotein component	EFTUD2	sp|Q15029|U5S1_HUMAN 116 kDa U5 small nuclear ribonucleoprotein component OS=Homo sapiens OX=9606 GN=EFTUD2 PE=1 SV=1;tr|K7EP67|K7EP67_HUMAN 116 kDa U5 small nuclear ribonucleoprotein component (Fragment) OS=Homo sapiens OX=9606 GN=EFTUD2 PE=1 SV=1	6	6	6	10.2	10.2	10.2	109.43	0	13.14	433090000	23.9285	23.2277	23.0957	24.2989	24.3013	24.6463
2.62767	0.997667	Q15363	Transmembrane emp24 domain-containing protein 2	TMED2	sp|Q15363|TMED2_HUMAN Transmembrane emp24 domain-containing protein 2 OS=Homo sapiens OX=9606 GN=TMED2 PE=1 SV=1;tr|E7EQ72|E7EQ72_HUMAN Transmembrane emp24 domain-containing protein 2 (Fragment) OS=Homo sapiens OX=9606 GN=TMED2 PE=1 SV=2;tr|F5GX39|F5GX39_H	3	3	3	20.4	20.4	20.4	22.761	0	12.741	215790000	22.8558	22.5067	22.793	23.8267	23.5211	23.8007
2.41242	0.995183	P06132	Uroporphyrinogen decarboxylase	UROD	sp|P06132|DCUP_HUMAN Uroporphyrinogen decarboxylase OS=Homo sapiens OX=9606 GN=UROD PE=1 SV=2;tr|H0Y5R6|H0Y5R6_HUMAN Uroporphyrinogen decarboxylase (Fragment) OS=Homo sapiens OX=9606 GN=UROD PE=1 SV=1;tr|A0A494C0S8|A0A494C0S8_HUMAN Uroporphyrinogen decarbo	1	1	1	3.8	3.8	3.8	40.786	0.0010764	1.7774	51054000	21.4695	21.5363	21.7689	22.6953	22.3115	22.7534
0.903782	0.990135	Q9H061	Transmembrane protein 126A	TMEM126A	sp|Q9H061|T126A_HUMAN Transmembrane protein 126A OS=Homo sapiens OX=9606 GN=TMEM126A PE=1 SV=1;tr|E9PI90|E9PI90_HUMAN Transmembrane protein 126A OS=Homo sapiens OX=9606 GN=TMEM126A PE=1 SV=1	1	1	1	10.3	10.3	10.3	21.527	0.0011062	2.0041	86077000	22.9066	22.2312	21.1884	22.8968	23.2624	23.1374
0.643597	0.989532	P51572	B-cell receptor-associated protein 31	BCAP31	sp|P51572|BAP31_HUMAN B-cell receptor-associated protein 31 OS=Homo sapiens OX=9606 GN=BCAP31 PE=1 SV=3;tr|C9JSP1|C9JSP1_HUMAN B-cell receptor-associated protein (Fragment) OS=Homo sapiens OX=9606 GN=BCAP31 PE=1 SV=1;tr|C9JQ75|C9JQ75_HUMAN B-cell receptor-	2	2	2	12.6	12.6	12.6	27.991	0	9.3649	1018500000	23.3433	24.7453	25.7038	25.8063	25.4557	25.499
1.01883	0.983624	O60313	Dynamin-like 120 kDa protein, mitochondrial;Dynamin-like 120 kDa protein, form S1	OPA1	sp|O60313|OPA1_HUMAN Dynamin-like 120 kDa protein, mitochondrial OS=Homo sapiens OX=9606 GN=OPA1 PE=1 SV=3;tr|A0A2R8Y4G4|A0A2R8Y4G4_HUMAN Dynamin-like 120 kDa protein, form S1 (Fragment) OS=Homo sapiens OX=9606 GN=OPA1 PE=1 SV=1;tr|A0A2R8Y4Q3|A0A2R8Y4Q3_HU	1	1	1	2.3	2.3	2.3	111.63	0	5.0264	85389000	22.2538	22.185	20.8749	22.627	22.8284	22.8093
1.25095	0.982762	Q9UL45	Biogenesis of lysosome-related organelles complex 1 subunit 6	BLOC1S6	sp|Q9UL45|BL1S6_HUMAN Biogenesis of lysosome-related organelles complex 1 subunit 6 OS=Homo sapiens OX=9606 GN=BLOC1S6 PE=1 SV=1;tr|H3BST1|H3BST1_HUMAN Biogenesis of lysosome-related organelles complex 1 subunit 6 OS=Homo sapiens OX=9606 GN=BLOC1S6 PE=1 SV	1	1	1	13.4	13.4	13.4	19.743	0.0015732	1.4855	20067000	20.5235	20.2659	19.8294	21.773	20.7263	21.0679
1.16388	0.982346	Q9Y2A7	Nck-associated protein 1	NCKAP1	sp|Q9Y2A7|NCKP1_HUMAN Nck-associated protein 1 OS=Homo sapiens OX=9606 GN=NCKAP1 PE=1 SV=1	1	1	1	2.7	2.7	2.7	128.79	0.0097704	0.82935	51918000	22.2626	21.6882	20.9802	22.6123	22.3885	22.8773
1.02039	0.98022	P61086	Ubiquitin-conjugating enzyme E2 K	UBE2K	sp|P61086|UBE2K_HUMAN Ubiquitin-conjugating enzyme E2 K OS=Homo sapiens OX=9606 GN=UBE2K PE=1 SV=3;tr|D6RDM7|D6RDM7_HUMAN Ubiquitin-conjugating enzyme E2 K (Fragment) OS=Homo sapiens OX=9606 GN=UBE2K PE=1 SV=1	6	6	6	45	45	45	22.406	0	24.948	734240000	23.6497	24.1601	25.1759	25.3351	25.3724	25.2188
0.987489	0.980103	Q13573	SNW domain-containing protein 1	SNW1	sp|Q13573|SNW1_HUMAN SNW domain-containing protein 1 OS=Homo sapiens OX=9606 GN=SNW1 PE=1 SV=1;tr|G3V3A4|G3V3A4_HUMAN SNW domain-containing protein 1 OS=Homo sapiens OX=9606 GN=SNW1 PE=1 SV=1;tr|G3V5R3|G3V5R3_HUMAN SNW domain-containing protein 1 (Fragment	2	2	2	6.9	6.9	6.9	61.494	0	3.4284	77902000	20.4948	20.3923	21.824	21.9521	21.7591	21.9402
1.65022	0.975204	Q9Y295	Developmentally-regulated GTP-binding protein 1	DRG1	sp|Q9Y295|DRG1_HUMAN Developmentally-regulated GTP-binding protein 1 OS=Homo sapiens OX=9606 GN=DRG1 PE=1 SV=1	3	3	3	9.5	9.5	9.5	40.542	0	5.0054	194220000	23.2367	22.3742	22.9527	23.7837	23.701	24.0046
1.12326	0.973349	Q14435	Polypeptide N-acetylgalactosaminyltransferase 3	GALNT3	sp|Q14435|GALT3_HUMAN Polypeptide N-acetylgalactosaminyltransferase 3 OS=Homo sapiens OX=9606 GN=GALNT3 PE=1 SV=2;tr|C9J2C3|C9J2C3_HUMAN Polypeptide N-acetylgalactosaminyltransferase 3 (Fragment) OS=Homo sapiens OX=9606 GN=GALNT3 PE=1 SV=1;tr|C9J388|C9J388	2	2	2	4.4	4.4	4.4	72.609	0	4.7204	84694000	22.2217	21.0254	21.561	22.1468	22.8206	22.7608
0.879242	0.972699	Q6ZVM7	TOM1-like protein 2	TOM1L2	sp|Q6ZVM7|TM1L2_HUMAN TOM1-like protein 2 OS=Homo sapiens OX=9606 GN=TOM1L2 PE=1 SV=1;tr|F5H3S6|F5H3S6_HUMAN TOM1-like protein 2 OS=Homo sapiens OX=9606 GN=TOM1L2 PE=1 SV=1;tr|B7Z2U2|B7Z2U2_HUMAN TOM1-like protein 2 OS=Homo sapiens OX=9606 GN=TOM1L2 PE=1 S	1	1	1	3.7	3.7	3.7	55.556	0.00055679	2.0568	13891000	20.6312	20.2498	19.642	20.6557	21.998	20.7874
2.15002	0.972623	P09467	Fructose-1,6-bisphosphatase 1	FBP1	sp|P09467|F16P1_HUMAN Fructose-1,6-bisphosphatase 1 OS=Homo sapiens OX=9606 GN=FBP1 PE=1 SV=5;tr|A0A3B3IUC7|A0A3B3IUC7_HUMAN Fructose-bisphosphatase OS=Homo sapiens OX=9606 GN=FBP1 PE=1 SV=1	4	4	4	17.8	17.8	17.8	36.842	0	37.878	631430000	24.0792	23.9546	24.4736	25.1233	24.9604	25.3415
1.49359	0.970106	Q9P2D3	HEAT repeat-containing protein 5B	HEATR5B	sp|Q9P2D3|HTR5B_HUMAN HEAT repeat-containing protein 5B OS=Homo sapiens OX=9606 GN=HEATR5B PE=1 SV=2	2	2	2	2.6	2.6	2.6	224.3	0.001084	1.8546	15396000	19.4788	19.5305	18.9279	19.826	20.5692	20.4523
1.5692	0.969208	Q6FI13	Histone H2A type 2-A;Histone H2A type 1;Histone H2A type 1-J;Histone H2A.J;Histone H2A type 2-C;Histone H2A type 1-H;Histone H2A type 1-D;Histone H2A type 1-C;Histone H2A type 3;Histone H2A type 1-B/E;Histone H2A	HIST2H2AA3;HIST1H2AG;HIST1H2AJ;H2AFJ;HIST2H2AC;HIST1H2AH;HIST1H2AD;HIST1H2AC;HIST3H2A;HIST1H2AB	sp|Q6FI13|H2A2A_HUMAN Histone H2A type 2-A OS=Homo sapiens OX=9606 GN=H2AC18 PE=1 SV=3;sp|P0C0S8|H2A1_HUMAN Histone H2A type 1 OS=Homo sapiens OX=9606 GN=H2AC11 PE=1 SV=2;sp|Q99878|H2A1J_HUMAN Histone H2A type 1-J OS=Homo sapiens OX=9606 GN=H2AC14 PE=1 SV=	4	4	2	35.4	35.4	23.1	14.095	0	27.596	36083000000	30.4076	29.7611	30.711	31.1836	31.2582	31.3455
1.81559	0.968491	P62195	26S protease regulatory subunit 8	PSMC5	sp|P62195|PRS8_HUMAN 26S proteasome regulatory subunit 8 OS=Homo sapiens OX=9606 GN=PSMC5 PE=1 SV=1;tr|J3QSE0|J3QSE0_HUMAN 26S proteasome regulatory subunit 8 OS=Homo sapiens OX=9606 GN=PSMC5 PE=1 SV=1;tr|J3QLH6|J3QLH6_HUMAN 26S proteasome regulatory subun	4	4	4	12.6	12.6	12.6	45.626	0	26.454	270820000	22.8853	23.0359	23.6309	24.0906	24.293	24.0739
0.950793	0.967948	Q9UBI6	Guanine nucleotide-binding protein G(I)/G(S)/G(O) subunit gamma-12	GNG12	sp|Q9UBI6|GBG12_HUMAN Guanine nucleotide-binding protein G(I)/G(S)/G(O) subunit gamma-12 OS=Homo sapiens OX=9606 GN=GNG12 PE=1 SV=3	2	2	2	41.7	41.7	41.7	8.0061	0	9.9899	382850000	23.2831	24.3359	24.8535	24.9126	25.151	25.3127
1.5438	0.966691	Q14728	Major facilitator superfamily domain-containing protein 10	MFSD10	sp|Q14728|MFS10_HUMAN Major facilitator superfamily domain-containing protein 10 OS=Homo sapiens OX=9606 GN=MFSD10 PE=1 SV=1;tr|D6RIZ4|D6RIZ4_HUMAN Major facilitator superfamily domain-containing protein 10 OS=Homo sapiens OX=9606 GN=MFSD10 PE=1 SV=1;tr|D6	2	2	2	7.9	7.9	7.9	48.339	0	5.4511	115010000	22.293	23.2595	22.9837	23.8102	23.8579	23.7681
1.36931	0.965638	Q9UJY4	ADP-ribosylation factor-binding protein GGA2	GGA2	sp|Q9UJY4|GGA2_HUMAN ADP-ribosylation factor-binding protein GGA2 OS=Homo sapiens OX=9606 GN=GGA2 PE=1 SV=3;tr|H3BMN6|H3BMN6_HUMAN ADP-ribosylation factor-binding protein GGA2 OS=Homo sapiens OX=9606 GN=GGA2 PE=1 SV=1;tr|I3L2C4|I3L2C4_HUMAN ADP-ribosylatio	2	2	2	10	10	10	67.15	0.00056338	2.2098	18158000	20.0718	19.7188	19.932	20.2952	20.9541	21.3702
2.23407	0.96137	Q96B49	Mitochondrial import receptor subunit TOM6 homolog	TOMM6	sp|Q96B49|TOM6_HUMAN Mitochondrial import receptor subunit TOM6 homolog OS=Homo sapiens OX=9606 GN=TOMM6 PE=1 SV=1	2	2	2	56.8	56.8	56.8	8.0019	0	19.099	510380000	24.1121	24.147	23.6412	24.8003	24.9264	25.0578
0.207281	0.959718	Q13884	Beta-1-syntrophin	SNTB1	sp|Q13884|SNTB1_HUMAN Beta-1-syntrophin OS=Homo sapiens OX=9606 GN=SNTB1 PE=1 SV=3;tr|E5RIX7|E5RIX7_HUMAN Beta-1-syntrophin (Fragment) OS=Homo sapiens OX=9606 GN=SNTB1 PE=1 SV=1;tr|A0A3B3ITC2|A0A3B3ITC2_HUMAN Beta-1-syntrophin OS=Homo sapiens OX=9606 GN=SN	1	1	1	3.3	3.3	3.3	58.06	0.0010905	1.8873	378530000	20.3541	25.3572	25.6635	23.7617	25.194	25.2982
0.85709	0.957766	H7BYY1		TPM1	tr|H7BYY1|H7BYY1_HUMAN Tropomyosin 1 (Alpha), isoform CRA_m OS=Homo sapiens OX=9606 GN=TPM1 PE=1 SV=1;tr|F5H7S3|F5H7S3_HUMAN Tropomyosin alpha-1 chain OS=Homo sapiens OX=9606 GN=TPM1 PE=1 SV=2;tr|H0YKJ4|H0YKJ4_HUMAN Tropomyosin 1 (Alpha), isoform CRA_b OS=	4	2	2	18.5	12.9	12.9	28.747	0	2.2945	33429000	20.5238	20.3474	19.8484	20.7949	20.6474	22.1507
1.00108	0.957664	Q99959	Plakophilin-2	PKP2	sp|Q99959|PKP2_HUMAN Plakophilin-2 OS=Homo sapiens OX=9606 GN=PKP2 PE=1 SV=2	3	3	3	4	4	4	97.414	0	6.0552	161100000	22.6378	22.1945	23.5841	23.3975	23.9369	23.9549
2.36794	0.957624	O00410	Importin-5	IPO5	sp|O00410|IPO5_HUMAN Importin-5 OS=Homo sapiens OX=9606 GN=IPO5 PE=1 SV=4;tr|H0Y8C6|H0Y8C6_HUMAN Importin-5 (Fragment) OS=Homo sapiens OX=9606 GN=IPO5 PE=1 SV=1	11	11	11	15.8	15.8	15.8	123.63	0	65.451	1228800000	24.1911	23.8207	23.83	24.7256	25.1038	24.8853
3.23324	0.957332	Q53GQ0	Very-long-chain 3-oxoacyl-CoA reductase	HSD17B12	sp|Q53GQ0|DHB12_HUMAN Very-long-chain 3-oxoacyl-CoA reductase OS=Homo sapiens OX=9606 GN=HSD17B12 PE=1 SV=2;tr|A0A1B0GV93|A0A1B0GV93_HUMAN Very-long-chain 3-oxoacyl-CoA reductase OS=Homo sapiens OX=9606 GN=HSD17B12 PE=1 SV=1;tr|A0A1B0GVY6|A0A1B0GVY6_HUMAN	4	4	4	17	17	17	34.324	0	22.892	691470000	25.0242	24.9301	25.1862	25.9095	26.119	25.984
0.894345	0.956656	Q9H845	Acyl-CoA dehydrogenase family member 9, mitochondrial	ACAD9	sp|Q9H845|ACAD9_HUMAN Complex I assembly factor ACAD9, mitochondrial OS=Homo sapiens OX=9606 GN=ACAD9 PE=1 SV=1;tr|H0Y8Z9|H0Y8Z9_HUMAN Complex I assembly factor ACAD9, mitochondrial (Fragment) OS=Homo sapiens OX=9606 GN=ACAD9 PE=1 SV=1	3	3	3	8.1	8.1	8.1	68.76	0	6.9839	97340000	23.1069	22.9966	21.6154	23.2833	23.7527	23.5527
0.595905	0.955201	Q9P013	Spliceosome-associated protein CWC15 homolog	CWC15	sp|Q9P013|CWC15_HUMAN Spliceosome-associated protein CWC15 homolog OS=Homo sapiens OX=9606 GN=CWC15 PE=1 SV=2	1	1	1	10.5	10.5	10.5	26.624	0.0097895	0.84624	47734000	20.0272	21.9411	22.3542	22.3895	22.3809	22.4177
1.32831	0.953032	O95486	Protein transport protein Sec24A	SEC24A	sp|O95486|SC24A_HUMAN Protein transport protein Sec24A OS=Homo sapiens OX=9606 GN=SEC24A PE=1 SV=2	2	2	2	4.7	4.7	4.7	119.75	0	6.3446	78491000	20.7092	21.3157	21.8606	22.2233	22.183	22.3383
2.67274	0.946087	P32322	Pyrroline-5-carboxylate reductase 1, mitochondrial;Pyrroline-5-carboxylate reductase	PYCR1	sp|P32322|P5CR1_HUMAN Pyrroline-5-carboxylate reductase 1, mitochondrial OS=Homo sapiens OX=9606 GN=PYCR1 PE=1 SV=2;tr|E2QRB3|E2QRB3_HUMAN Pyrroline-5-carboxylate reductase OS=Homo sapiens OX=9606 GN=PYCR1 PE=1 SV=2;tr|J3KQ22|J3KQ22_HUMAN Pyrroline-5-carbo	8	8	7	37.9	37.9	33.9	33.36	0	49.669	1165500000	25.1829	25.0011	25.0287	25.7814	26.0832	26.1864
0.975525	0.944976	Q86VR2	Protein FAM134C	FAM134C	sp|Q86VR2|RETR3_HUMAN Reticulophagy regulator 3 OS=Homo sapiens OX=9606 GN=RETREG3 PE=1 SV=1;tr|K7ENZ6|K7ENZ6_HUMAN Reticulophagy regulator 3 OS=Homo sapiens OX=9606 GN=RETREG3 PE=1 SV=1;tr|K7EMF4|K7EMF4_HUMAN Reticulophagy regulator 3 OS=Homo sapiens OX=9	2	2	2	9.9	9.9	9.9	51.396	0.00055772	2.0616	36554000	21.4303	21.1262	19.9628	21.6934	21.9397	21.721
0.501562	0.941584	Q9BUL8	Programmed cell death protein 10	PDCD10	sp|Q9BUL8|PDC10_HUMAN Programmed cell death protein 10 OS=Homo sapiens OX=9606 GN=PDCD10 PE=1 SV=1;tr|H7C5M9|H7C5M9_HUMAN Programmed cell death protein 10 (Fragment) OS=Homo sapiens OX=9606 GN=PDCD10 PE=1 SV=1;tr|C9JSA3|C9JSA3_HUMAN Programmed cell death p	3	3	3	22.2	22.2	22.2	24.701	0	9.3497	412260000	22.5695	24.5526	24.6973	25.7784	24.4823	24.3834
0.310905	0.940165	E9PAV3	Nascent polypeptide-associated complex subunit alpha, muscle-specific form;Nascent polypeptide-associated complex subunit alpha	NACA	sp|E9PAV3|NACAM_HUMAN Nascent polypeptide-associated complex subunit alpha, muscle-specific form OS=Homo sapiens OX=9606 GN=NACA PE=1 SV=1;tr|F8VZJ2|F8VZJ2_HUMAN Nascent polypeptide-associated complex subunit alpha OS=Homo sapiens OX=9606 GN=NACA PE=1 SV=1	3	3	3	2.1	2.1	2.1	205.42	0	42.088	710690000	21.9012	25.7302	25.3752	25.471	24.9178	25.4383
0.874358	0.939704	P83916	Chromobox protein homolog 1	CBX1	sp|P83916|CBX1_HUMAN Chromobox protein homolog 1 OS=Homo sapiens OX=9606 GN=CBX1 PE=1 SV=1;tr|K7ELA4|K7ELA4_HUMAN Chromobox protein homolog 1 OS=Homo sapiens OX=9606 GN=CBX1 PE=1 SV=1;tr|B5MD17|B5MD17_HUMAN Chromobox protein homolog 1 (Fragment) OS=Homo sa	2	1	1	24.3	15.7	15.7	21.418	0.00056625	2.2514	105680000	21.6533	23.1448	23.1603	23.546	23.618	23.6136
2.57963	0.933252	P20338	Ras-related protein Rab-4A	RAB4A	sp|P20338|RAB4A_HUMAN Ras-related protein Rab-4A OS=Homo sapiens OX=9606 GN=RAB4A PE=1 SV=3	1	1	1	6.4	6.4	6.4	24.389	0	3.2919	19749000	20.2326	20.5325	20.123	21.2008	21.3587	21.1284
0.971258	0.92888	P49591	Serine--tRNA ligase, cytoplasmic	SARS	sp|P49591|SYSC_HUMAN Serine--tRNA ligase, cytoplasmic OS=Homo sapiens OX=9606 GN=SARS1 PE=1 SV=3;tr|Q5T5C7|Q5T5C7_HUMAN Seryl-tRNA synthetase OS=Homo sapiens OX=9606 GN=SARS1 PE=1 SV=1	2	2	2	5.3	5.3	5.3	58.777	0	9.8582	209420000	22.7167	22.8069	23.9815	23.9555	24.4668	23.8695
1.30169	0.927275	P26196	Probable ATP-dependent RNA helicase DDX6	DDX6	sp|P26196|DDX6_HUMAN Probable ATP-dependent RNA helicase DDX6 OS=Homo sapiens OX=9606 GN=DDX6 PE=1 SV=2;tr|Q8IV96|Q8IV96_HUMAN RNA helicase OS=Homo sapiens OX=9606 GN=DDX6 PE=1 SV=1	2	2	2	8.9	8.9	8.9	54.416	0	18.127	283880000	23.7622	23.4284	24.3546	24.3887	25.013	24.9254
1.18377	0.923348	Q99611	Selenide, water dikinase 2	SEPHS2	sp|Q99611|SPS2_HUMAN Selenide, water dikinase 2 OS=Homo sapiens OX=9606 GN=SEPHS2 PE=1 SV=3	1	1	1	8.9	8.9	8.9	47.305	0.009704	0.77117	57122000	22.4901	21.4615	21.4739	22.7263	22.9689	22.5003
1.6064	0.921335	F8W031	Protein canopy homolog 2	CNPY2	tr|F8W031|F8W031_HUMAN DUF3456 domain-containing protein (Fragment) OS=Homo sapiens OX=9606 PE=1 SV=1;sp|Q9Y2B0|CNPY2_HUMAN Protein canopy homolog 2 OS=Homo sapiens OX=9606 GN=CNPY2 PE=1 SV=1;tr|F8VXJ7|F8VXJ7_HUMAN Protein canopy homolog 2 (Fragment) OS=Ho	4	3	3	19.4	16	16	29.224	0	21.611	521680000	24.6097	25.0926	24.2355	25.7205	25.4211	25.5602
0.849867	0.919712	O14653	Golgi SNAP receptor complex member 2	GOSR2	sp|O14653|GOSR2_HUMAN Golgi SNAP receptor complex member 2 OS=Homo sapiens OX=9606 GN=GOSR2 PE=1 SV=2;tr|A0A1W2PRP7|A0A1W2PRP7_HUMAN Golgi SNAP receptor complex member 2 OS=Homo sapiens OX=9606 GN=GOSR2 PE=1 SV=1;tr|I3NI02|I3NI02_HUMAN Golgi SNAP receptor	2	2	2	12.3	12.3	12.3	24.775	0	6.6328	37527000	21.5071	21.6128	20.613	21.5396	22.8811	22.0714
1.24406	0.918786	P11413	Glucose-6-phosphate 1-dehydrogenase	G6PD	sp|P11413|G6PD_HUMAN Glucose-6-phosphate 1-dehydrogenase OS=Homo sapiens OX=9606 GN=G6PD PE=1 SV=4;tr|E9PD92|E9PD92_HUMAN Glucose-6-phosphate 1-dehydrogenase (Fragment) OS=Homo sapiens OX=9606 GN=G6PD PE=1 SV=1;tr|E7EM57|E7EM57_HUMAN Glucose-6-phosphate 1-	3	3	3	8.2	8.2	8.2	59.256	0	4.3289	85616000	21.2731	22.0898	22.0725	22.5372	23.1664	22.4882
1.94054	0.917354	Q92530	Proteasome inhibitor PI31 subunit	PSMF1	sp|Q92530|PSMF1_HUMAN Proteasome inhibitor PI31 subunit OS=Homo sapiens OX=9606 GN=PSMF1 PE=1 SV=2;tr|Q5QPM9|Q5QPM9_HUMAN Proteasome inhibitor PI31 subunit (Fragment) OS=Homo sapiens OX=9606 GN=PSMF1 PE=1 SV=1;tr|Q5QPM7|Q5QPM7_HUMAN Proteasome inhibitor PI	1	1	1	6.3	6.3	6.3	29.816	0	3.7818	151350000	23.2169	22.8298	23.4556	24.179	23.8876	24.1878
1.45634	0.916553	P37802	Transgelin-2	TAGLN2	sp|P37802|TAGL2_HUMAN Transgelin-2 OS=Homo sapiens OX=9606 GN=TAGLN2 PE=1 SV=3;tr|X6RJP6|X6RJP6_HUMAN Transgelin-2 (Fragment) OS=Homo sapiens OX=9606 GN=TAGLN2 PE=1 SV=1	10	10	10	61.3	61.3	61.3	22.391	0	87.63	4364900000	26.2959	26.3855	27.0991	27.4258	27.3131	27.7913
1.63715	0.914387	Q9BSJ8	Extended synaptotagmin-1	ESYT1	sp|Q9BSJ8|ESYT1_HUMAN Extended synaptotagmin-1 OS=Homo sapiens OX=9606 GN=ESYT1 PE=1 SV=1	6	6	6	8.6	8.6	8.6	122.85	0	13.213	190160000	22.4617	22.48	21.7088	23.0891	23.1399	23.1646
1.46363	0.910912	P61026	Ras-related protein Rab-10	RAB10	sp|P61026|RAB10_HUMAN Ras-related protein Rab-10 OS=Homo sapiens OX=9606 GN=RAB10 PE=1 SV=1	3	2	2	23	17.5	17.5	22.541	0	4.7851	209800000	23.4376	22.5559	22.9344	23.638	23.921	24.1017
1.32967	0.909946	Q15075	Early endosome antigen 1	EEA1	sp|Q15075|EEA1_HUMAN Early endosome antigen 1 OS=Homo sapiens OX=9606 GN=EEA1 PE=1 SV=2	6	6	6	5.7	5.7	5.7	162.46	0	21.633	422460000	23.2404	23.264	24.209	24.5316	24.4783	24.4333
0.46935	0.90914	Q9NTG7	NAD-dependent protein deacetylase sirtuin-3, mitochondrial	SIRT3	sp|Q9NTG7|SIR3_HUMAN NAD-dependent protein deacetylase sirtuin-3, mitochondrial OS=Homo sapiens OX=9606 GN=SIRT3 PE=1 SV=2;tr|E9PM75|E9PM75_HUMAN NAD-dependent protein deacetylase sirtuin-3, mitochondrial OS=Homo sapiens OX=9606 GN=SIRT3 PE=1 SV=1	1	1	1	2.8	2.8	2.8	43.573	0	4.2671	43216000	22.4194	20.732	20.6938	20.976	22.6185	22.9781
1.29017	0.908276	Q9UHB9	Signal recognition particle subunit SRP68	SRP68	sp|Q9UHB9|SRP68_HUMAN Signal recognition particle subunit SRP68 OS=Homo sapiens OX=9606 GN=SRP68 PE=1 SV=2	2	2	2	4.1	4.1	4.1	70.729	0	4.2866	89146000	21.5293	21.8474	22.1484	23.0272	23.0276	22.1951
1.48566	0.903891	P23786	Carnitine O-palmitoyltransferase 2, mitochondrial	CPT2	sp|P23786|CPT2_HUMAN Carnitine O-palmitoyltransferase 2, mitochondrial OS=Homo sapiens OX=9606 GN=CPT2 PE=1 SV=2;tr|A0A1B0GVF3|A0A1B0GVF3_HUMAN Carnitine O-palmitoyltransferase 2, mitochondrial OS=Homo sapiens OX=9606 GN=CPT2 PE=1 SV=1;tr|A0A1B0GV75|A0A1B0	6	6	6	14	14	14	73.776	0	28.783	544720000	24.4608	23.9608	23.4895	24.8176	24.9015	24.9036
0.834656	0.899661	P00167	Cytochrome b5	CYB5A	sp|P00167|CYB5_HUMAN Cytochrome b5 OS=Homo sapiens OX=9606 GN=CYB5A PE=1 SV=2	3	3	3	32.1	32.1	32.1	15.33	0	14.891	290350000	22.7317	23.3202	24.3747	24.474	24.5486	24.103
1.05724	0.899382	P39023	60S ribosomal protein L3	RPL3	sp|P39023|RL3_HUMAN 60S ribosomal protein L3 OS=Homo sapiens OX=9606 GN=RPL3 PE=1 SV=2;tr|H7C422|H7C422_HUMAN 60S ribosomal protein L3 (Fragment) OS=Homo sapiens OX=9606 GN=RPL3 PE=1 SV=1;tr|H7C3M2|H7C3M2_HUMAN 60S ribosomal protein L3 (Fragment) OS=Homo s	4	4	4	11.4	11.4	11.4	46.108	0	16.977	426560000	23.3696	22.7971	23.7905	24.6326	24.3309	23.6919
2.16566	0.898377	P41091	Eukaryotic translation initiation factor 2 subunit 3;Putative eukaryotic translation initiation factor 2 subunit 3-like protein	EIF2S3;EIF2S3L	sp|P41091|IF2G_HUMAN Eukaryotic translation initiation factor 2 subunit 3 OS=Homo sapiens OX=9606 GN=EIF2S3 PE=1 SV=3;tr|H7BZU1|H7BZU1_HUMAN Eukaryotic translation initiation factor 2 subunit 3 (Fragment) OS=Homo sapiens OX=9606 GN=EIF2S3 PE=1 SV=1;sp|Q2VI	6	6	6	23.1	23.1	23.1	51.109	0	23.869	631000000	23.7445	23.9783	24.2716	25.0541	24.7583	24.8772
0.616794	0.893188	P35580	Myosin-10	MYH10	sp|P35580|MYH10_HUMAN Myosin-10 OS=Homo sapiens OX=9606 GN=MYH10 PE=1 SV=3	13	4	4	8.7	3.4	3.4	229	0	6.0426	102210000	22.8876	20.9508	21.5337	23.2873	22.4774	22.287
1.47434	0.88802	P63104	14-3-3 protein zeta/delta	YWHAZ	sp|P63104|1433Z_HUMAN 14-3-3 protein zeta/delta OS=Homo sapiens OX=9606 GN=YWHAZ PE=1 SV=1;tr|E7EX29|E7EX29_HUMAN 14-3-3 protein zeta/delta (Fragment) OS=Homo sapiens OX=9606 GN=YWHAZ PE=1 SV=1;tr|B0AZS6|B0AZS6_HUMAN 14-3-3 protein zeta/delta OS=Homo sapie	12	10	10	59.6	52.2	52.2	27.745	0	123.61	11627000000	27.0849	27.824	27.9847	28.5887	28.4769	28.4921
2.37575	0.882657	O75608	Acyl-protein thioesterase 1	LYPLA1	sp|O75608|LYPA1_HUMAN Acyl-protein thioesterase 1 OS=Homo sapiens OX=9606 GN=LYPLA1 PE=1 SV=1;tr|A0A087X1K9|A0A087X1K9_HUMAN Acyl-protein thioesterase 1 OS=Homo sapiens OX=9606 GN=LYPLA1 PE=1 SV=1;tr|E5RGR0|E5RGR0_HUMAN Acyl-protein thioesterase 1 (Fragmen	4	4	4	27.8	27.8	27.8	24.669	0	10.533	478300000	24.5074	24.0876	24.2693	24.9969	25.2872	25.2282
0.355756	0.882047	O00159	Unconventional myosin-Ic	MYO1C	sp|O00159|MYO1C_HUMAN Unconventional myosin-Ic OS=Homo sapiens OX=9606 GN=MYO1C PE=1 SV=4;tr|F5H6E2|F5H6E2_HUMAN Unconventional myosin-Ic OS=Homo sapiens OX=9606 GN=MYO1C PE=1 SV=1	1	1	1	1.5	1.5	1.5	121.68	0.0011086	2.0148	48848000	20.3534	23.6223	20.8608	22.4704	22.1924	22.8198
0.808758	0.879456	P62318	Small nuclear ribonucleoprotein Sm D3	SNRPD3	sp|P62318|SMD3_HUMAN Small nuclear ribonucleoprotein Sm D3 OS=Homo sapiens OX=9606 GN=SNRPD3 PE=1 SV=1	3	3	3	31.7	31.7	31.7	13.916	0	26.711	979620000	24.8106	24.8072	26.2923	26.3063	26.002	26.2402
1.13649	0.878904	Q9BXS5	AP-1 complex subunit mu-1	AP1M1	sp|Q9BXS5|AP1M1_HUMAN AP-1 complex subunit mu-1 OS=Homo sapiens OX=9606 GN=AP1M1 PE=1 SV=3;tr|K7EPJ8|K7EPJ8_HUMAN AP-1 complex subunit mu-1 (Fragment) OS=Homo sapiens OX=9606 GN=AP1M1 PE=1 SV=1;tr|A0A087WZX7|A0A087WZX7_HUMAN AP-1 complex subunit mu-1 (Frag	1	1	1	2.8	2.8	2.8	48.586	0	3.5875	88220000	21.7902	22.4341	22.9732	23.5218	23.118	23.1944
1.29261	0.877863	P62917	60S ribosomal protein L8	RPL8	sp|P62917|RL8_HUMAN 60S ribosomal protein L8 OS=Homo sapiens OX=9606 GN=RPL8 PE=1 SV=2;tr|E9PKZ0|E9PKZ0_HUMAN 60S ribosomal protein L8 (Fragment) OS=Homo sapiens OX=9606 GN=RPL8 PE=1 SV=1;tr|G3V1A1|G3V1A1_HUMAN 60S ribosomal protein L8 OS=Homo sapiens OX=9	4	4	4	22.6	22.6	22.6	28.024	0	51.824	1140500000	24.6008	25.1403	25.4672	26.3104	25.8828	25.6487
0.703553	0.873987	O96000	NADH dehydrogenase [ubiquinone] 1 beta subcomplex subunit 10	NDUFB10	sp|O96000|NDUBA_HUMAN NADH dehydrogenase [ubiquinone] 1 beta subcomplex subunit 10 OS=Homo sapiens OX=9606 GN=NDUFB10 PE=1 SV=3;tr|H3BPJ9|H3BPJ9_HUMAN Complex I-PDSW OS=Homo sapiens OX=9606 GN=NDUFB10 PE=1 SV=1	1	1	1	6.4	6.4	6.4	20.776	0	2.9385	62644000	20.8623	22.0801	22.7316	23.0166	22.7655	22.5138
0.866246	0.871784	Q6P996	Pyridoxal-dependent decarboxylase domain-containing protein 1;Putative pyridoxal-dependent decarboxylase domain-containing protein 2	PDXDC1;PDXDC2P	sp|Q6P996|PDXD1_HUMAN Pyridoxal-dependent decarboxylase domain-containing protein 1 OS=Homo sapiens OX=9606 GN=PDXDC1 PE=1 SV=2;tr|H3BND4|H3BND4_HUMAN Pyridoxal-dependent decarboxylase domain-containing protein 1 OS=Homo sapiens OX=9606 GN=PDXDC1 PE=1 SV=1	2	2	2	5.5	5.5	5.5	86.706	0.0069791	1.0318	61987000	21.6414	20.9958	20.2766	21.9053	22.2461	21.3777
1.03443	0.868689	Q9H477	Ribokinase	RBKS	sp|Q9H477|RBSK_HUMAN Ribokinase OS=Homo sapiens OX=9606 GN=RBKS PE=1 SV=1	5	5	5	19.6	19.6	19.6	34.143	0	33.209	787660000	24.0792	23.2362	24.5068	24.703	24.6623	25.063
0.877143	0.86703	Q9UMY4	Sorting nexin-12	SNX12	sp|Q9UMY4|SNX12_HUMAN Sorting nexin-12 OS=Homo sapiens OX=9606 GN=SNX12 PE=1 SV=4;tr|A0A087X0R6|A0A087X0R6_HUMAN Sorting nexin-12 OS=Homo sapiens OX=9606 GN=SNX12 PE=1 SV=1	2	1	1	10.5	6.2	6.2	18.884	0	2.6782	49168000	20.7753	21.604	22.2638	22.7367	22.2154	22.2922
1.76963	0.866482	Q9NR28	Diablo homolog, mitochondrial	DIABLO	sp|Q9NR28|DBLOH_HUMAN Diablo homolog, mitochondrial OS=Homo sapiens OX=9606 GN=DIABLO PE=1 SV=1	4	4	4	27.2	27.2	27.2	27.131	0	8.8706	804050000	24.8876	25.1877	24.7777	25.4993	25.8207	26.1325
0.453915	0.863152	Q9Y237	Peptidyl-prolyl cis-trans isomerase NIMA-interacting 4	PIN4	sp|Q9Y237|PIN4_HUMAN Peptidyl-prolyl cis-trans isomerase NIMA-interacting 4 OS=Homo sapiens OX=9606 GN=PIN4 PE=1 SV=1	1	1	1	22.9	22.9	22.9	13.81	0	2.5727	134250000	21.9544	22.2017	24.4674	24.0943	23.5909	23.5277
1.223	0.857934	Q9H6V9	UPF0554 protein C2orf43	C2orf43;LDAH;FLJ21820	sp|Q9H6V9|LDAH_HUMAN Lipid droplet-associated hydrolase OS=Homo sapiens OX=9606 GN=LDAH PE=1 SV=1;tr|B5MCE2|B5MCE2_HUMAN Lipid droplet-associated hydrolase (Fragment) OS=Homo sapiens OX=9606 GN=LDAH PE=1 SV=2;tr|B4DRG3|B4DRG3_HUMAN Lipid droplet-associated	1	1	1	4.3	4.3	4.3	37.318	0	6.5737	70118000	22.0045	22.0358	22.3279	22.9625	23.5317	22.4477
0.957453	0.857676	O60749	Sorting nexin-2	SNX2	sp|O60749|SNX2_HUMAN Sorting nexin-2 OS=Homo sapiens OX=9606 GN=SNX2 PE=1 SV=2	4	4	4	9.6	9.6	9.6	58.47	0	23.867	809290000	24.3363	23.5279	24.9447	25.0513	25.3	25.0307
2.01909	0.855289	P35270	Sepiapterin reductase	SPR	sp|P35270|SPRE_HUMAN Sepiapterin reductase OS=Homo sapiens OX=9606 GN=SPR PE=1 SV=1	6	6	6	33.3	33.3	33.3	28.048	0	47.335	1038800000	24.8797	25.0193	24.427	25.6466	25.6925	25.5528
1.13427	0.854723	A0A087		TPM3	tr|A0A087WWU8|A0A087WWU8_HUMAN Tropomyosin alpha-3 chain OS=Homo sapiens OX=9606 GN=TPM3 PE=1 SV=1;tr|D6R904|D6R904_HUMAN Tropomyosin alpha-3 chain OS=Homo sapiens OX=9606 GN=TPM3 PE=1 SV=1;tr|J3KN67|J3KN67_HUMAN Tropomyosin alpha-3 chain OS=Homo sapiens O	16	16	13	53.7	53.7	41	26.42	0	131.96	8789300000	26.6566	27.1963	27.8808	28.1194	28.0987	28.0798
1.1351	0.854349	P63220	40S ribosomal protein S21	RPS21	sp|P63220|RS21_HUMAN 40S ribosomal protein S21 OS=Homo sapiens OX=9606 GN=RPS21 PE=1 SV=1;tr|Q8WVC2|Q8WVC2_HUMAN 40S ribosomal protein S21 OS=Homo sapiens OX=9606 GN=RPS21 PE=1 SV=1;tr|Q9BYK1|Q9BYK1_HUMAN 40S ribosomal protein S21 OS=Homo sapiens OX=9606 G	4	4	4	57.8	57.8	57.8	9.1113	0	32.878	855910000	24.0825	24.9718	24.874	25.0681	25.7123	25.7109
0.795501	0.85236	O14617	AP-3 complex subunit delta-1	AP3D1	sp|O14617|AP3D1_HUMAN AP-3 complex subunit delta-1 OS=Homo sapiens OX=9606 GN=AP3D1 PE=1 SV=1;tr|A0A2R8Y611|A0A2R8Y611_HUMAN AP-3 complex subunit delta (Fragment) OS=Homo sapiens OX=9606 GN=AP3D1 PE=1 SV=1	2	2	2	2.9	2.9	2.9	130.16	0	4.9899	55431000	21.5761	21.3562	19.9974	21.7662	21.8321	21.8885
0.268936	0.850269	J3KTN0		EIF4A1	tr|J3KTN0|J3KTN0_HUMAN Eukaryotic initiation factor 4A-I (Fragment) OS=Homo sapiens OX=9606 GN=EIF4A1 PE=1 SV=1	3	1	1	30.8	10.3	10.3	13.906	0	3.3706	28676000	19.9118	20.004	20.1828	23.3936	19.8634	19.3923
2.53507	0.849796	Q99471	Prefoldin subunit 5	PFDN5	sp|Q99471|PFD5_HUMAN Prefoldin subunit 5 OS=Homo sapiens OX=9606 GN=PFDN5 PE=1 SV=2;tr|H3BMQ1|H3BMQ1_HUMAN Prefoldin subunit 5 OS=Homo sapiens OX=9606 GN=PFDN5 PE=1 SV=1;tr|H3BPF6|H3BPF6_HUMAN Prefoldin subunit 5 (Fragment) OS=Homo sapiens OX=9606 GN=PFDN5	5	5	5	49.4	49.4	49.4	17.328	0	32.935	884740000	24.5374	24.5673	24.2681	25.3006	25.4668	25.1548
1.82269	0.84747	O14980	Exportin-1	XPO1	sp|O14980|XPO1_HUMAN Exportin-1 OS=Homo sapiens OX=9606 GN=XPO1 PE=1 SV=1	2	2	2	4.1	4.1	4.1	123.38	0.001087	1.8686	101830000	22.572	22.3222	23.0244	23.4646	23.5436	23.4527
0.631853	0.846669	P16455	Methylated-DNA--protein-cysteine methyltransferase	MGMT	sp|P16455|MGMT_HUMAN Methylated-DNA--protein-cysteine methyltransferase OS=Homo sapiens OX=9606 GN=MGMT PE=1 SV=1;tr|B4DEE8|B4DEE8_HUMAN 6-O-methylguanine-DNA methyltransferase OS=Homo sapiens OX=9606 GN=MGMT PE=1 SV=1	2	2	2	15.5	15.5	15.5	21.646	0	8.0436	285080000	22.6813	22.7011	24.4239	24.2598	24.3207	23.766
1.68067	0.845722	P37198	Nuclear pore glycoprotein p62	NUP62	sp|P37198|NUP62_HUMAN Nuclear pore glycoprotein p62 OS=Homo sapiens OX=9606 GN=NUP62 PE=1 SV=3;tr|M0QXN5|M0QXN5_HUMAN Nuclear pore glycoprotein p62 OS=Homo sapiens OX=9606 GN=NUP62 PE=1 SV=1	2	2	2	5.9	5.9	5.9	53.254	0	4.056	65311000	21.6423	22.1643	21.5226	22.8263	22.4243	22.6158
2.10427	0.840759	P43686	26S protease regulatory subunit 6B	PSMC4	sp|P43686|PRS6B_HUMAN 26S proteasome regulatory subunit 6B OS=Homo sapiens OX=9606 GN=PSMC4 PE=1 SV=2	7	7	7	32.8	32.8	32.8	47.366	0	22.652	381800000	23.5845	23.1023	23.093	23.9964	24.1503	24.1555
2.13697	0.839675	P61923	Coatomer subunit zeta-1	COPZ1	sp|P61923|COPZ1_HUMAN Coatomer subunit zeta-1 OS=Homo sapiens OX=9606 GN=COPZ1 PE=1 SV=1;tr|F8VVA7|F8VVA7_HUMAN Coatomer subunit zeta OS=Homo sapiens OX=9606 GN=COPZ1 PE=1 SV=1;tr|F8W651|F8W651_HUMAN Coatomer subunit zeta OS=Homo sapiens OX=9606 GN=COPZ1 P	4	4	4	26.6	26.6	26.6	20.198	0	14.276	1058000000	24.7898	24.8927	24.6481	25.3202	25.7158	25.8137
1.53481	0.839197	P62312	U6 snRNA-associated Sm-like protein LSm6	LSM6	sp|P62312|LSM6_HUMAN U6 snRNA-associated Sm-like protein LSm6 OS=Homo sapiens OX=9606 GN=LSM6 PE=1 SV=1	1	1	1	13.8	13.8	13.8	9.1275	0	3.2168	115970000	22.5079	22.8515	23.2992	23.9091	23.7237	23.5434
0.478004	0.837479	O75368	SH3 domain-binding glutamic acid-rich-like protein	SH3BGRL	sp|O75368|SH3L1_HUMAN SH3 domain-binding glutamic acid-rich-like protein OS=Homo sapiens OX=9606 GN=SH3BGRL PE=1 SV=1	4	4	4	50	50	50	12.774	0	14.301	309570000	21.844	22.1614	24.1942	23.8943	23.5843	23.2335
2.25348	0.835963	P46778	60S ribosomal protein L21	RPL21	sp|P46778|RL21_HUMAN 60S ribosomal protein L21 OS=Homo sapiens OX=9606 GN=RPL21 PE=1 SV=2;tr|G3V1B3|G3V1B3_HUMAN 60S ribosomal protein L21 OS=Homo sapiens OX=9606 GN=RPL21 PE=1 SV=1;tr|M0R181|M0R181_HUMAN 60S ribosomal protein L21 (Fragment) OS=Homo sapien	3	3	3	27.5	27.5	27.5	18.565	0	7.0088	447490000	24.1115	23.7344	24.0897	24.9909	24.6721	24.7805
0.490732	0.832942	P61956	Small ubiquitin-related modifier 2;Small ubiquitin-related modifier 3;Small ubiquitin-related modifier 4	SUMO2;SUMO3;SUMO4	sp|P61956|SUMO2_HUMAN Small ubiquitin-related modifier 2 OS=Homo sapiens OX=9606 GN=SUMO2 PE=1 SV=3;sp|P55854|SUMO3_HUMAN Small ubiquitin-related modifier 3 OS=Homo sapiens OX=9606 GN=SUMO3 PE=1 SV=2;sp|Q6EEV6|SUMO4_HUMAN Small ubiquitin-related modifier 4	1	1	1	12.6	12.6	12.6	10.871	0	8.3895	933750000	24.5733	25.6003	27.1036	26.5088	26.7607	26.5065
2.54705	0.831986	P62191	26S protease regulatory subunit 4	PSMC1	sp|P62191|PRS4_HUMAN 26S proteasome regulatory subunit 4 OS=Homo sapiens OX=9606 GN=PSMC1 PE=1 SV=1	6	6	6	19.5	19.5	19.5	49.184	0	32.756	436890000	23.5523	23.2048	23.4712	24.3824	24.1975	24.1444
0.896398	0.831971	Q92615	La-related protein 4B	LARP4B	sp|Q92615|LAR4B_HUMAN La-related protein 4B OS=Homo sapiens OX=9606 GN=LARP4B PE=1 SV=3	1	1	1	2.2	2.2	2.2	80.551	0	3.3235	35582000	21.9962	20.9903	20.6191	22.0669	22.2485	21.7862
1.88051	0.831667	Q9NRV9	Heme-binding protein 1	HEBP1	sp|Q9NRV9|HEBP1_HUMAN Heme-binding protein 1 OS=Homo sapiens OX=9606 GN=HEBP1 PE=1 SV=1;tr|F5GWX2|F5GWX2_HUMAN Heme-binding protein 1 OS=Homo sapiens OX=9606 GN=HEBP1 PE=1 SV=1;tr|A0A3B3IRV5|A0A3B3IRV5_HUMAN Heme-binding protein 1 (Fragment) OS=Homo sapien	5	5	5	43.4	43.4	43.4	21.097	0	66.982	1898300000	25.7921	25.4883	25.9551	26.7558	26.6738	26.3009
1.59601	0.8299	Q9Y5Y2	Cytosolic Fe-S cluster assembly factor NUBP2	NUBP2	sp|Q9Y5Y2|NUBP2_HUMAN Cytosolic Fe-S cluster assembly factor NUBP2 OS=Homo sapiens OX=9606 GN=NUBP2 PE=1 SV=1;tr|B7Z6P0|B7Z6P0_HUMAN Cytosolic Fe-S cluster assembly factor NUBP2 OS=Homo sapiens OX=9606 GN=NUBP2 PE=1 SV=1;tr|H3BQR2|H3BQR2_HUMAN Cytosolic Fe	1	1	1	9.6	9.6	9.6	28.825	0.0098232	0.86769	46315000	20.4382	21.0824	21.188	21.7862	21.645	21.7671
1.20062	0.829295	P30153	Serine/threonine-protein phosphatase 2A 65 kDa regulatory subunit A alpha isoform	PPP2R1A	sp|P30153|2AAA_HUMAN Serine/threonine-protein phosphatase 2A 65 kDa regulatory subunit A alpha isoform OS=Homo sapiens OX=9606 GN=PPP2R1A PE=1 SV=4;tr|B3KQV6|B3KQV6_HUMAN Serine/threonine-protein phosphatase 2A 65 kDa regulatory subunit A alpha isoform OS=	16	16	16	39.6	39.6	39.6	65.308	0	81.429	3351100000	25.8026	25.8872	26.8048	26.9357	26.9546	27.0921
1.25723	0.827386	P54727	UV excision repair protein RAD23 homolog B	RAD23B	sp|P54727|RD23B_HUMAN UV excision repair protein RAD23 homolog B OS=Homo sapiens OX=9606 GN=RAD23B PE=1 SV=1	6	6	6	23.2	23.2	23.2	43.171	0	34.418	684940000	23.8938	23.4491	24.3541	24.9624	24.4092	24.8076
0.706404	0.824656	P55036	26S proteasome non-ATPase regulatory subunit 4	PSMD4	sp|P55036|PSMD4_HUMAN 26S proteasome non-ATPase regulatory subunit 4 OS=Homo sapiens OX=9606 GN=PSMD4 PE=1 SV=1;tr|Q5VWC4|Q5VWC4_HUMAN 26S proteasome non-ATPase regulatory subunit 4 OS=Homo sapiens OX=9606 GN=PSMD4 PE=1 SV=1;tr|H0Y561|H0Y561_HUMAN 26S prot	2	2	2	7.2	7.2	7.2	40.736	0	10.958	200640000	22.5479	23.4559	24.204	23.7685	24.3791	24.5341
0.892136	0.823413	Q14980	Nuclear mitotic apparatus protein 1	NUMA1	sp|Q14980|NUMA1_HUMAN Nuclear mitotic apparatus protein 1 OS=Homo sapiens OX=9606 GN=NUMA1 PE=1 SV=2;tr|A0A087WY61|A0A087WY61_HUMAN Nuclear mitotic apparatus protein 1 OS=Homo sapiens OX=9606 GN=NUMA1 PE=1 SV=1;tr|F5H4J1|F5H4J1_HUMAN Nuclear mitotic appara	3	3	3	3	3	3	238.26	0	3.1379	66332000	22.2937	22.2838	21.0138	22.5876	22.815	22.659
1.11795	0.82285	Q9NR31	GTP-binding protein SAR1a	SAR1A;SAR1B	sp|Q9NR31|SAR1A_HUMAN GTP-binding protein SAR1a OS=Homo sapiens OX=9606 GN=SAR1A PE=1 SV=1;tr|X1WI22|X1WI22_HUMAN GTP-binding protein SAR1a (Fragment) OS=Homo sapiens OX=9606 GN=SAR1A PE=1 SV=7;tr|D6RAA2|D6RAA2_HUMAN GTP-binding protein SAR1b (Fragment) OS	4	2	2	27.3	17.7	17.7	22.367	0	21.109	494020000	24.9705	24.1532	23.8846	24.9733	25.1348	25.3687
0.320639	0.822021	Q5H8X8	Urotensin-2	UTS2	tr|Q5H8X8|Q5H8X8_HUMAN Urotensin-2 OS=Homo sapiens OX=9606 GN=UTS2 PE=1 SV=1;sp|O95399|UTS2_HUMAN Urotensin-2 OS=Homo sapiens OX=9606 GN=UTS2 PE=1 SV=1	1	1	1	5.8	5.8	5.8	16.276	0	2.2635	113330000	21.2504	23.589	23.0116	21.8778	24.1652	24.2741
0.981721	0.82114	P63172	Dynein light chain Tctex-type 1	DYNLT1	sp|P63172|DYLT1_HUMAN Dynein light chain Tctex-type 1 OS=Homo sapiens OX=9606 GN=DYNLT1 PE=1 SV=1	3	3	3	49.6	49.6	49.6	12.452	0	29.049	202380000	23.3287	22.0067	22.6783	23.3242	23.6303	23.5225
1.50319	0.818495	Q14683	Structural maintenance of chromosomes protein 1A;Structural maintenance of chromosomes protein	SMC1A	sp|Q14683|SMC1A_HUMAN Structural maintenance of chromosomes protein 1A OS=Homo sapiens OX=9606 GN=SMC1A PE=1 SV=2;tr|H0Y7K8|H0Y7K8_HUMAN Structural maintenance of chromosomes protein 1A (Fragment) OS=Homo sapiens OX=9606 GN=SMC1A PE=1 SV=2;tr|G8JLG1|G8JLG1	1	1	1	1.1	1.1	1.1	143.23	0.0015773	1.5053	7168700	19.0561	19.1216	18.6027	19.3647	19.8926	19.9785
1.02232	0.817904	O60884	DnaJ homolog subfamily A member 2	DNAJA2	sp|O60884|DNJA2_HUMAN DnaJ homolog subfamily A member 2 OS=Homo sapiens OX=9606 GN=DNAJA2 PE=1 SV=1	1	1	1	6.1	6.1	6.1	45.745	0	5.1349	126290000	22.8865	22.9408	21.8227	23.4077	23.5047	23.1914
0.609203	0.817687	O00567	Nucleolar protein 56	NOP56	sp|O00567|NOP56_HUMAN Nucleolar protein 56 OS=Homo sapiens OX=9606 GN=NOP56 PE=1 SV=4;tr|H0Y653|H0Y653_HUMAN Nucleolar protein 56 (Fragment) OS=Homo sapiens OX=9606 GN=NOP56 PE=1 SV=1;tr|H0YDU4|H0YDU4_HUMAN Nucleolar protein 56 (Fragment) OS=Homo sapiens O	3	3	3	6.9	6.9	6.9	66.049	0	4.1295	128450000	21.257	22.2226	23.0913	22.6932	23.5788	22.7521
1.03741	0.817325	H0YAC6	Lipopolysaccharide-responsive and beige-like anchor protein	LRBA	tr|H0YAC6|H0YAC6_HUMAN Lipopolysaccharide-responsive and beige-like anchor protein (Fragment) OS=Homo sapiens OX=9606 GN=LRBA PE=1 SV=1;tr|A0A494BZW2|A0A494BZW2_HUMAN Lipopolysaccharide-responsive and beige-like anchor protein (Fragment) OS=Homo sapiens OX	3	3	3	5	5	5	166.8	0.001077	1.7808	107400000	21.0577	21.8944	22.288	22.6494	22.419	22.6238
1.63732	0.817118	P56537	Eukaryotic translation initiation factor 6	EIF6	sp|P56537|IF6_HUMAN Eukaryotic translation initiation factor 6 OS=Homo sapiens OX=9606 GN=EIF6 PE=1 SV=1	7	7	7	46.5	46.5	46.5	26.599	0	102.21	4085400000	25.7383	26.2016	26.5153	27.0304	26.9499	26.9261
0.415411	0.816362	Q9UQN3	Charged multivesicular body protein 2b	CHMP2B	sp|Q9UQN3|CHM2B_HUMAN Charged multivesicular body protein 2b OS=Homo sapiens OX=9606 GN=CHMP2B PE=1 SV=1;tr|A0A087WW88|A0A087WW88_HUMAN Charged multivesicular body protein 2b (Fragment) OS=Homo sapiens OX=9606 GN=CHMP2B PE=1 SV=1;tr|C9J0A7|C9J0A7_HUMAN Cha	1	1	1	4.7	4.7	4.7	23.906	0.0074701	1.0171	58687000	20.2111	22.3861	22.8674	22.2864	22.8616	22.7656
0.73297	0.815719	Q13347	Eukaryotic translation initiation factor 3 subunit I	EIF3I	sp|Q13347|EIF3I_HUMAN Eukaryotic translation initiation factor 3 subunit I OS=Homo sapiens OX=9606 GN=EIF3I PE=1 SV=1	1	1	1	3.4	3.4	3.4	36.501	0	2.887	36974000	20.839	21.3265	21.3217	21.2974	22.9136	21.7234
0.759662	0.814867	Q4VC31	Coiled-coil domain-containing protein 58	CCDC58	sp|Q4VC31|CCD58_HUMAN Coiled-coil domain-containing protein 58 OS=Homo sapiens OX=9606 GN=CCDC58 PE=1 SV=1;tr|C9JQ41|C9JQ41_HUMAN Coiled-coil domain-containing protein 58 OS=Homo sapiens OX=9606 GN=CCDC58 PE=1 SV=1;tr|H7C525|H7C525_HUMAN Coiled-coil domain	2	2	2	25.7	25.7	25.7	16.62	0	8.8404	408810000	23.0509	24.0973	24.7403	24.7383	24.8405	24.7543
0.892755	0.814149	Q5TEC6	Histone H3;Histone H3.3;Histone H3.2;Histone H3.1t;Histone H3.3C	HIST2H3PS2;H3F3A;HIST2H3A;HIST3H3;H3F3C;H3F3B	tr|Q5TEC6|Q5TEC6_HUMAN Histone H3 OS=Homo sapiens OX=9606 GN=H3-2 PE=1 SV=1;sp|P84243|H33_HUMAN Histone H3.3 OS=Homo sapiens OX=9606 GN=H3-3A PE=1 SV=2;sp|Q71DI3|H32_HUMAN Histone H3.2 OS=Homo sapiens OX=9606 GN=H3C15 PE=1 SV=3;sp|Q16695|H31T_HUMAN Histone	2	2	1	13.2	13.2	8.1	15.43	0	8.3853	2419200000	25.4999	26.1838	26.9659	27.096	26.9662	27.0299
0.487131	0.811464	Q99543	DnaJ homolog subfamily C member 2;DnaJ homolog subfamily C member 2, N-terminally processed	DNAJC2	sp|Q99543|DNJC2_HUMAN DnaJ homolog subfamily C member 2 OS=Homo sapiens OX=9606 GN=DNAJC2 PE=1 SV=4;tr|F2Z3H0|F2Z3H0_HUMAN DnaJ homolog subfamily C member 2 OS=Homo sapiens OX=9606 GN=DNAJC2 PE=1 SV=1;tr|F2Z3N9|F2Z3N9_HUMAN DnaJ homolog subfamily C member	1	1	1	1.8	1.8	1.8	71.996	0.0026001	1.3995	11674000	18.6684	19.6434	20.939	20.3064	21.1698	20.209
0.481533	0.809512	O75844	CAAX prenyl protease 1 homolog	ZMPSTE24	sp|O75844|FACE1_HUMAN CAAX prenyl protease 1 homolog OS=Homo sapiens OX=9606 GN=ZMPSTE24 PE=1 SV=2	2	2	2	6.5	6.5	6.5	54.812	0.0015781	1.5097	82308000	21.109	23.2171	23.356	23.4685	23.4131	23.2289
1.62777	0.806047	Q96C23	Aldose 1-epimerase	GALM	sp|Q96C23|GALM_HUMAN Galactose mutarotase OS=Homo sapiens OX=9606 GN=GALM PE=1 SV=1;tr|B8ZZ75|B8ZZ75_HUMAN Galactose mutarotase OS=Homo sapiens OX=9606 GN=GALM PE=1 SV=1;tr|H7C320|H7C320_HUMAN Galactose mutarotase (Fragment) OS=Homo sapiens OX=9606 GN=GALM	8	8	8	36.8	36.8	36.8	37.765	0	52.676	2165200000	24.8995	25.0193	25.6038	26.0819	25.8664	25.9925
0.784267	0.80304	Q9NX62	Inositol monophosphatase 3	IMPAD1	sp|Q9NX62|IMPA3_HUMAN Golgi-resident adenosine 3,5-bisphosphate 3-phosphatase OS=Homo sapiens OX=9606 GN=BPNT2 PE=1 SV=1;tr|H0YB38|H0YB38_HUMAN Golgi-resident adenosine 3,5-bisphosphate 3-phosphatase (Fragment) OS=Homo sapiens OX=9606 GN=BPNT2 PE=1 S	1	1	1	7.2	7.2	7.2	38.681	0.00055617	2.0453	80061000	23.091	21.9582	22.0542	22.7249	23.0395	23.7483
0.622618	0.802658	Q96A26	Protein FAM162A	FAM162A	sp|Q96A26|F162A_HUMAN Protein FAM162A OS=Homo sapiens OX=9606 GN=FAM162A PE=1 SV=2;tr|F8W7Q4|F8W7Q4_HUMAN Protein FAM162A OS=Homo sapiens OX=9606 GN=FAM162A PE=1 SV=1;tr|E9PH05|E9PH05_HUMAN Protein FAM162A OS=Homo sapiens OX=9606 GN=FAM162A PE=1 SV=1	3	3	3	20.1	20.1	20.1	17.342	0	21.459	1308200000	24.4949	26.2462	25.9824	26.0038	26.6747	26.453
1.35997	0.8	P50402	Emerin	EMD	sp|P50402|EMD_HUMAN Emerin OS=Homo sapiens OX=9606 GN=EMD PE=1 SV=1;tr|F8WEQ1|F8WEQ1_HUMAN Emerin OS=Homo sapiens OX=9606 GN=EMD PE=1 SV=1;tr|Q5HY57|Q5HY57_HUMAN Emerin OS=Homo sapiens OX=9606 GN=EMD PE=1 SV=1	1	1	1	6.7	6.7	6.7	28.994	0	3.9999	59037000	19.5371	22.2413	20.4574	22.9393	23.1437	23.1055
2.0185	0.8	Q9NRN7	L-aminoadipate-semialdehyde dehydrogenase-phosphopantetheinyl transferase	AASDHPPT	sp|Q9NRN7|ADPPT_HUMAN L-aminoadipate-semialdehyde dehydrogenase-phosphopantetheinyl transferase OS=Homo sapiens OX=9606 GN=AASDHPPT PE=1 SV=2;tr|E9PNF3|E9PNF3_HUMAN 4-phosphopantetheinyl transferase (Fragment) OS=Homo sapiens OX=9606 GN=AASDHPPT PE=1 SV=1	1	1	1	5.5	5.5	5.5	35.776	0.00056275	2.1791	29628000	19.6561	19.8527	19.215	22.0411	22.683	21.0691
0.312796	0.797697	Q7Z7K0	COX assembly mitochondrial protein homolog	CMC1	sp|Q7Z7K0|COXM1_HUMAN COX assembly mitochondrial protein homolog OS=Homo sapiens OX=9606 GN=CMC1 PE=1 SV=1	1	1	1	9.4	9.4	9.4	12.49	0.0025934	1.3761	90911000	23.3795	20.3436	23.5241	23.2689	23.3582	23.0133
0.694597	0.792353	Q8NEU8	DCC-interacting protein 13-beta	APPL2	sp|Q8NEU8|DP13B_HUMAN DCC-interacting protein 13-beta OS=Homo sapiens OX=9606 GN=APPL2 PE=1 SV=3;tr|F8VXB0|F8VXB0_HUMAN DCC-interacting protein 13-beta OS=Homo sapiens OX=9606 GN=APPL2 PE=1 SV=1	3	3	3	9.3	9.3	9.3	74.493	0	12.108	185260000	23.72	23.2561	21.9842	23.8307	23.7771	23.7296
1.21265	0.792205	Q9HCE1	Putative helicase MOV-10	MOV10	sp|Q9HCE1|MOV10_HUMAN Helicase MOV-10 OS=Homo sapiens OX=9606 GN=MOV10 PE=1 SV=2;tr|Q5JR04|Q5JR04_HUMAN RNA helicase OS=Homo sapiens OX=9606 GN=MOV10 PE=1 SV=1	2	2	2	3.2	3.2	3.2	113.67	0.0010887	1.883	17592000	19.6999	20.4466	19.84	20.7666	21.1516	20.445
1.34196	0.791507	Q9UHX1	Poly(U)-binding-splicing factor PUF60	PUF60	sp|Q9UHX1|PUF60_HUMAN Poly(U)-binding-splicing factor PUF60 OS=Homo sapiens OX=9606 GN=PUF60 PE=1 SV=1;tr|H0YCP8|H0YCP8_HUMAN Poly(U)-binding-splicing factor PUF60 (Fragment) OS=Homo sapiens OX=9606 GN=PUF60 PE=1 SV=1;tr|A0A0J9YVR6|A0A0J9YVR6_HUMAN 60 kDa	1	1	1	5.5	5.5	5.5	59.875	0.00055835	2.0639	219560000	24.0525	23.1147	23.5658	24.3059	24.4738	24.3279
0.736791	0.790161	Q99828	Calcium and integrin-binding protein 1	CIB1	sp|Q99828|CIB1_HUMAN Calcium and integrin-binding protein 1 OS=Homo sapiens OX=9606 GN=CIB1 PE=1 SV=4	1	1	1	7.9	7.9	7.9	21.703	0.00258	1.3468	46770000	22.5781	21.0618	21.2069	22.5046	22.4902	22.2227
0.72103	0.789116	Q9H479	Fructosamine-3-kinase	FN3K	sp|Q9H479|FN3K_HUMAN Fructosamine-3-kinase OS=Homo sapiens OX=9606 GN=FN3K PE=1 SV=1	3	3	3	14.6	14.6	14.6	35.171	0	9.3961	314450000	22.4917	22.9815	24.1757	23.9634	24.0109	24.0418
0.81724	0.788908	Q15833	Syntaxin-binding protein 2	STXBP2	sp|Q15833|STXB2_HUMAN Syntaxin-binding protein 2 OS=Homo sapiens OX=9606 GN=STXBP2 PE=1 SV=2;tr|M0R376|M0R376_HUMAN Syntaxin-binding protein 2 (Fragment) OS=Homo sapiens OX=9606 GN=STXBP2 PE=1 SV=1;tr|M0R1A1|M0R1A1_HUMAN Syntaxin-binding protein 2 (Fragmen	3	3	3	8.4	8.4	8.4	66.452	0	6.4224	133220000	23.422	22.1003	22.0723	23.2777	23.3974	23.2863
1.58099	0.785925	P25325	3-mercaptopyruvate sulfurtransferase;Sulfurtransferase	MPST	sp|P25325|THTM_HUMAN 3-mercaptopyruvate sulfurtransferase OS=Homo sapiens OX=9606 GN=MPST PE=1 SV=3;tr|B1AH49|B1AH49_HUMAN 3-mercaptopyruvate sulfurtransferase OS=Homo sapiens OX=9606 GN=MPST PE=1 SV=1	6	6	6	31.3	31.3	31.3	33.178	0	41.347	1398600000	25.2731	24.5802	25.1727	25.6569	25.8189	25.9079
0.822746	0.783345	E9PMS6	LIM domain only protein 7	LMO7	tr|E9PMS6|E9PMS6_HUMAN LIM domain only protein 7 OS=Homo sapiens OX=9606 GN=LMO7 PE=1 SV=1;sp|Q8WWI1|LMO7_HUMAN LIM domain only protein 7 OS=Homo sapiens OX=9606 GN=LMO7 PE=1 SV=3;tr|E9PMT2|E9PMT2_HUMAN LIM domain only protein 7 OS=Homo sapiens OX=9606 GN=	7	7	7	7.1	7.1	7.1	145.42	0	27.259	538030000	23.067	24.0461	24.442	24.6366	24.9218	24.3467
1.23575	0.781096	Q96CS3	FAS-associated factor 2	FAF2	sp|Q96CS3|FAF2_HUMAN FAS-associated factor 2 OS=Homo sapiens OX=9606 GN=FAF2 PE=1 SV=2	3	3	3	11.2	11.2	11.2	52.623	0	11.128	267140000	23.7098	23.2904	22.7731	23.8341	24.0281	24.2544
1.1497	0.775304	O75170	Serine/threonine-protein phosphatase 6 regulatory subunit 2	PPP6R2	sp|O75170|PP6R2_HUMAN Serine/threonine-protein phosphatase 6 regulatory subunit 2 OS=Homo sapiens OX=9606 GN=PPP6R2 PE=1 SV=2;tr|A0A0A0MSJ8|A0A0A0MSJ8_HUMAN Serine/threonine-protein phosphatase 6 regulatory subunit 2 (Fragment) OS=Homo sapiens OX=9606 GN=P	2	2	2	4.2	4.2	4.2	104.94	0.00055804	2.0617	45939000	21.1268	21.0061	20.215	21.4897	21.8221	21.3621
1.33634	0.774881	Q9NXR7	BRCA1-A complex subunit BRE	BRE	sp|Q9NXR7|BABA2_HUMAN BRISC and BRCA1-A complex member 2 OS=Homo sapiens OX=9606 GN=BABAM2 PE=1 SV=2;tr|F8W733|F8W733_HUMAN BRCA1-A complex subunit BRE (Fragment) OS=Homo sapiens OX=9606 GN=BABAM2 PE=1 SV=1	3	3	3	10.4	10.4	10.4	43.551	0	4.0697	67090000	22.1852	21.3661	21.8859	22.4139	22.5114	22.8366
0.602171	0.773335	Q9ULA0	Aspartyl aminopeptidase	DNPEP	sp|Q9ULA0|DNPEP_HUMAN Aspartyl aminopeptidase OS=Homo sapiens OX=9606 GN=DNPEP PE=1 SV=1;tr|E7EMB6|E7EMB6_HUMAN Aspartyl aminopeptidase OS=Homo sapiens OX=9606 GN=DNPEP PE=1 SV=2;tr|E5RIA4|E5RIA4_HUMAN Aspartyl aminopeptidase OS=Homo sapiens OX=9606 GN=DNP	5	5	5	18.5	18.5	18.5	52.428	0	18.437	454960000	24.7974	24.0128	23.5406	24.582	24.3247	25.7642
1.70841	0.772572	Q9NXV6	CDKN2A-interacting protein	CDKN2AIP	sp|Q9NXV6|CARF_HUMAN CDKN2A-interacting protein OS=Homo sapiens OX=9606 GN=CDKN2AIP PE=1 SV=3	1	1	1	3.6	3.6	3.6	61.124	0	4.3637	14277000	19.703	19.6693	20.2106	20.5149	20.8456	20.5402
0.871405	0.771541	P00813	Adenosine deaminase	ADA	sp|P00813|ADA_HUMAN Adenosine deaminase OS=Homo sapiens OX=9606 GN=ADA PE=1 SV=3;tr|F5GXW0|F5GXW0_HUMAN Adenosine deaminase OS=Homo sapiens OX=9606 GN=ADA PE=1 SV=1;tr|F5GWI4|F5GWI4_HUMAN Adenosine deaminase OS=Homo sapiens OX=9606 GN=ADA PE=1 SV=1	1	1	1	8.5	8.5	8.5	40.764	0.0084242	0.95428	22965000	19.8888	21.2396	20.6901	21.1554	21.5932	21.3845
0.472877	0.771019	Q9Y619	Mitochondrial ornithine transporter 1	SLC25A15	sp|Q9Y619|ORNT1_HUMAN Mitochondrial ornithine transporter 1 OS=Homo sapiens OX=9606 GN=SLC25A15 PE=1 SV=1;tr|F2Z354|F2Z354_HUMAN Mitochondrial ornithine transporter 1 OS=Homo sapiens OX=9606 GN=SLC25A15 PE=1 SV=1;tr|Q5VZD9|Q5VZD9_HUMAN Mitochondrial ornith	2	2	2	14.6	14.6	14.6	32.736	0.0015823	1.5419	82163000	22.7452	22.4957	20.5671	22.4092	22.9606	22.7512
1.5603	0.7669	P52597	Heterogeneous nuclear ribonucleoprotein F;Heterogeneous nuclear ribonucleoprotein F, N-terminally processed	HNRNPF	sp|P52597|HNRPF_HUMAN Heterogeneous nuclear ribonucleoprotein F OS=Homo sapiens OX=9606 GN=HNRNPF PE=1 SV=3	10	10	8	34.7	34.7	28.2	45.671	0	100.91	3828100000	25.6283	25.7334	26.3415	26.6531	26.6041	26.7468
2.47487	0.766688	Q8NHH9	Atlastin-2	ATL2	sp|Q8NHH9|ATLA2_HUMAN Atlastin-2 OS=Homo sapiens OX=9606 GN=ATL2 PE=1 SV=2;tr|C9JQQ5|C9JQQ5_HUMAN Atlastin-2 (Fragment) OS=Homo sapiens OX=9606 GN=ATL2 PE=1 SV=1;tr|B5MCN0|B5MCN0_HUMAN Atlastin-2 OS=Homo sapiens OX=9606 GN=ATL2 PE=1 SV=1	1	1	1	2.6	2.6	2.6	66.228	0.0010753	1.7698	80498000	22.4953	22.6276	22.2175	23.2565	23.1882	23.1957
1.03798	0.763838	O15382	Branched-chain-amino-acid aminotransferase, mitochondrial;Branched-chain-amino-acid aminotransferase	BCAT2	sp|O15382|BCAT2_HUMAN Branched-chain-amino-acid aminotransferase, mitochondrial OS=Homo sapiens OX=9606 GN=BCAT2 PE=1 SV=2;tr|M0QZP4|M0QZP4_HUMAN Branched-chain-amino-acid aminotransferase OS=Homo sapiens OX=9606 GN=BCAT2 PE=1 SV=1;tr|B3KSI3|B3KSI3_HUMAN B	2	2	2	7.7	7.7	7.7	44.287	0	15.254	306150000	24.5469	23.6755	23.9653	24.3767	24.9525	25.15
1.25504	0.761977	Q99541	Perilipin-2	PLIN2	sp|Q99541|PLIN2_HUMAN Perilipin-2 OS=Homo sapiens OX=9606 GN=PLIN2 PE=1 SV=2;tr|Q5SYF5|Q5SYF5_HUMAN Perilipin-2 (Fragment) OS=Homo sapiens OX=9606 GN=PLIN2 PE=1 SV=1	6	6	6	26.5	26.5	26.5	48.075	0	38.924	616590000	23.5761	24.0914	23.5023	24.2078	24.3359	24.9119
1.35013	0.759843	A0A087		HNRNPDL	tr|A0A087WU03|A0A087WU03_HUMAN Heterogeneous nuclear ribonucleoprotein D-like OS=Homo sapiens OX=9606 GN=HNRNPDL PE=1 SV=1	1	1	1	31.6	31.6	31.6	6.7215	0	17.238	191790000	24.2189	23.5281	23.3586	24.4558	24.4631	24.4663
2.17613	0.759211	Q15056	Eukaryotic translation initiation factor 4H	EIF4H	sp|Q15056|IF4H_HUMAN Eukaryotic translation initiation factor 4H OS=Homo sapiens OX=9606 GN=EIF4H PE=1 SV=5	4	4	4	31.9	31.9	31.9	27.385	0	15.024	977540000	24.844	24.9547	25.1793	25.6338	25.9694	25.6524
0.126373	0.756131	Q5TFA5		GINM1	tr|Q5TFA5|Q5TFA5_HUMAN Glycoprotein integral membrane protein 1 (Fragment) OS=Homo sapiens OX=9606 GN=GINM1 PE=1 SV=1	1	1	1	8.8	8.8	8.8	14.141	0.0040796	1.2046	613920000	27.2173	26.9738	20.5284	25.4952	25.6741	25.8185
1.90267	0.755702	P13284	Gamma-interferon-inducible lysosomal thiol reductase	IFI30	sp|P13284|GILT_HUMAN Gamma-interferon-inducible lysosomal thiol reductase OS=Homo sapiens OX=9606 GN=IFI30 PE=1 SV=3	1	1	1	10.4	10.4	10.4	27.963	0.0010917	1.8927	83453000	21.9215	21.9446	22.314	22.586	22.9938	22.8674
0.423582	0.753735	Q9Y5Z4	Heme-binding protein 2	HEBP2	sp|Q9Y5Z4|HEBP2_HUMAN Heme-binding protein 2 OS=Homo sapiens OX=9606 GN=HEBP2 PE=1 SV=1;tr|Q5THN1|Q5THN1_HUMAN Heme-binding protein 2 OS=Homo sapiens OX=9606 GN=HEBP2 PE=1 SV=1	1	1	1	7.3	7.3	7.3	22.875	0	9.7297	117670000	21.7665	22.4785	23.9681	24.2785	23.1522	23.0436
0.946908	0.752979	O76003	Glutaredoxin-3	GLRX3	sp|O76003|GLRX3_HUMAN Glutaredoxin-3 OS=Homo sapiens OX=9606 GN=GLRX3 PE=1 SV=2	4	4	4	13.7	13.7	13.7	37.432	0	8.5434	401470000	23.3637	23.378	24.424	24.357	24.3464	24.7211
1.32424	0.750014	P29350	Tyrosine-protein phosphatase non-receptor type 6	PTPN6	sp|P29350|PTN6_HUMAN Tyrosine-protein phosphatase non-receptor type 6 OS=Homo sapiens OX=9606 GN=PTPN6 PE=1 SV=1;tr|F5GY79|F5GY79_HUMAN Tyrosine-protein phosphatase non-receptor type 6 (Fragment) OS=Homo sapiens OX=9606 GN=PTPN6 PE=1 SV=1;tr|F5H0N8|F5H0N8_	1	1	1	3.2	3.2	3.2	67.56	0	4.1332	43682000	21.889	21.3303	21.3745	22.6623	22.0165	22.1651
1.99787	0.748589	P14735	Insulin-degrading enzyme	IDE	sp|P14735|IDE_HUMAN Insulin-degrading enzyme OS=Homo sapiens OX=9606 GN=IDE PE=1 SV=4;tr|A0A3B3ISG5|A0A3B3ISG5_HUMAN Insulin-degrading enzyme OS=Homo sapiens OX=9606 GN=IDE PE=1 SV=1	2	2	2	2.7	2.7	2.7	117.97	0	5.8108	92861000	22.3302	21.8266	22.0149	22.9452	22.7504	22.7218
1.26346	0.745355	P41250	Glycine--tRNA ligase	GARS	sp|P41250|GARS_HUMAN Glycine--tRNA ligase OS=Homo sapiens OX=9606 GN=GARS1 PE=1 SV=3	6	6	6	13.8	13.8	13.8	83.165	0	21.113	566470000	24.223	23.3158	23.7627	24.3992	24.4488	24.6895
0.819944	0.744824	Q9H299	SH3 domain-binding glutamic acid-rich-like protein 3	SH3BGRL3	sp|Q9H299|SH3L3_HUMAN SH3 domain-binding glutamic acid-rich-like protein 3 OS=Homo sapiens OX=9606 GN=SH3BGRL3 PE=1 SV=1;tr|Q5T123|Q5T123_HUMAN SH3 domain-binding glutamic acid-rich-like protein 3 OS=Homo sapiens OX=9606 GN=SH3BGRL3 PE=1 SV=1	2	2	2	55.9	55.9	55.9	10.438	0	4.631	301850000	24.3698	24.9136	23.717	24.9918	24.7135	25.5295
0.789476	0.741433	Q7Z4V5	Hepatoma-derived growth factor-related protein 2	HDGFRP2	sp|Q7Z4V5|HDGR2_HUMAN Hepatoma-derived growth factor-related protein 2 OS=Homo sapiens OX=9606 GN=HDGFL2 PE=1 SV=1;tr|A0A087WX58|A0A087WX58_HUMAN Hepatoma-derived growth factor-related protein 2 (Fragment) OS=Homo sapiens OX=9606 GN=HDGFL2 PE=1 SV=1;tr|K7E	1	1	1	2.2	2.2	2.2	74.316	0	10.133	133140000	22.4291	23.2714	23.6757	23.4458	24.2396	23.9152
0.769408	0.740245	P60228	Eukaryotic translation initiation factor 3 subunit E	EIF3E	sp|P60228|EIF3E_HUMAN Eukaryotic translation initiation factor 3 subunit E OS=Homo sapiens OX=9606 GN=EIF3E PE=1 SV=1;tr|E5RGA2|E5RGA2_HUMAN Eukaryotic translation initiation factor 3 subunit E OS=Homo sapiens OX=9606 GN=EIF3E PE=1 SV=1	5	5	5	17.5	17.5	17.5	52.22	0	18.898	341160000	22.9582	23.3928	22.8275	23.0818	23.8202	24.4973
3.20179	0.739953	Q8NC51	Plasminogen activator inhibitor 1 RNA-binding protein	SERBP1	sp|Q8NC51|PAIRB_HUMAN Plasminogen activator inhibitor 1 RNA-binding protein OS=Homo sapiens OX=9606 GN=SERBP1 PE=1 SV=2	6	6	6	18.4	18.4	18.4	44.965	0	27.061	936400000	24.714	24.7619	24.8555	25.4539	25.6447	25.4527
0.803647	0.731576	Q14651	Plastin-1	PLS1	sp|Q14651|PLSI_HUMAN Plastin-1 OS=Homo sapiens OX=9606 GN=PLS1 PE=1 SV=2	4	3	3	12.2	10	10	70.253	0	7.8841	215670000	23.5432	23.1859	22.2742	23.4114	24.0539	23.7326
0.191367	0.729544	Q9Y6E0	Serine/threonine-protein kinase 24;Serine/threonine-protein kinase 24 36 kDa subunit;Serine/threonine-protein kinase 24 12 kDa subunit;Serine/threonine-protein kinase 26;Serine/threonine-protein kinase 25	STK24;STK26;STK25	sp|Q9Y6E0|STK24_HUMAN Serine/threonine-protein kinase 24 OS=Homo sapiens OX=9606 GN=STK24 PE=1 SV=1;tr|B4DR80|B4DR80_HUMAN Serine/threonine-protein kinase 24 OS=Homo sapiens OX=9606 GN=STK24 PE=1 SV=1;sp|Q9P289|STK26_HUMAN Serine/threonine-protein kinase 2	2	2	2	10.6	10.6	10.6	49.307	0	6.4277	107130000	23.5333	24.5108	19.7742	22.9206	23.418	23.6683
1.64069	0.727575	P36542	ATP synthase subunit gamma, mitochondrial	ATP5C1	sp|P36542|ATPG_HUMAN ATP synthase subunit gamma, mitochondrial OS=Homo sapiens OX=9606 GN=ATP5F1C PE=1 SV=1	6	6	6	22.8	22.8	22.8	32.996	0	21.254	1426400000	25.8038	26.0721	25.7292	26.7243	26.8112	26.2524
0.836788	0.723525	O00629	Importin subunit alpha-3	KPNA4	sp|O00629|IMA3_HUMAN Importin subunit alpha-3 OS=Homo sapiens OX=9606 GN=KPNA4 PE=1 SV=1;tr|H7C4F6|H7C4F6_HUMAN Importin subunit alpha-3 (Fragment) OS=Homo sapiens OX=9606 GN=KPNA4 PE=1 SV=1	1	1	1	3.3	3.3	3.3	57.886	0.0015699	1.4636	13514000	19.8158	19.4292	18.7245	19.5694	20.3614	20.2092
1.32076	0.722961	P15531	Nucleoside diphosphate kinase A	NME1	sp|P15531|NDKA_HUMAN Nucleoside diphosphate kinase A OS=Homo sapiens OX=9606 GN=NME1 PE=1 SV=1;tr|E5RHP0|E5RHP0_HUMAN Nucleoside diphosphate kinase A OS=Homo sapiens OX=9606 GN=NME1 PE=3 SV=1	7	1	1	52.6	9.2	9.2	17.149	0	3.08	20839000	20.7592	20.3243	20.0718	21.0251	21.416	20.8831
0.230063	0.722503	Q9Y5U9	Immediate early response 3-interacting protein 1	IER3IP1	sp|Q9Y5U9|IR3IP_HUMAN Immediate early response 3-interacting protein 1 OS=Homo sapiens OX=9606 GN=IER3IP1 PE=1 SV=1;tr|A0A1W2PNR9|A0A1W2PNR9_HUMAN Immediate early response 3-interacting protein 1 OS=Homo sapiens OX=9606 GN=IER3IP1 PE=1 SV=1	2	2	2	34.1	34.1	34.1	8.9687	0	9.4363	149880000	20.5183	24.3545	23.9861	23.8554	23.7897	23.3813
1.11967	0.717541	O75947	ATP synthase subunit d, mitochondrial	ATP5H	sp|O75947|ATP5H_HUMAN ATP synthase subunit d, mitochondrial OS=Homo sapiens OX=9606 GN=ATP5PD PE=1 SV=3	7	7	7	54.7	54.7	54.7	18.491	0	33.001	2625700000	25.9344	26.7078	26.4921	26.7071	27.289	27.2907
1.03194	0.716039	P27348	14-3-3 protein theta	YWHAQ	sp|P27348|1433T_HUMAN 14-3-3 protein theta OS=Homo sapiens OX=9606 GN=YWHAQ PE=1 SV=1	12	10	10	52.7	45.3	45.3	27.764	0	117.64	2519600000	25.0154	24.6859	25.7803	25.931	25.8819	25.8167
1.44244	0.712391	P00338	L-lactate dehydrogenase A chain	LDHA	sp|P00338|LDHA_HUMAN L-lactate dehydrogenase A chain OS=Homo sapiens OX=9606 GN=LDHA PE=1 SV=2;tr|F5GXY2|F5GXY2_HUMAN L-lactate dehydrogenase A chain (Fragment) OS=Homo sapiens OX=9606 GN=LDHA PE=1 SV=8;tr|F5GYU2|F5GYU2_HUMAN L-lactate dehydrogenase A chai	18	18	18	51.8	51.8	51.8	36.688	0	182.25	27281000000	28.279	28.2775	28.8604	29.222	28.956	29.376
0.561011	0.711793	Q99943	1-acyl-sn-glycerol-3-phosphate acyltransferase alpha	AGPAT1	sp|Q99943|PLCA_HUMAN 1-acyl-sn-glycerol-3-phosphate acyltransferase alpha OS=Homo sapiens OX=9606 GN=AGPAT1 PE=1 SV=2	1	1	1	7.4	7.4	7.4	31.716	0	4.642	64366000	22.4858	21.6829	20.556	22.2571	22.199	22.4039
1.7255	0.711688	P35241	Radixin;Moesin	RDX;MSN	sp|P35241|RADI_HUMAN Radixin OS=Homo sapiens OX=9606 GN=RDX PE=1 SV=1;tr|A0A2R8Y5S7|A0A2R8Y5S7_HUMAN Radixin OS=Homo sapiens OX=9606 GN=RDX PE=1 SV=1;tr|A0A2R8Y7M3|A0A2R8Y7M3_HUMAN Radixin OS=Homo sapiens OX=9606 GN=RDX PE=1 SV=1;sp|P26038|MOES_HUMAN Moesi	10	4	4	21.4	12.2	12.2	68.563	0	30.098	501980000	25.0305	25.0642	24.5513	25.4395	25.6067	25.7349
0.588584	0.711633	P61916	Epididymal secretory protein E1	NPC2	sp|P61916|NPC2_HUMAN NPC intracellular cholesterol transporter 2 OS=Homo sapiens OX=9606 GN=NPC2 PE=1 SV=1;tr|G3V2V8|G3V2V8_HUMAN Epididymal secretory protein E1 (Fragment) OS=Homo sapiens OX=9606 GN=NPC2 PE=1 SV=1;tr|J3KMY5|J3KMY5_HUMAN Epididymal secreto	3	3	3	32.5	32.5	32.5	16.57	0	27.182	1063500000	24.4726	25.2367	26.2769	26.2788	26.0286	25.8138
0.162462	0.707523	P46783	40S ribosomal protein S10;Putative 40S ribosomal protein S10-like	RPS10;RPS10P5	sp|P46783|RS10_HUMAN 40S ribosomal protein S10 OS=Homo sapiens OX=9606 GN=RPS10 PE=1 SV=1;sp|Q9NQ39|RS10L_HUMAN Putative 40S ribosomal protein S10-like OS=Homo sapiens OX=9606 GN=RPS10P5 PE=5 SV=1	1	1	1	9.1	9.1	9.1	18.898	0	5.9964	83135000	20.1306	21.2179	23.6193	19.8371	23.8883	23.3649
1.10751	0.70713	Q15785	Mitochondrial import receptor subunit TOM34	TOMM34	sp|Q15785|TOM34_HUMAN Mitochondrial import receptor subunit TOM34 OS=Homo sapiens OX=9606 GN=TOMM34 PE=1 SV=2	1	1	1	4.9	4.9	4.9	34.559	0	5.9313	52022000	21.5161	21.5213	22.382	22.5449	22.6438	22.352
0.716632	0.706754	P61960	Ubiquitin-fold modifier 1	UFM1	sp|P61960|UFM1_HUMAN Ubiquitin-fold modifier 1 OS=Homo sapiens OX=9606 GN=UFM1 PE=1 SV=1	3	3	3	58.8	58.8	58.8	9.1175	0	14.572	973220000	24.24	25.1114	25.7926	25.681	25.7887	25.7946
2.24397	0.705488	P08183	Multidrug resistance protein 1	ABCB1	sp|P08183|MDR1_HUMAN ATP-dependent translocase ABCB1 OS=Homo sapiens OX=9606 GN=ABCB1 PE=1 SV=3	5	5	5	7.1	7.1	7.1	141.48	0	3.7074	99683000	21.7625	21.9606	21.5941	22.3273	22.5289	22.5775
0.953067	0.699884	Q9P2C4	Transmembrane protein 181	TMEM181	sp|Q9P2C4|TM181_HUMAN Transmembrane protein 181 OS=Homo sapiens OX=9606 GN=TMEM181 PE=1 SV=2	1	1	1	2.6	2.6	2.6	69.324	0	2.5422	136980000	22.6661	23.1887	23.7495	23.6608	24.1538	23.8894
0.710905	0.699672	Q96JB2	Conserved oligomeric Golgi complex subunit 3	COG3	sp|Q96JB2|COG3_HUMAN Conserved oligomeric Golgi complex subunit 3 OS=Homo sapiens OX=9606 GN=COG3 PE=1 SV=3	1	1	1	1.8	1.8	1.8	94.095	0	3.5223	35170000	21.85	21.5449	20.4935	21.651	22.2708	22.0656
0.903088	0.699149	Q9BSH4	Translational activator of cytochrome c oxidase 1	TACO1	sp|Q9BSH4|TACO1_HUMAN Translational activator of cytochrome c oxidase 1 OS=Homo sapiens OX=9606 GN=TACO1 PE=1 SV=1	2	2	2	10.8	10.8	10.8	32.477	0	6.8219	160620000	23.1435	22.3123	23.35	23.7685	23.8434	23.2914
0.386699	0.697779	Q99436	Proteasome subunit beta type-7;Proteasome subunit beta type	PSMB7	sp|Q99436|PSB7_HUMAN Proteasome subunit beta type-7 OS=Homo sapiens OX=9606 GN=PSMB7 PE=1 SV=1;tr|Q5TBG5|Q5TBG5_HUMAN Proteasome subunit beta (Fragment) OS=Homo sapiens OX=9606 GN=PSMB7 PE=1 SV=1	2	2	2	10.5	10.5	10.5	29.965	0.0010989	1.9439	92022000	21.8716	22.1722	21.7015	23.9004	22.6269	21.3114
0.780031	0.696815	Q14562	ATP-dependent RNA helicase DHX8	DHX8	sp|Q14562|DHX8_HUMAN ATP-dependent RNA helicase DHX8 OS=Homo sapiens OX=9606 GN=DHX8 PE=1 SV=1;tr|K7EQH7|K7EQH7_HUMAN ATP-dependent RNA helicase DHX8 OS=Homo sapiens OX=9606 GN=DHX8 PE=4 SV=1;tr|F5H658|F5H658_HUMAN RNA helicase OS=Homo sapiens OX=9606 GN=D	1	1	1	1.9	1.9	1.9	139.31	0	2.5089	6538200	20.3207	20.263	20.1382	21.0869	21.5581	20.1674
1.50864	0.690512	P30085	UMP-CMP kinase	CMPK1	sp|P30085|KCY_HUMAN UMP-CMP kinase OS=Homo sapiens OX=9606 GN=CMPK1 PE=1 SV=3;tr|Q5T0D2|Q5T0D2_HUMAN Nucleoside-diphosphate kinase OS=Homo sapiens OX=9606 GN=CMPK1 PE=1 SV=1;tr|A0A494BXC7|A0A494BXC7_HUMAN Nucleoside-diphosphate kinase OS=Homo sapiens OX=96	8	8	8	48.5	48.5	48.5	22.222	0	44.599	771500000	23.8162	23.7243	24.3345	24.5582	24.8355	24.5529
2.32236	0.690172	Q93052	Lipoma-preferred partner	LPP	sp|Q93052|LPP_HUMAN Lipoma-preferred partner OS=Homo sapiens OX=9606 GN=LPP PE=1 SV=1;tr|C9JUT4|C9JUT4_HUMAN LIM domain containing preferred translocation partner in lipoma, isoform CRA_e OS=Homo sapiens OX=9606 GN=LPP PE=1 SV=1;tr|A0A087WZF1|A0A087WZF1_HU	2	2	2	9.2	9.2	9.2	65.746	0	2.9186	68898000	22.0371	22.0545	21.7481	22.7391	22.6686	22.5024
4.66826	0.687574	Q9UBT2	SUMO-activating enzyme subunit 2	UBA2	sp|Q9UBT2|SAE2_HUMAN SUMO-activating enzyme subunit 2 OS=Homo sapiens OX=9606 GN=UBA2 PE=1 SV=2;tr|K7EPL2|K7EPL2_HUMAN SUMO-activating enzyme subunit 2 (Fragment) OS=Homo sapiens OX=9606 GN=UBA2 PE=1 SV=2	5	5	5	12	12	12	71.223	0	20.111	575890000	24.0022	23.9739	24.0007	24.6273	24.7255	24.6867
2.15145	0.687153	Q08945	FACT complex subunit SSRP1	SSRP1	sp|Q08945|SSRP1_HUMAN FACT complex subunit SSRP1 OS=Homo sapiens OX=9606 GN=SSRP1 PE=1 SV=1;tr|E9PMD4|E9PMD4_HUMAN FACT complex subunit SSRP1 (Fragment) OS=Homo sapiens OX=9606 GN=SSRP1 PE=1 SV=2	3	3	3	9.6	9.6	9.6	81.074	0	4.5673	213950000	22.6474	22.8026	23.0014	23.4559	23.6752	23.3817
0.198717	0.68534	P61020	Ras-related protein Rab-5B	RAB5B	sp|P61020|RAB5B_HUMAN Ras-related protein Rab-5B OS=Homo sapiens OX=9606 GN=RAB5B PE=1 SV=1	4	2	2	23.3	13	13	23.707	0	10.194	214950000	23.3051	22.097	23.9083	24.9574	21.358	25.051
2.10021	0.685034	P22307	Non-specific lipid-transfer protein	SCP2	sp|P22307|NLTP_HUMAN Non-specific lipid-transfer protein OS=Homo sapiens OX=9606 GN=SCP2 PE=1 SV=2;tr|H0YF61|H0YF61_HUMAN Non-specific lipid-transfer protein (Fragment) OS=Homo sapiens OX=9606 GN=SCP2 PE=1 SV=1	12	12	12	24.1	24.1	24.1	58.993	0	52.316	4090100000	26.3445	26.4675	26.1325	27.029	27.1552	26.8154
1.49723	0.685004	O00505	Importin subunit alpha-4	KPNA3	sp|O00505|IMA4_HUMAN Importin subunit alpha-4 OS=Homo sapiens OX=9606 GN=KPNA3 PE=1 SV=2	3	3	3	12.3	12.3	12.3	57.81	0	7.9266	118650000	22.1624	22.308	22.7316	23.1871	22.8365	23.2334
1.98285	0.684738	P47897	Glutamine--tRNA ligase	QARS	sp|P47897|SYQ_HUMAN Glutamine--tRNA ligase OS=Homo sapiens OX=9606 GN=QARS1 PE=1 SV=1;tr|A0A1B0GVU9|A0A1B0GVU9_HUMAN Glutaminyl-tRNA synthetase (Fragment) OS=Homo sapiens OX=9606 GN=QARS1 PE=1 SV=1;tr|A0A0U1RQM8|A0A0U1RQM8_HUMAN Glutamine--tRNA ligase (Fra	6	6	6	12.5	12.5	12.5	87.798	0	16.517	447120000	24.386	24.1287	23.9811	24.6703	24.9808	24.899
0.652951	0.683737	Q9UKS6	Protein kinase C and casein kinase substrate in neurons protein 3	PACSIN3	sp|Q9UKS6|PACN3_HUMAN Protein kinase C and casein kinase substrate in neurons protein 3 OS=Homo sapiens OX=9606 GN=PACSIN3 PE=1 SV=2;tr|E9PIY1|E9PIY1_HUMAN Protein kinase C and casein kinase substrate in neurons protein 3 OS=Homo sapiens OX=9606 GN=PACSIN3	2	2	2	6.6	6.6	6.6	48.486	0	2.6057	117000000	21.3776	22.4974	22.7909	23.2999	22.7242	22.693
0.277911	0.683395	Q9P287	BRCA2 and CDKN1A-interacting protein	BCCIP	sp|Q9P287|BCCIP_HUMAN BRCA2 and CDKN1A-interacting protein OS=Homo sapiens OX=9606 GN=BCCIP PE=1 SV=1	1	1	1	7.3	7.3	7.3	35.979	0	8.1053	124370000	23.5485	21.0182	24.2298	23.7833	23.3169	23.7465
1.26999	0.683098	Q03154	Aminoacylase-1	ACY1;ABHD14A-ACY1	sp|Q03154|ACY1_HUMAN Aminoacylase-1 OS=Homo sapiens OX=9606 GN=ACY1 PE=1 SV=1;tr|A0A1B0GU86|A0A1B0GU86_HUMAN N-acyl-L-amino-acid amidohydrolase OS=Homo sapiens OX=9606 GN=ACY1 PE=1 SV=1;tr|A0A1B0GW23|A0A1B0GW23_HUMAN N-acyl-L-amino-acid amidohydrolase (Fra	15	15	15	52.9	52.9	52.9	45.884	0	136.32	7870800000	26.8332	26.6839	27.37	27.9012	27.4091	27.6261
2.51166	0.679487	P14174	Macrophage migration inhibitory factor	MIF	sp|P14174|MIF_HUMAN Macrophage migration inhibitory factor OS=Homo sapiens OX=9606 GN=MIF PE=1 SV=4	3	3	3	35.7	35.7	35.7	12.476	0	15.74	7214800000	28.6752	28.4976	28.6204	29.3403	29.0951	29.3962
0.978624	0.673123	Q9P2M7	Cingulin	CGN	sp|Q9P2M7|CING_HUMAN Cingulin OS=Homo sapiens OX=9606 GN=CGN PE=1 SV=2	8	8	8	9.8	9.8	9.8	136.38	0	24.961	613260000	23.296	24.005	23.7643	24.396	24.7696	23.9191
0.433789	0.672586	Q9NP92	28S ribosomal protein S30, mitochondrial	MRPS30	sp|Q9NP92|RT30_HUMAN 39S ribosomal protein S30, mitochondrial OS=Homo sapiens OX=9606 GN=MRPS30 PE=1 SV=2	1	1	1	4.6	4.6	4.6	50.364	0	7.4141	76219000	23.0918	23.0525	21.0994	23.0186	22.9766	23.2663
0.544345	0.671381	Q8IXM3	39S ribosomal protein L41, mitochondrial	MRPL41	sp|Q8IXM3|RM41_HUMAN 39S ribosomal protein L41, mitochondrial OS=Homo sapiens OX=9606 GN=MRPL41 PE=1 SV=1	2	2	2	35	35	35	15.383	0	3.7636	110860000	23.0505	21.5484	21.8893	23.2588	22.2531	22.9904
1.44359	0.671244	Q7L2H7	Eukaryotic translation initiation factor 3 subunit M	EIF3M	sp|Q7L2H7|EIF3M_HUMAN Eukaryotic translation initiation factor 3 subunit M OS=Homo sapiens OX=9606 GN=EIF3M PE=1 SV=1;tr|E9PRI2|E9PRI2_HUMAN Eukaryotic translation initiation factor 3 subunit M OS=Homo sapiens OX=9606 GN=EIF3M PE=1 SV=1;tr|E7ESM3|E7ESM3_HU	1	1	1	4.8	4.8	4.8	42.502	0	10.995	113580000	22.641	23.2211	23.1456	23.4485	23.7361	23.8368
0.599403	0.668845	Q13724	Mannosyl-oligosaccharide glucosidase	MOGS	sp|Q13724|MOGS_HUMAN Mannosyl-oligosaccharide glucosidase OS=Homo sapiens OX=9606 GN=MOGS PE=1 SV=5;tr|A0A3B3IRW2|A0A3B3IRW2_HUMAN Mannosyl-oligosaccharide glucosidase OS=Homo sapiens OX=9606 GN=MOGS PE=1 SV=1;tr|A0A3B3IRK6|A0A3B3IRK6_HUMAN Mannosyl-oligos	2	2	2	3.6	3.6	3.6	91.916	0	5.2385	177910000	23.3407	23.2843	21.8173	23.4326	23.5266	23.4896
2.72253	0.668737	P53992	Protein transport protein Sec24C	SEC24C	sp|P53992|SC24C_HUMAN Protein transport protein Sec24C OS=Homo sapiens OX=9606 GN=SEC24C PE=1 SV=3;tr|G5EA31|G5EA31_HUMAN Protein transport protein Sec24C OS=Homo sapiens OX=9606 GN=SEC24C PE=1 SV=1	8	8	8	10.6	10.6	10.6	118.32	0	32.413	892860000	24.2903	24.0306	24.0019	24.7812	24.7823	24.7656
0.541949	0.668175	Q14802	FXYD domain-containing ion transport regulator 3	FXYD3	sp|Q14802|FXYD3_HUMAN FXYD domain-containing ion transport regulator 3 OS=Homo sapiens OX=9606 GN=FXYD3 PE=1 SV=1;tr|S4R445|S4R445_HUMAN FXYD domain-containing ion transport regulator OS=Homo sapiens OX=9606 GN=FXYD3 PE=1 SV=1	1	1	1	21.8	21.8	21.8	9.2628	0	12.273	897510000	24.4919	25.3086	26.2983	26.3363	25.9391	25.828
1.18521	0.663237	Q9NP81	Serine--tRNA ligase, mitochondrial	SARS2	sp|Q9NP81|SYSM_HUMAN Serine--tRNA ligase, mitochondrial OS=Homo sapiens OX=9606 GN=SARS2 PE=1 SV=1;tr|M0QWZ7|M0QWZ7_HUMAN Seryl-tRNA synthetase OS=Homo sapiens OX=9606 GN=SARS2 PE=1 SV=1;tr|M0R2C6|M0R2C6_HUMAN Seryl-tRNA synthetase (Fragment) OS=Homo sapie	5	5	5	14.7	14.7	14.7	58.282	0	27.388	364100000	23.7958	23.2731	24.047	24.5192	24.4796	24.1069
1.09365	0.656792	P23526	Adenosylhomocysteinase	AHCY	sp|P23526|SAHH_HUMAN Adenosylhomocysteinase OS=Homo sapiens OX=9606 GN=AHCY PE=1 SV=4	17	17	17	41.4	41.4	41.4	47.716	0	115.11	11601000000	26.7582	27.0072	27.673	27.7436	27.946	27.7192
1.29215	0.655092	P56134	ATP synthase subunit f, mitochondrial	ATP5J2;ATP5J2-PTCD1	sp|P56134|ATPK_HUMAN ATP synthase subunit f, mitochondrial OS=Homo sapiens OX=9606 GN=ATP5MF PE=1 SV=3;tr|C9JJT5|C9JJT5_HUMAN ATP synthase membrane subunit f OS=Homo sapiens OX=9606 GN=ATP5MF-PTCD1 PE=3 SV=2;tr|C9JU26|C9JU26_HUMAN ATP synthase membrane sub	2	2	2	25.5	25.5	25.5	10.918	0	4.8977	211860000	23.5943	22.8068	23.1684	23.7228	23.8528	23.9593
2.63074	0.653306	P18206	Vinculin	VCL	sp|P18206|VINC_HUMAN Vinculin OS=Homo sapiens OX=9606 GN=VCL PE=1 SV=4	5	5	5	7.5	7.5	7.5	123.8	0	18.31	327470000	22.8151	22.9615	23.141	23.6475	23.6238	23.6063
0.656095	0.652519	P50914	60S ribosomal protein L14	RPL14	sp|P50914|RL14_HUMAN 60S ribosomal protein L14 OS=Homo sapiens OX=9606 GN=RPL14 PE=1 SV=4;tr|E7EPB3|E7EPB3_HUMAN 60S ribosomal protein L14 OS=Homo sapiens OX=9606 GN=RPL14 PE=1 SV=1	3	3	3	15.3	15.3	15.3	23.432	0	9.6018	607260000	23.912	24.6823	25.2367	25.5236	25.4704	24.7945
0.790447	0.651752	P49773	Histidine triad nucleotide-binding protein 1	HINT1	sp|P49773|HINT1_HUMAN Histidine triad nucleotide-binding protein 1 OS=Homo sapiens OX=9606 GN=HINT1 PE=1 SV=2;tr|D6REP8|D6REP8_HUMAN Histidine triad nucleotide-binding protein 1 OS=Homo sapiens OX=9606 GN=HINT1 PE=1 SV=1;tr|D6RE99|D6RE99_HUMAN Histidine tr	3	3	3	32.5	32.5	32.5	13.802	0	18.393	2028300000	25.9942	25.4927	26.7659	26.6174	26.9085	26.6822
0.827889	0.648519	Q9BVG4	Protein PBDC1	PBDC1	sp|Q9BVG4|PBDC1_HUMAN Protein PBDC1 OS=Homo sapiens OX=9606 GN=PBDC1 PE=1 SV=1;tr|A6NDF3|A6NDF3_HUMAN Protein PBDC1 OS=Homo sapiens OX=9606 GN=PBDC1 PE=1 SV=2	4	4	4	34.8	34.8	34.8	26.056	0	3.7161	134010000	22.4651	22.5093	22.8112	22.5787	23.7447	23.4077
1.13257	0.647919	Q9Y4E1	WASH complex subunit FAM21C;WASH complex subunit FAM21A	FAM21C;FAM21A	sp|Q9Y4E1|WAC2C_HUMAN WASH complex subunit 2C OS=Homo sapiens OX=9606 GN=WASHC2C PE=1 SV=4;sp|Q641Q2|WAC2A_HUMAN WASH complex subunit 2A OS=Homo sapiens OX=9606 GN=WASHC2A PE=1 SV=3;tr|F8W7U3|F8W7U3_HUMAN WASH complex subunit 2A OS=Homo sapiens OX=9606 GN=	2	2	2	3	3	3	144.91	0	5.3091	158550000	23.7984	23.499	22.9444	23.8997	24.0446	24.2413
0.788114	0.646793	Q15435	Protein phosphatase 1 regulatory subunit 7	PPP1R7	sp|Q15435|PP1R7_HUMAN Protein phosphatase 1 regulatory subunit 7 OS=Homo sapiens OX=9606 GN=PPP1R7 PE=1 SV=1;tr|B5MBZ8|B5MBZ8_HUMAN Protein phosphatase 1 regulatory subunit 7 OS=Homo sapiens OX=9606 GN=PPP1R7 PE=1 SV=1;tr|C9JRC4|C9JRC4_HUMAN Protein phosph	4	4	4	12.5	12.5	12.5	41.564	0	24.738	301920000	22.848	23.7035	24.098	24.0255	24.2926	24.2717
0.260378	0.645718	Q14353	Guanidinoacetate N-methyltransferase	GAMT	sp|Q14353|GAMT_HUMAN Guanidinoacetate N-methyltransferase OS=Homo sapiens OX=9606 GN=GAMT PE=1 SV=1;tr|A0A1W2PR36|A0A1W2PR36_HUMAN Guanidinoacetate N-methyltransferase OS=Homo sapiens OX=9606 GN=GAMT PE=1 SV=1	1	1	1	5.9	5.9	5.9	26.318	0.0060241	1.0866	38137000	22.0241	19.3214	22.4768	22.0706	21.8661	21.8228
1.07365	0.64209	Q14166	Tubulin--tyrosine ligase-like protein 12	TTLL12	sp|Q14166|TTL12_HUMAN Tubulin--tyrosine ligase-like protein 12 OS=Homo sapiens OX=9606 GN=TTLL12 PE=1 SV=2	4	4	4	10.2	10.2	10.2	74.403	0	3.9139	200860000	22.8736	23.1569	22.6326	23.5192	23.9451	23.1251
0.516405	0.641767	O94903	Proline synthase co-transcribed bacterial homolog protein	PROSC	sp|O94903|PLPHP_HUMAN Pyridoxal phosphate homeostasis protein OS=Homo sapiens OX=9606 GN=PLPBP PE=1 SV=1;tr|E5RFX7|E5RFX7_HUMAN Pyridoxal phosphate homeostasis protein (Fragment) OS=Homo sapiens OX=9606 GN=PLPBP PE=1 SV=1;tr|E5RG77|E5RG77_HUMAN Pyridoxal p	4	4	4	18.9	18.9	18.9	30.344	0	15.019	405150000	23.1424	23.1421	24.6764	24.6465	24.2431	23.9966
0.964393	0.639524	P46777	60S ribosomal protein L5	RPL5	sp|P46777|RL5_HUMAN 60S ribosomal protein L5 OS=Homo sapiens OX=9606 GN=RPL5 PE=1 SV=3;tr|A0A2R8Y6J3|A0A2R8Y6J3_HUMAN 60S ribosomal protein L5 (Fragment) OS=Homo sapiens OX=9606 GN=RPL5 PE=1 SV=1;tr|Q5T7N0|Q5T7N0_HUMAN 60S ribosomal protein L5 (Fragment) O	8	8	8	34.7	34.7	34.7	34.362	0	39.441	2407300000	25.5386	25.2899	26.3121	26.4225	26.3583	26.2784
0.605101	0.639518	P49721	Proteasome subunit beta type-2	PSMB2	sp|P49721|PSB2_HUMAN Proteasome subunit beta type-2 OS=Homo sapiens OX=9606 GN=PSMB2 PE=1 SV=1;tr|A0A087WVV1|A0A087WVV1_HUMAN Proteasome endopeptidase complex OS=Homo sapiens OX=9606 GN=PSMB2 PE=1 SV=1	4	4	4	23.4	23.4	23.4	22.836	0	8.4688	571490000	23.6203	24.4083	25.214	24.8737	25.0271	25.2604
0.68174	0.638305	Q13277	Syntaxin-3	STX3	sp|Q13277|STX3_HUMAN Syntaxin-3 OS=Homo sapiens OX=9606 GN=STX3 PE=1 SV=3;tr|A0A0C4DGE4|A0A0C4DGE4_HUMAN Syntaxin-3 (Fragment) OS=Homo sapiens OX=9606 GN=STX3 PE=1 SV=1;tr|A0A286YF28|A0A286YF28_HUMAN Syntaxin-3 OS=Homo sapiens OX=9606 GN=STX3 PE=1 SV=1;tr|	2	2	2	10.4	10.4	10.4	33.155	0	3.627	58293000	20.7724	21.8012	21.5974	22.5917	21.6523	21.8419
0.634456	0.634183	P22087	rRNA 2-O-methyltransferase fibrillarin	FBL	sp|P22087|FBRL_HUMAN rRNA 2-O-methyltransferase fibrillarin OS=Homo sapiens OX=9606 GN=FBL PE=1 SV=2;tr|M0R299|M0R299_HUMAN rRNA 2-O-methyltransferase fibrillarin (Fragment) OS=Homo sapiens OX=9606 GN=FBL PE=1 SV=1;tr|M0QXL5|M0QXL5_HUMAN rRNA 2-O-methyl	3	3	3	14.3	14.3	14.3	33.784	0	8.8551	250970000	22.7235	23.4995	24.1689	23.9766	24.4323	23.8856
1.86245	0.630779	Q92616	Translational activator GCN1	GCN1L1	sp|Q92616|GCN1_HUMAN eIF-2-alpha kinase activator GCN1 OS=Homo sapiens OX=9606 GN=GCN1 PE=1 SV=6	13	13	13	8.4	8.4	8.4	292.75	0	36.782	714720000	23.7527	23.3178	23.4262	24.018	24.1009	24.2702
0.945772	0.628318	Q9NVA2	Septin-11	2020-09-11	sp|Q9NVA2|SEP11_HUMAN Septin-11 OS=Homo sapiens OX=9606 GN=SEPTIN11 PE=1 SV=3;tr|D6RGI3|D6RGI3_HUMAN Septin 11, isoform CRA_b OS=Homo sapiens OX=9606 GN=SEPTIN11 PE=1 SV=1;tr|D6RER5|D6RER5_HUMAN Septin-11 OS=Homo sapiens OX=9606 GN=SEPTIN11 PE=1 SV=1	3	3	3	10	10	10	49.398	0	16.196	431400000	23.0866	23.9342	24.06	24.4289	24.2986	24.2383
0.845413	0.626151	Q9NTX5	Ethylmalonyl-CoA decarboxylase	ECHDC1	sp|Q9NTX5|ECHD1_HUMAN Ethylmalonyl-CoA decarboxylase OS=Homo sapiens OX=9606 GN=ECHDC1 PE=1 SV=2;tr|H0Y5L2|H0Y5L2_HUMAN Ethylmalonyl-CoA decarboxylase (Fragment) OS=Homo sapiens OX=9606 GN=ECHDC1 PE=1 SV=1	2	2	2	12.1	12.1	12.1	33.698	0	31.49	222530000	23.4735	22.5006	23.4387	23.9652	23.8037	23.5224
0.639467	0.62353	P14209	CD99 antigen	CD99	sp|P14209|CD99_HUMAN CD99 antigen OS=Homo sapiens OX=9606 GN=CD99 PE=1 SV=1	1	1	1	7.6	7.6	7.6	18.848	0.0035714	1.2139	14432000	20.7413	19.7842	20.1685	20.9521	21.3907	20.2218
1.07824	0.622505	P60983	Glia maturation factor beta	GMFB	sp|P60983|GMFB_HUMAN Glia maturation factor beta OS=Homo sapiens OX=9606 GN=GMFB PE=1 SV=2;tr|G3V4P8|G3V4P8_HUMAN Glia maturation factor beta (Fragment) OS=Homo sapiens OX=9606 GN=GMFB PE=1 SV=1	3	3	3	35.2	35.2	35.2	16.713	0	26.766	536360000	23.7564	23.8803	24.581	24.7502	24.5227	24.8124
0.443197	0.621391	Q5XKP0	Protein QIL1	QIL1;C19orf70	sp|Q5XKP0|MIC13_HUMAN MICOS complex subunit MIC13 OS=Homo sapiens OX=9606 GN=MICOS13 PE=1 SV=1;tr|K7EIR2|K7EIR2_HUMAN MICOS complex subunit MIC13 OS=Homo sapiens OX=9606 GN=MICOS13 PE=1 SV=1;tr|A0A140TA84|A0A140TA84_HUMAN MICOS complex subunit MIC13 OS=Hom	1	1	1	27.1	27.1	27.1	13.087	0.0010935	1.8954	40241000	22.4556	21.9256	20.4667	22.0517	22.3641	22.2963
1.50297	0.619656	P49588	Alanine--tRNA ligase, cytoplasmic	AARS	sp|P49588|SYAC_HUMAN Alanine--tRNA ligase, cytoplasmic OS=Homo sapiens OX=9606 GN=AARS1 PE=1 SV=2	20	20	20	33.1	33.1	33.1	106.81	0	149.62	3279600000	24.4814	24.5873	25.0629	25.2787	25.2501	25.4617
1.09095	0.618865	Q9BTT6	Leucine-rich repeat-containing protein 1	LRRC1	sp|Q9BTT6|LRRC1_HUMAN Leucine-rich repeat-containing protein 1 OS=Homo sapiens OX=9606 GN=LRRC1 PE=1 SV=1	4	4	4	14.7	14.7	14.7	59.241	0	19.855	225880000	22.8736	22.5364	22.0114	23.0077	22.9965	23.2737
1.39377	0.617874	P06748	Nucleophosmin	NPM1	sp|P06748|NPM_HUMAN Nucleophosmin OS=Homo sapiens OX=9606 GN=NPM1 PE=1 SV=2	7	7	7	46.6	46.6	46.6	32.575	0	154.59	10558000000	28.0458	27.9069	28.1828	28.5533	28.4015	29.0344
1.36003	0.61783	P20810	Calpastatin	CAST	sp|P20810|ICAL_HUMAN Calpastatin OS=Homo sapiens OX=9606 GN=CAST PE=1 SV=4;tr|A0A0C4DGB5|A0A0C4DGB5_HUMAN Calpain inhibitor OS=Homo sapiens OX=9606 GN=CAST PE=1 SV=1;tr|B7Z574|B7Z574_HUMAN Calpain inhibitor OS=Homo sapiens OX=9606 GN=CAST PE=1 SV=1;tr|E7EV	8	8	8	22.6	22.6	22.6	76.572	0	48.883	567830000	23.7268	24.2531	24.0089	24.6259	24.3518	24.8645
1.10693	0.617142	P09210	Glutathione S-transferase A2;Glutathione S-transferase A1;Glutathione S-transferase A1, N-terminally processed;Glutathione S-transferase A3;Glutathione S-transferase A5	GSTA2;GSTA1;GSTA3;GSTA5	sp|P09210|GSTA2_HUMAN Glutathione S-transferase A2 OS=Homo sapiens OX=9606 GN=GSTA2 PE=1 SV=4;sp|P08263|GSTA1_HUMAN Glutathione S-transferase A1 OS=Homo sapiens OX=9606 GN=GSTA1 PE=1 SV=3;sp|Q16772|GSTA3_HUMAN Glutathione S-transferase A3 OS=Homo sapiens O	4	4	2	16.7	16.7	9.5	25.664	0	29.34	9914600000	28.0826	28.2115	28.669	29.0936	28.5553	29.1657
0.892165	0.615659	P27361	Mitogen-activated protein kinase 3;Mitogen-activated protein kinase	MAPK3	sp|P27361|MK03_HUMAN Mitogen-activated protein kinase 3 OS=Homo sapiens OX=9606 GN=MAPK3 PE=1 SV=4;tr|E9PJF0|E9PJF0_HUMAN Mitogen-activated protein kinase OS=Homo sapiens OX=9606 GN=MAPK3 PE=1 SV=1;tr|E9PQW4|E9PQW4_HUMAN Mitogen-activated protein kinase OS	4	2	2	14	6.9	6.9	43.135	0	2.3954	166570000	22.4732	22.8443	23.044	23.0967	23.9512	23.1605
0.548619	0.614282	Q15477	Helicase SKI2W	SKIV2L	sp|Q15477|SKIV2_HUMAN Helicase SKI2W OS=Homo sapiens OX=9606 GN=SKIV2L PE=1 SV=3;tr|H7C5N0|H7C5N0_HUMAN Helicase SKI2W (Fragment) OS=Homo sapiens OX=9606 GN=SKIV2L PE=1 SV=1	1	1	1	1.3	1.3	1.3	137.75	0	3.3926	14346000	20.3599	19.5563	18.6552	20.193	20.0292	20.1921
1.1814	0.613653	R4GNH3		PSMC3	tr|R4GNH3|R4GNH3_HUMAN 26S proteasome regulatory subunit 6A OS=Homo sapiens OX=9606 GN=PSMC3 PE=1 SV=1;tr|E9PN50|E9PN50_HUMAN 26S proteasome regulatory subunit 6A (Fragment) OS=Homo sapiens OX=9606 GN=PSMC3 PE=1 SV=9	10	10	1	36.9	36.9	4.3	47.352	0	97.557	1613700000	25.0709	24.3322	24.4378	25.2836	25.069	25.3292
0.862467	0.612275	Q6PIU2	Neutral cholesterol ester hydrolase 1	NCEH1	sp|Q6PIU2|NCEH1_HUMAN Neutral cholesterol ester hydrolase 1 OS=Homo sapiens OX=9606 GN=NCEH1 PE=1 SV=3;tr|A0A0A0MTJ9|A0A0A0MTJ9_HUMAN Neutral cholesterol ester hydrolase 1 OS=Homo sapiens OX=9606 GN=NCEH1 PE=1 SV=1	1	1	1	3.9	3.9	3.9	45.807	0.0010616	1.6017	44820000	22.2308	21.5115	21.2961	22.052	22.2011	22.6221
1.19186	0.611474	Q8N684	Cleavage and polyadenylation specificity factor subunit 7	CPSF7	sp|Q8N684|CPSF7_HUMAN Cleavage and polyadenylation specificity factor subunit 7 OS=Homo sapiens OX=9606 GN=CPSF7 PE=1 SV=1;tr|F5H669|F5H669_HUMAN Cleavage and polyadenylation-specificity factor subunit 7 (Fragment) OS=Homo sapiens OX=9606 GN=CPSF7 PE=1 SV=	2	2	2	8.1	8.1	8.1	52.049	0.0084325	0.97477	12762000	20.7289	20.2321	19.9382	20.9865	20.976	20.7711
0.801604	0.611472	Q8NE86	Calcium uniporter protein, mitochondrial	MCU	sp|Q8NE86|MCU_HUMAN Calcium uniporter protein, mitochondrial OS=Homo sapiens OX=9606 GN=MCU PE=1 SV=1;tr|S4R468|S4R468_HUMAN Calcium uniporter protein (Fragment) OS=Homo sapiens OX=9606 GN=MCU PE=1 SV=1	1	1	1	4.6	4.6	4.6	39.866	0.0026055	1.4125	21105000	21.1852	20.5619	20.1277	20.9387	21.2305	21.54
1.467	0.609991	Q5T4S7	E3 ubiquitin-protein ligase UBR4	UBR4	sp|Q5T4S7|UBR4_HUMAN E3 ubiquitin-protein ligase UBR4 OS=Homo sapiens OX=9606 GN=UBR4 PE=1 SV=1	3	3	3	1.4	1.4	1.4	573.83	0.0026015	1.4101	30429000	20.3412	20.7341	20.1677	20.9285	21.2155	20.9288
0.583671	0.60995	Q9UQ80	Proliferation-associated protein 2G4	PA2G4	sp|Q9UQ80|PA2G4_HUMAN Proliferation-associated protein 2G4 OS=Homo sapiens OX=9606 GN=PA2G4 PE=1 SV=3;tr|F8VR77|F8VR77_HUMAN Proliferation-associated protein 2G4 OS=Homo sapiens OX=9606 GN=PA2G4 PE=1 SV=1;tr|F8W0A3|F8W0A3_HUMAN Proliferation-associated pro	14	14	14	43.9	43.9	43.9	43.786	0	52.578	2674100000	25.1365	25.4025	26.4571	26.5683	26.4443	25.8132
0.653347	0.609266	O95372	Acyl-protein thioesterase 2	LYPLA2	sp|O95372|LYPA2_HUMAN Acyl-protein thioesterase 2 OS=Homo sapiens OX=9606 GN=LYPLA2 PE=1 SV=1;tr|Q5QPQ1|Q5QPQ1_HUMAN Acyl-protein thioesterase 2 (Fragment) OS=Homo sapiens OX=9606 GN=LYPLA2 PE=1 SV=1;tr|Q5QPQ0|Q5QPQ0_HUMAN Acyl-protein thioesterase 2 OS=Ho	4	4	4	29.9	29.9	29.9	24.737	0	16.825	899190000	24.5733	24.7309	25.9014	25.757	25.6899	25.5865
0.872643	0.607918	Q9NX63	MICOS complex subunit MIC19	CHCHD3	sp|Q9NX63|MIC19_HUMAN MICOS complex subunit MIC19 OS=Homo sapiens OX=9606 GN=CHCHD3 PE=1 SV=1;tr|C9JRZ6|C9JRZ6_HUMAN MICOS complex subunit OS=Homo sapiens OX=9606 GN=CHCHD3 PE=1 SV=2;tr|A0A286YEX5|A0A286YEX5_HUMAN MICOS complex subunit (Fragment) OS=Homo s	3	3	3	18.5	18.5	18.5	26.152	0	9.9467	293380000	22.6094	23.3045	23.5984	24.0188	23.5393	23.7781
0.827501	0.607359	P68366	Tubulin alpha-4A chain	TUBA4A	sp|P68366|TBA4A_HUMAN Tubulin alpha-4A chain OS=Homo sapiens OX=9606 GN=TUBA4A PE=1 SV=1	14	2	2	46.7	7.8	7.8	49.924	0	13.399	245650000	23.2157	23.0493	23.9643	24.3695	23.9696	23.7123
0.860434	0.607189	P48163	NADP-dependent malic enzyme	ME1	sp|P48163|MAOX_HUMAN NADP-dependent malic enzyme OS=Homo sapiens OX=9606 GN=ME1 PE=1 SV=1	7	7	7	21.5	21.5	21.5	64.149	0	30.649	499620000	24.3333	24.0019	23.3204	24.2904	24.4332	24.7536
0.433708	0.606169	P42677	40S ribosomal protein S27	RPS27	sp|P42677|RS27_HUMAN 40S ribosomal protein S27 OS=Homo sapiens OX=9606 GN=RPS27 PE=1 SV=3	1	1	1	13.1	13.1	13.1	9.461	0.0074553	1.0008	101000000	21.134	22.2743	22.3762	23.4108	22.2461	21.9461
1.04463	0.605375	Q6UW68	Transmembrane protein 205	TMEM205	sp|Q6UW68|TM205_HUMAN Transmembrane protein 205 OS=Homo sapiens OX=9606 GN=TMEM205 PE=1 SV=1;tr|K7EM09|K7EM09_HUMAN Transmembrane protein 205 (Fragment) OS=Homo sapiens OX=9606 GN=TMEM205 PE=1 SV=1;tr|K7EPR0|K7EPR0_HUMAN Transmembrane protein 205 OS=Homo s	1	1	1	9	9	9	21.198	0.0010971	1.9371	49851000	21.6956	21.4785	22.3512	22.3358	22.4214	22.5841
0.210302	0.602394	Q96HY7	Probable 2-oxoglutarate dehydrogenase E1 component DHKTD1, mitochondrial	DHTKD1	sp|Q96HY7|DHTK1_HUMAN Probable 2-oxoglutarate dehydrogenase E1 component DHKTD1, mitochondrial OS=Homo sapiens OX=9606 GN=DHTKD1 PE=1 SV=2	1	1	1	2	2	2	103.08	0.0010712	1.7383	44383000	23.0023	22.4669	19.4515	22.0955	22.1913	22.441
0.556184	0.599873	P21980	Protein-glutamine gamma-glutamyltransferase 2	TGM2	sp|P21980|TGM2_HUMAN Protein-glutamine gamma-glutamyltransferase 2 OS=Homo sapiens OX=9606 GN=TGM2 PE=1 SV=2	6	6	6	13	13	13	77.328	0	43.917	933390000	24.8882	23.6372	25.1347	25.3842	25.0078	25.0678
0.801295	0.599392	Q15102	Platelet-activating factor acetylhydrolase IB subunit gamma	PAFAH1B3	sp|Q15102|PA1B3_HUMAN Platelet-activating factor acetylhydrolase IB subunit gamma OS=Homo sapiens OX=9606 GN=PAFAH1B3 PE=1 SV=1;tr|M0R389|M0R389_HUMAN Platelet-activating factor acetylhydrolase IB subunit gamma (Fragment) OS=Homo sapiens OX=9606 GN=PAFAH1B	4	4	4	24.2	24.2	24.2	25.734	0	6.3924	445590000	23.4416	23.6674	24.0731	24.9112	24.0449	24.0243
2.06888	0.59617	Q99856	AT-rich interactive domain-containing protein 3A	ARID3A	sp|Q99856|ARI3A_HUMAN AT-rich interactive domain-containing protein 3A OS=Homo sapiens OX=9606 GN=ARID3A PE=1 SV=2;tr|K7EJ04|K7EJ04_HUMAN AT-rich interactive domain-containing protein 3A (Fragment) OS=Homo sapiens OX=9606 GN=ARID3A PE=1 SV=8	4	4	4	15	15	15	62.888	0	7.659	267480000	23.5329	23.5177	23.5589	24.2569	23.8864	24.2548
1.04856	0.595294	O15258	Protein RER1	RER1	sp|O15258|RER1_HUMAN Protein RER1 OS=Homo sapiens OX=9606 GN=RER1 PE=1 SV=1;tr|Q5T093|Q5T093_HUMAN Protein RER1 OS=Homo sapiens OX=9606 GN=RER1 PE=1 SV=1;tr|Q5T092|Q5T092_HUMAN Protein RER1 (Fragment) OS=Homo sapiens OX=9606 GN=RER1 PE=1 SV=1;tr|A0A0A0MR06	1	1	1	9.7	9.7	9.7	22.958	0	7.1874	122650000	22.9482	22.7898	23.5717	23.6942	23.9069	23.4945
1.44529	0.594078	Q13405	39S ribosomal protein L49, mitochondrial	MRPL49	sp|Q13405|RM49_HUMAN 39S ribosomal protein L49, mitochondrial OS=Homo sapiens OX=9606 GN=MRPL49 PE=1 SV=1;tr|H0YDP7|H0YDP7_HUMAN 39S ribosomal protein L49, mitochondrial (Fragment) OS=Homo sapiens OX=9606 GN=MRPL49 PE=1 SV=1	2	2	2	15.7	15.7	15.7	19.198	0	8.0454	160980000	23.4072	22.8731	23.0881	23.8903	23.5089	23.7513
1.43476	0.588416	P10412	Histone H1.4;Histone H1.3	HIST1H1E;HIST1H1D	sp|P10412|H14_HUMAN Histone H1.4 OS=Homo sapiens OX=9606 GN=H1-4 PE=1 SV=2;sp|P16402|H13_HUMAN Histone H1.3 OS=Homo sapiens OX=9606 GN=H1-3 PE=1 SV=2	5	5	1	22.4	22.4	7.3	21.865	0	15.326	6553900000	27.876	28.4599	28.3402	28.9377	28.8017	28.702
0.191754	0.58739	O75506	Heat shock factor-binding protein 1	HSBP1	sp|O75506|HSBP1_HUMAN Heat shock factor-binding protein 1 OS=Homo sapiens OX=9606 GN=HSBP1 PE=1 SV=1	1	1	1	32.9	32.9	32.9	8.5435	0	8.5299	124290000	20.6433	23.9074	24.3378	23.7348	23.2966	23.6193
0.997522	0.587109	Q9C0D9	Ethanolaminephosphotransferase 1	EPT1	sp|Q9C0D9|EPT1_HUMAN Ethanolaminephosphotransferase 1 OS=Homo sapiens OX=9606 GN=SELENOI PE=1 SV=3;tr|C9JAG1|C9JAG1_HUMAN Ethanolaminephosphotransferase 1 (Fragment) OS=Homo sapiens OX=9606 GN=SELENOI PE=1 SV=1;tr|A0A087WW58|A0A087WW58_HUMAN Ethanolamineph	1	1	1	4	4	4	45.228	0	10.341	166360000	24.1096	23.1987	23.5418	24.0547	24.2622	24.2946
0.442874	0.586382	Q9Y2R9	28S ribosomal protein S7, mitochondrial	MRPS7	sp|Q9Y2R9|RT07_HUMAN 28S ribosomal protein S7, mitochondrial OS=Homo sapiens OX=9606 GN=MRPS7 PE=1 SV=2;tr|J3KSI8|J3KSI8_HUMAN 28S ribosomal protein S7, mitochondrial (Fragment) OS=Homo sapiens OX=9606 GN=MRPS7 PE=1 SV=1;tr|J3QQS1|J3QQS1_HUMAN 28S ribosoma	1	1	1	5.8	5.8	5.8	28.134	0.00055897	2.0948	14232000	19.4148	21.0633	19.6572	20.9998	20.7229	20.1717
1.81031	0.585868	P62081	40S ribosomal protein S7	RPS7	sp|P62081|RS7_HUMAN 40S ribosomal protein S7 OS=Homo sapiens OX=9606 GN=RPS7 PE=1 SV=1;tr|B5MCP9|B5MCP9_HUMAN 40S ribosomal protein S7 OS=Homo sapiens OX=9606 GN=RPS7 PE=1 SV=1	6	6	2	46.9	46.9	11.9	22.127	0	14.999	1080300000	25.1466	24.9157	24.8345	25.3312	25.6751	25.6481
1.06369	0.585649	Q99829	Copine-1	CPNE1	sp|Q99829|CPNE1_HUMAN Copine-1 OS=Homo sapiens OX=9606 GN=CPNE1 PE=1 SV=1;tr|B0QZ18|B0QZ18_HUMAN Copine-1 OS=Homo sapiens OX=9606 GN=CPNE1 PE=1 SV=1;tr|F2Z2V0|F2Z2V0_HUMAN Copine-1 (Fragment) OS=Homo sapiens OX=9606 GN=CPNE1 PE=1 SV=1;tr|A6PVH9|A6PVH9_HUMA	8	8	8	19	19	19	59.058	0	40.298	2061800000	25.1324	25.7925	25.9623	26.1197	26.2192	26.3054
0.801387	0.584813	Q8IZP0	Abl interactor 1	ABI1	sp|Q8IZP0|ABI1_HUMAN Abl interactor 1 OS=Homo sapiens OX=9606 GN=ABI1 PE=1 SV=4;tr|B6VEX4|B6VEX4_HUMAN Abl interactor 1 OS=Homo sapiens OX=9606 GN=ABI1 PE=1 SV=1;tr|A0A0A0MRT6|A0A0A0MRT6_HUMAN Abl interactor 1 OS=Homo sapiens OX=9606 GN=ABI1 PE=1 SV=1	2	2	2	6.5	6.5	6.5	55.08	0	4.5042	76118000	22.2372	21.5783	21.2945	21.9372	22.3412	22.5861
1.04884	0.584484	Q32MZ4	Leucine-rich repeat flightless-interacting protein 1	LRRFIP1	sp|Q32MZ4|LRRF1_HUMAN Leucine-rich repeat flightless-interacting protein 1 OS=Homo sapiens OX=9606 GN=LRRFIP1 PE=1 SV=2	1	1	1	2	2	2	89.252	0.0020877	1.4466	17075000	19.9287	20.0043	20.7302	20.7806	20.9147	20.7213
0.855162	0.58265	Q8TCD5	5(3)-deoxyribonucleotidase, cytosolic type	NT5C	sp|Q8TCD5|NT5C_HUMAN 5(3)-deoxyribonucleotidase, cytosolic type OS=Homo sapiens OX=9606 GN=NT5C PE=1 SV=2;tr|J3KRC4|J3KRC4_HUMAN 5(3)-deoxyribonucleotidase, cytosolic type OS=Homo sapiens OX=9606 GN=NT5C PE=1 SV=1;tr|J3KSX6|J3KSX6_HUMAN 5(3)-deoxyrib	2	2	2	21.4	21.4	21.4	23.382	0	2.3356	25618000	20.2628	20.78	21.2949	21.2578	21.2514	21.5763
0.764146	0.582056	Q9Y3I0	tRNA-splicing ligase RtcB homolog	RTCB	sp|Q9Y3I0|RTCB_HUMAN RNA-splicing ligase RtcB homolog OS=Homo sapiens OX=9606 GN=RTCB PE=1 SV=1	10	10	10	22.6	22.6	22.6	55.21	0	33.817	1117200000	23.6016	24.2307	24.7514	24.6301	24.9947	24.7051
0.452474	0.576777	Q13185	Chromobox protein homolog 3	CBX3	sp|Q13185|CBX3_HUMAN Chromobox protein homolog 3 OS=Homo sapiens OX=9606 GN=CBX3 PE=1 SV=4;tr|S4R2Y4|S4R2Y4_HUMAN Chromobox protein homolog 3 (Fragment) OS=Homo sapiens OX=9606 GN=CBX3 PE=1 SV=1	4	4	3	38.8	38.8	30.1	20.811	0	29.352	881230000	23.6041	24.5379	25.4812	25.2851	25.0858	24.9825
0.369533	0.575951	Q99424	Peroxisomal acyl-coenzyme A oxidase 2;Acyl-coenzyme A oxidase	ACOX2	sp|Q99424|ACOX2_HUMAN Peroxisomal acyl-coenzyme A oxidase 2 OS=Homo sapiens OX=9606 GN=ACOX2 PE=1 SV=1;tr|C9J0G0|C9J0G0_HUMAN Acyl-coenzyme A oxidase OS=Homo sapiens OX=9606 GN=ACOX2 PE=1 SV=1	1	1	1	2.1	2.1	2.1	76.826	0.0015707	1.464	27455000	21.7216	20.6556	20.6278	22.4695	20.5928	21.6706
0.927771	0.575947	O00170	AH receptor-interacting protein	AIP	sp|O00170|AIP_HUMAN AH receptor-interacting protein OS=Homo sapiens OX=9606 GN=AIP PE=1 SV=2;tr|E9PMH2|E9PMH2_HUMAN Peptidylprolyl isomerase (Fragment) OS=Homo sapiens OX=9606 GN=AIP PE=1 SV=2	2	2	2	8.8	8.8	8.8	37.636	0	9.6512	216880000	23.862	23.3092	23.9271	24.5167	24.4607	23.8488
3.06757	0.575925	O60784	Target of Myb protein 1	TOM1	sp|O60784|TOM1_HUMAN Target of Myb protein 1 OS=Homo sapiens OX=9606 GN=TOM1 PE=1 SV=2	6	6	6	29.3	29.3	29.3	53.818	0	17.506	574090000	23.7389	23.7632	23.6759	24.3917	24.1914	24.3228
0.541159	0.574877	P08590	Myosin light chain 3;Myosin light chain 1/3, skeletal muscle isoform	MYL3;MYL1	sp|P08590|MYL3_HUMAN Myosin light chain 3 OS=Homo sapiens OX=9606 GN=MYL3 PE=1 SV=3;sp|P05976|MYL1_HUMAN Myosin light chain 1/3, skeletal muscle isoform OS=Homo sapiens OX=9606 GN=MYL1 PE=1 SV=3	2	2	2	8.2	8.2	8.2	21.932	0	14.717	512930000	23.2788	24.246	24.8849	24.8035	24.6705	24.6604
0.992308	0.574703	P07942	Laminin subunit beta-1	LAMB1	sp|P07942|LAMB1_HUMAN Laminin subunit beta-1 OS=Homo sapiens OX=9606 GN=LAMB1 PE=1 SV=2;tr|G3XAI2|G3XAI2_HUMAN Laminin subunit beta-1 OS=Homo sapiens OX=9606 GN=LAMB1 PE=1 SV=1	1	1	1	1.2	1.2	1.2	198.04	0.0011093	2.0152	9624900	20.163	20.7588	20.6828	20.7167	21.2864	21.3255
1.07715	0.572131	O94979	Protein transport protein Sec31A	SEC31A	sp|O94979|SC31A_HUMAN Protein transport protein Sec31A OS=Homo sapiens OX=9606 GN=SEC31A PE=1 SV=3;tr|D6REX3|D6REX3_HUMAN Protein transport protein Sec31A OS=Homo sapiens OX=9606 GN=SEC31A PE=1 SV=1;tr|D6RHZ5|D6RHZ5_HUMAN Protein transport protein Sec31A O	11	11	11	14.3	14.3	14.3	133.01	0	45.63	1578800000	25.0084	24.2988	24.9924	25.1658	25.447	25.4032
0.445661	0.570416	Q00169	Phosphatidylinositol transfer protein alpha isoform	PITPNA	sp|Q00169|PIPNA_HUMAN Phosphatidylinositol transfer protein alpha isoform OS=Homo sapiens OX=9606 GN=PITPNA PE=1 SV=2;tr|I3L471|I3L471_HUMAN Phosphatidylinositol transfer protein alpha isoform OS=Homo sapiens OX=9606 GN=PITPNA PE=1 SV=1;tr|I3L4U7|I3L4U7_HU	2	2	2	13.3	13.3	13.3	31.806	0	5.4431	221140000	22.3903	22.6159	24.1281	23.6009	23.7446	23.5001
0.601949	0.568092	O95782	AP-2 complex subunit alpha-1	AP2A1	sp|O95782|AP2A1_HUMAN AP-2 complex subunit alpha-1 OS=Homo sapiens OX=9606 GN=AP2A1 PE=1 SV=3	3	3	2	5.6	5.6	3.8	107.54	0	2.6367	65083000	22.1115	20.9914	21.3721	21.9178	21.6876	22.5739
0.691911	0.567262	P68036	Ubiquitin-conjugating enzyme E2 L3	UBE2L3	sp|P68036|UB2L3_HUMAN Ubiquitin-conjugating enzyme E2 L3 OS=Homo sapiens OX=9606 GN=UBE2L3 PE=1 SV=1;sp|A0A1B0GUS4|UB2L5_HUMAN Ubiquitin-conjugating enzyme E2 L5 OS=Homo sapiens OX=9606 GN=UBE2L5 PE=2 SV=1	4	4	4	51.9	51.9	51.9	17.861	0	19.893	1220800000	25.6087	24.6814	25.6898	25.837	25.6032	26.2415
0.449868	0.564905	P22760	Arylacetamide deacetylase	AADAC	sp|P22760|AAAD_HUMAN Arylacetamide deacetylase OS=Homo sapiens OX=9606 GN=AADAC PE=1 SV=5	1	1	1	6.8	6.8	6.8	45.733	0	9.7406	232610000	24.5579	23.2011	22.8487	24.1871	24.295	23.8204
0.988155	0.56422	Q01081	Splicing factor U2AF 35 kDa subunit;Splicing factor U2AF 26 kDa subunit	U2AF1;U2AF1L4	sp|Q01081|U2AF1_HUMAN Splicing factor U2AF 35 kDa subunit OS=Homo sapiens OX=9606 GN=U2AF1 PE=1 SV=3;sp|P0DN76|U2AF5_HUMAN Splicing factor U2AF 35 kDa subunit-like protein OS=Homo sapiens OX=9606 GN=U2AF1L5 PE=1 SV=1;sp|Q8WU68|U2AF4_HUMAN Splicing factor U	4	4	4	23.3	23.3	23.3	27.872	0	6.8043	359560000	24.0027	23.3363	23.5973	23.9874	24.5761	24.0655
1.67152	0.564064	P09874	Poly [ADP-ribose] polymerase 1	PARP1	sp|P09874|PARP1_HUMAN Poly [ADP-ribose] polymerase 1 OS=Homo sapiens OX=9606 GN=PARP1 PE=1 SV=4	5	5	5	8.8	8.8	8.8	113.08	0	29.874	501990000	24.3583	24.3155	24.2978	24.6572	25.1759	24.8307
0.809802	0.560547	Q9NUU7	ATP-dependent RNA helicase DDX19A;ATP-dependent RNA helicase DDX19B	DDX19A;DDX19B	sp|Q9NUU7|DD19A_HUMAN ATP-dependent RNA helicase DDX19A OS=Homo sapiens OX=9606 GN=DDX19A PE=1 SV=1;tr|I3L0H8|I3L0H8_HUMAN ATP-dependent RNA helicase DDX19A OS=Homo sapiens OX=9606 GN=DDX19A PE=1 SV=1;sp|Q9UMR2|DD19B_HUMAN ATP-dependent RNA helicase DDX19B	3	3	3	9.6	9.6	9.6	53.974	0	15.883	269260000	22.8517	23.1188	23.8482	24.0068	23.8848	23.6087
0.217783	0.559658	Q86X55	Histone-arginine methyltransferase CARM1	CARM1	sp|Q86X55|CARM1_HUMAN Histone-arginine methyltransferase CARM1 OS=Homo sapiens OX=9606 GN=CARM1 PE=1 SV=3;tr|K7EK20|K7EK20_HUMAN Coactivator-associated arginine methyltransferase 1 (Fragment) OS=Homo sapiens OX=9606 GN=CARM1 PE=1 SV=1;tr|K7EPK1|K7EPK1_HUMA	1	1	1	5.8	5.8	5.8	65.853	0.0010858	1.861	67749000	20.2113	23.1748	23.2002	22.8715	22.5011	22.8927
2.50476	0.558225	O94826	Mitochondrial import receptor subunit TOM70	TOMM70A	sp|O94826|TOM70_HUMAN Mitochondrial import receptor subunit TOM70 OS=Homo sapiens OX=9606 GN=TOMM70 PE=1 SV=1	7	7	7	20.6	20.6	20.6	67.454	0	41.472	767100000	23.8664	24.0275	23.9317	24.3766	24.4904	24.6332
1.45679	0.556522	Q92506	Estradiol 17-beta-dehydrogenase 8	HSD17B8	sp|Q92506|DHB8_HUMAN Estradiol 17-beta-dehydrogenase 8 OS=Homo sapiens OX=9606 GN=HSD17B8 PE=1 SV=2	2	2	2	10	10	10	26.973	0	7.4797	111570000	22.4905	22.9563	22.9912	23.437	23.4485	23.2223
1.3101	0.556269	P42785	Lysosomal Pro-X carboxypeptidase	PRCP	sp|P42785|PCP_HUMAN Lysosomal Pro-X carboxypeptidase OS=Homo sapiens OX=9606 GN=PRCP PE=1 SV=1	1	1	1	2.4	2.4	2.4	55.799	0	6.4005	117900000	23.0291	22.9202	23.412	23.7619	23.4184	23.8498
1.25445	0.553602	Q99733	Nucleosome assembly protein 1-like 4	NAP1L4	sp|Q99733|NP1L4_HUMAN Nucleosome assembly protein 1-like 4 OS=Homo sapiens OX=9606 GN=NAP1L4 PE=1 SV=1;tr|C9JZI7|C9JZI7_HUMAN Nucleosome assembly protein 1-like 4 (Fragment) OS=Homo sapiens OX=9606 GN=NAP1L4 PE=1 SV=1;tr|E9PNW0|E9PNW0_HUMAN Nucleosome asse	6	6	5	28	28	25.3	42.823	0	60.576	1041500000	24.075	24.5742	24.7067	24.921	25.1592	24.9365
0.520742	0.552944	P38919	Eukaryotic initiation factor 4A-III;Eukaryotic initiation factor 4A-III, N-terminally processed	EIF4A3	sp|P38919|IF4A3_HUMAN Eukaryotic initiation factor 4A-III OS=Homo sapiens OX=9606 GN=EIF4A3 PE=1 SV=4;tr|I3L3H2|I3L3H2_HUMAN RNA helicase OS=Homo sapiens OX=9606 GN=EIF4A3 PE=1 SV=2	5	4	4	17.5	13.6	13.6	46.871	0	11.341	476400000	23.322	23.8137	24.8359	24.7962	24.5091	24.3251
1.1486	0.552131	P21281	V-type proton ATPase subunit B, brain isoform	ATP6V1B2	sp|P21281|VATB2_HUMAN V-type proton ATPase subunit B, brain isoform OS=Homo sapiens OX=9606 GN=ATP6V1B2 PE=1 SV=3;tr|H0YC04|H0YC04_HUMAN V-type proton ATPase subunit B, brain isoform (Fragment) OS=Homo sapiens OX=9606 GN=ATP6V1B2 PE=1 SV=1	6	6	6	21.3	21.3	21.3	56.5	0	25.36	907340000	24.9911	24.7194	24.3378	25.1808	25.0536	25.4703
0.971551	0.551956	P63010	AP-2 complex subunit beta	AP2B1	sp|P63010|AP2B1_HUMAN AP-2 complex subunit beta OS=Homo sapiens OX=9606 GN=AP2B1 PE=1 SV=1;tr|A0A087X253|A0A087X253_HUMAN AP complex subunit beta OS=Homo sapiens OX=9606 GN=AP2B1 PE=1 SV=1;tr|A0A087WU93|A0A087WU93_HUMAN AP-2 complex subunit beta (Fragment)	14	7	7	26.6	17.8	17.8	104.55	0	17.069	420980000	23.5224	23.3769	22.7417	23.571	23.7545	23.9713
0.534658	0.550921	Q9P2J5	Leucine--tRNA ligase, cytoplasmic	LARS	sp|Q9P2J5|SYLC_HUMAN Leucine--tRNA ligase, cytoplasmic OS=Homo sapiens OX=9606 GN=LARS1 PE=1 SV=2;tr|A0A6I8PIP7|A0A6I8PIP7_HUMAN Leucine--tRNA ligase, cytoplasmic OS=Homo sapiens OX=9606 GN=LARS1 PE=4 SV=1;tr|A0A6I8PLB3|A0A6I8PLB3_HUMAN Leucine--tRNA ligas	1	1	1	2.2	2.2	2.2	134.46	0	6.3775	55062000	20.3185	21.4294	21.7319	21.4532	21.7154	21.964
0.233427	0.55071	P56381	ATP synthase subunit epsilon, mitochondrial;ATP synthase subunit epsilon-like protein, mitochondrial	ATP5E;ATP5EP2	sp|P56381|ATP5E_HUMAN ATP synthase subunit epsilon, mitochondrial OS=Homo sapiens OX=9606 GN=ATP5F1E PE=1 SV=2;sp|Q5VTU8|AT5EL_HUMAN ATP synthase subunit epsilon-like protein, mitochondrial OS=Homo sapiens OX=9606 GN=ATP5F1EP2 PE=1 SV=1	1	1	1	15.7	15.7	15.7	5.7797	0.0045501	1.1378	13008000	19.5777	22.131	20.9396	20.5354	22.4636	21.3013
1.12841	0.550344	P22102	Trifunctional purine biosynthetic protein adenosine-3;Phosphoribosylamine--glycine ligase;Phosphoribosylformylglycinamidine cyclo-ligase;Phosphoribosylglycinamide formyltransferase	GART	sp|P22102|PUR2_HUMAN Trifunctional purine biosynthetic protein adenosine-3 OS=Homo sapiens OX=9606 GN=GART PE=1 SV=1	7	7	7	12	12	12	107.77	0	31.116	726450000	23.662	23.5182	24.2648	24.3955	24.366	24.3346
1.582	0.54916	P62258	14-3-3 protein epsilon	YWHAE	sp|P62258|1433E_HUMAN 14-3-3 protein epsilon OS=Homo sapiens OX=9606 GN=YWHAE PE=1 SV=1	14	14	12	64.7	64.7	57.6	29.174	0	114.42	21259000000	28.6378	28.603	29.0249	29.2008	29.4717	29.2406
0.520769	0.549065	Q9NXA8	NAD-dependent protein deacylase sirtuin-5, mitochondrial	SIRT5	sp|Q9NXA8|SIR5_HUMAN NAD-dependent protein deacylase sirtuin-5, mitochondrial OS=Homo sapiens OX=9606 GN=SIRT5 PE=1 SV=2	1	1	1	5.2	5.2	5.2	33.881	0.0010799	1.7971	59412000	21.2051	22.3638	22.6245	22.9213	22.5005	22.4187
0.902649	0.548609	Q96RQ3	Methylcrotonoyl-CoA carboxylase subunit alpha, mitochondrial	MCCC1	sp|Q96RQ3|MCCA_HUMAN Methylcrotonoyl-CoA carboxylase subunit alpha, mitochondrial OS=Homo sapiens OX=9606 GN=MCCC1 PE=1 SV=3;tr|F5GYT8|F5GYT8_HUMAN Methylcrotonoyl-CoA carboxylase subunit alpha, mitochondrial OS=Homo sapiens OX=9606 GN=MCCC1 PE=1 SV=2;tr|E	2	2	2	3.3	3.3	3.3	80.472	0.0015682	1.4546	87655000	22.4062	21.5067	21.8022	22.3037	22.4096	22.6477
0.653397	0.546689	O15118	Niemann-Pick C1 protein	NPC1	sp|O15118|NPC1_HUMAN NPC intracellular cholesterol transporter 1 OS=Homo sapiens OX=9606 GN=NPC1 PE=1 SV=2	1	1	1	0.9	0.9	0.9	142.17	0	3.0818	40422000	22.1988	21.2616	21.2045	21.9563	22.494	21.8546
0.919903	0.540815	P40925	Malate dehydrogenase, cytoplasmic;Malate dehydrogenase	MDH1	sp|P40925|MDHC_HUMAN Malate dehydrogenase, cytoplasmic OS=Homo sapiens OX=9606 GN=MDH1 PE=1 SV=4;tr|B9A041|B9A041_HUMAN Malate dehydrogenase, cytoplasmic OS=Homo sapiens OX=9606 GN=MDH1 PE=1 SV=1;tr|A0A5K1VW95|A0A5K1VW95_HUMAN Malate dehydrogenase OS=Homo	10	10	10	37.1	37.1	37.1	36.426	0	100.89	6520300000	27.0508	27.0837	27.8625	27.9709	27.9135	27.7351
0.143679	0.540246	P51665	26S proteasome non-ATPase regulatory subunit 7	PSMD7	sp|P51665|PSMD7_HUMAN 26S proteasome non-ATPase regulatory subunit 7 OS=Homo sapiens OX=9606 GN=PSMD7 PE=1 SV=2;tr|H3BNT7|H3BNT7_HUMAN 26S proteasome non-ATPase regulatory subunit 7 OS=Homo sapiens OX=9606 GN=PSMD7 PE=1 SV=1;tr|H3BTM8|H3BTM8_HUMAN 26S prot	2	2	2	10.5	10.5	10.5	37.025	0	8.826	287530000	24.8644	20.5723	24.6273	23.8158	24.0581	23.8109
1.18039	0.539524	Q86UE4	Protein LYRIC	MTDH	sp|Q86UE4|LYRIC_HUMAN Protein LYRIC OS=Homo sapiens OX=9606 GN=MTDH PE=1 SV=2;tr|E5RJU9|E5RJU9_HUMAN Protein LYRIC OS=Homo sapiens OX=9606 GN=MTDH PE=1 SV=1;tr|H0YB56|H0YB56_HUMAN Protein LYRIC (Fragment) OS=Homo sapiens OX=9606 GN=MTDH PE=1 SV=1	2	2	2	8.2	8.2	8.2	63.836	0.0010638	1.6277	115320000	23.0162	23.0037	22.8872	23.0868	23.7136	23.7254
0.533566	0.539283	Q99497	Protein deglycase DJ-1	PARK7	sp|Q99497|PARK7_HUMAN Parkinson disease protein 7 OS=Homo sapiens OX=9606 GN=PARK7 PE=1 SV=2;tr|K7ELW0|K7ELW0_HUMAN Parkinson disease protein 7 OS=Homo sapiens OX=9606 GN=PARK7 PE=1 SV=1;tr|K7EN27|K7EN27_HUMAN Maillard deglycase (Fragment) OS=Homo sapiens	7	7	7	58.2	58.2	58.2	19.891	0	58.038	3199500000	25.4906	25.5795	26.8627	26.5923	26.5196	26.4387
0.992742	0.538376	P30740	Leukocyte elastase inhibitor	SERPINB1	sp|P30740|ILEU_HUMAN Leukocyte elastase inhibitor OS=Homo sapiens OX=9606 GN=SERPINB1 PE=1 SV=1	12	12	12	40.6	40.6	40.6	42.741	0	73.413	4569300000	26.2914	26.3508	27.0792	27.1571	27.0978	27.0816
0.490796	0.538145	Q96AT9	Ribulose-phosphate 3-epimerase	RPE	sp|Q96AT9|RPE_HUMAN Ribulose-phosphate 3-epimerase OS=Homo sapiens OX=9606 GN=RPE PE=1 SV=1;tr|F8WBT4|F8WBT4_HUMAN Ribulose-phosphate 3-epimerase OS=Homo sapiens OX=9606 GN=RPE PE=1 SV=1;tr|C9J9T0|C9J9T0_HUMAN Ribulose-phosphate 3-epimerase OS=Homo sapiens	1	1	1	8.3	8.3	8.3	24.927	0	17.1	312570000	23.3283	24.1939	24.5502	24.6683	25.0397	23.9787
0.714745	0.537477	Q9HAT2	Sialate O-acetylesterase	SIAE	sp|Q9HAT2|SIAE_HUMAN Sialate O-acetylesterase OS=Homo sapiens OX=9606 GN=SIAE PE=1 SV=1	7	7	7	16.4	16.4	16.4	58.314	0	43.929	1646500000	25.2335	25.7471	26.42	26.3546	26.3334	26.325
0.641161	0.536769	Q8WWC4	Uncharacterized protein C2orf47, mitochondrial	C2orf47	sp|Q8WWC4|MAIP1_HUMAN m-AAA protease-interacting protein 1, mitochondrial OS=Homo sapiens OX=9606 GN=MAIP1 PE=1 SV=1;tr|H7C0V0|H7C0V0_HUMAN m-AAA protease-interacting protein 1, mitochondrial (Fragment) OS=Homo sapiens OX=9606 GN=MAIP1 PE=1 SV=1	1	1	1	3.4	3.4	3.4	32.544	0	2.9232	29745000	21.4825	21.7614	20.7527	21.7444	21.5499	22.3125
0.574393	0.535678	P54578	Ubiquitin carboxyl-terminal hydrolase 14;Ubiquitin carboxyl-terminal hydrolase	USP14	sp|P54578|UBP14_HUMAN Ubiquitin carboxyl-terminal hydrolase 14 OS=Homo sapiens OX=9606 GN=USP14 PE=1 SV=3;tr|A6NJA2|A6NJA2_HUMAN Ubiquitin carboxyl-terminal hydrolase OS=Homo sapiens OX=9606 GN=USP14 PE=1 SV=2	9	9	9	25.7	25.7	25.7	56.068	0	50.873	1443900000	24.2256	24.8692	25.608	25.2585	25.6469	25.4044
0.626322	0.528775	P30046	D-dopachrome decarboxylase;D-dopachrome decarboxylase-like protein	DDT;DDTL	sp|P30046|DOPD_HUMAN D-dopachrome decarboxylase OS=Homo sapiens OX=9606 GN=DDT PE=1 SV=3;tr|J3KQ18|J3KQ18_HUMAN D-dopachrome decarboxylase OS=Homo sapiens OX=9606 GN=DDT PE=1 SV=1;sp|A6NHG4|DDTL_HUMAN D-dopachrome decarboxylase-like protein OS=Homo sapiens	4	4	4	39.8	39.8	39.8	12.712	0	21.891	2316800000	26.0512	26.0638	27.1459	27.0884	27.0333	26.7256
1.65563	0.528241	P32119	Peroxiredoxin-2	PRDX2	sp|P32119|PRDX2_HUMAN Peroxiredoxin-2 OS=Homo sapiens OX=9606 GN=PRDX2 PE=1 SV=5	9	8	8	47.5	41.9	41.9	21.892	0	46.064	6039000000	27.3659	27.16	27.6565	27.9533	27.9288	27.885
1.22949	0.525698	P08708	40S ribosomal protein S17	RPS17	sp|P08708|RS17_HUMAN 40S ribosomal protein S17 OS=Homo sapiens OX=9606 GN=RPS17 PE=1 SV=2;tr|H3BNC9|H3BNC9_HUMAN 40S ribosomal protein S17 OS=Homo sapiens OX=9606 PE=3 SV=2;tr|H0YN88|H0YN88_HUMAN 40S ribosomal protein S17 OS=Homo sapiens OX=9606 GN=RPS17 P	6	6	6	51.9	51.9	51.9	15.55	0	64.67	2192900000	25.3907	25.4779	25.9196	25.8934	26.2746	26.1974
0.785134	0.523432	Q32Q12	Nucleoside diphosphate kinase;Nucleoside diphosphate kinase B;Putative nucleoside diphosphate kinase	NME1-NME2;NME2;NME1;NME2P1	tr|Q32Q12|Q32Q12_HUMAN Nucleoside diphosphate kinase OS=Homo sapiens OX=9606 GN=NME1-NME2 PE=1 SV=1;sp|P22392|NDKB_HUMAN Nucleoside diphosphate kinase B OS=Homo sapiens OX=9606 GN=NME2 PE=1 SV=1;tr|J3KPD9|J3KPD9_HUMAN NME1-NME2 readthrough OS=Homo sapiens	10	10	4	56.5	56.5	18.2	32.642	0	56.407	8287700000	27.5577	27.5533	28.4692	28.3167	28.4633	28.3704
1.77767	0.520915	O00425	Insulin-like growth factor 2 mRNA-binding protein 3	IGF2BP3	sp|O00425|IF2B3_HUMAN Insulin-like growth factor 2 mRNA-binding protein 3 OS=Homo sapiens OX=9606 GN=IGF2BP3 PE=1 SV=2	13	12	11	31.6	29.4	27.6	63.704	0	81.299	1360100000	24.5465	24.122	24.2389	24.8607	24.8578	24.7516
0.485042	0.516704	Q04917	14-3-3 protein eta	YWHAH	sp|Q04917|1433F_HUMAN 14-3-3 protein eta OS=Homo sapiens OX=9606 GN=YWHAH PE=1 SV=4	7	5	5	35.4	28	28	28.218	0	33.868	911800000	24.059	24.5085	25.5996	25.2946	25.3308	25.0918
0.507476	0.516289	P22570	NADPH:adrenodoxin oxidoreductase, mitochondrial	FDXR	sp|P22570|ADRO_HUMAN NADPH:adrenodoxin oxidoreductase, mitochondrial OS=Homo sapiens OX=9606 GN=FDXR PE=1 SV=3;tr|A0A0A0MTN9|A0A0A0MTN9_HUMAN NADPH:adrenodoxin oxidoreductase, mitochondrial OS=Homo sapiens OX=9606 GN=FDXR PE=1 SV=1;tr|J3QQX3|J3QQX3_HUMAN N	1	1	1	4.5	4.5	4.5	53.836	0	7.945	118250000	23.8649	23.2846	22.3686	23.6368	23.8696	23.5606
0.648468	0.512858	Q92499	ATP-dependent RNA helicase DDX1	DDX1	sp|Q92499|DDX1_HUMAN ATP-dependent RNA helicase DDX1 OS=Homo sapiens OX=9606 GN=DDX1 PE=1 SV=2;tr|A0A087X2G1|A0A087X2G1_HUMAN ATP-dependent RNA helicase DDX1 OS=Homo sapiens OX=9606 GN=DDX1 PE=1 SV=1;tr|F1T0B3|F1T0B3_HUMAN ATP-dependent RNA helicase DDX1 O	9	9	9	17.3	17.3	17.3	82.431	0	29.579	763000000	24.4922	23.5087	23.5566	24.4889	24.0499	24.5572
0.597926	0.511285	Q9C0B1	Alpha-ketoglutarate-dependent dioxygenase FTO	FTO	sp|Q9C0B1|FTO_HUMAN Alpha-ketoglutarate-dependent dioxygenase FTO OS=Homo sapiens OX=9606 GN=FTO PE=1 SV=3;tr|A0A1B0GTC3|A0A1B0GTC3_HUMAN Alpha-ketoglutarate-dependent dioxygenase FTO OS=Homo sapiens OX=9606 GN=FTO PE=1 SV=1;tr|A0A1B0GVH5|A0A1B0GVH5_HUMAN	2	2	2	6.9	6.9	6.9	58.281	0.0010678	1.6983	20410000	20.3199	19.85	19.6174	19.84	20.5389	20.9423
0.856113	0.509624	P19404	NADH dehydrogenase [ubiquinone] flavoprotein 2, mitochondrial	NDUFV2	sp|P19404|NDUV2_HUMAN NADH dehydrogenase [ubiquinone] flavoprotein 2, mitochondrial OS=Homo sapiens OX=9606 GN=NDUFV2 PE=1 SV=2;tr|E7EPT4|E7EPT4_HUMAN NADH dehydrogenase [ubiquinone] flavoprotein 2, mitochondrial OS=Homo sapiens OX=9606 GN=NDUFV2 PE=1 SV=1	2	2	2	9.2	9.2	9.2	27.391	0	8.5374	252090000	24.2626	24.0729	23.4135	24.6293	24.3294	24.3191
0.296903	0.509411	O00178	GTP-binding protein 1	GTPBP1	sp|O00178|GTPB1_HUMAN GTP-binding protein 1 OS=Homo sapiens OX=9606 GN=GTPBP1 PE=1 SV=3;tr|B0QY59|B0QY59_HUMAN GTP-binding protein 1 (Fragment) OS=Homo sapiens OX=9606 GN=GTPBP1 PE=1 SV=1	2	2	2	5.5	5.5	5.5	72.453	0	6.8257	133250000	23.9979	23.4648	22.0898	22.8973	24.1825	24.0009
0.369933	0.506945	Q9UPT8	Zinc finger CCCH domain-containing protein 4	ZC3H4	sp|Q9UPT8|ZC3H4_HUMAN Zinc finger CCCH domain-containing protein 4 OS=Homo sapiens OX=9606 GN=ZC3H4 PE=1 SV=3;tr|M0QY97|M0QY97_HUMAN Zinc finger CCCH domain-containing protein 4 (Fragment) OS=Homo sapiens OX=9606 GN=ZC3H4 PE=1 SV=1	1	1	1	1.2	1.2	1.2	140.26	0.0010571	1.5784	23483000	19.6343	20.8995	21.5905	21.1584	21.233	21.2539
0.789456	0.505535	Q07666	KH domain-containing, RNA-binding, signal transduction-associated protein 1	KHDRBS1	sp|Q07666|KHDR1_HUMAN KH domain-containing, RNA-binding, signal transduction-associated protein 1 OS=Homo sapiens OX=9606 GN=KHDRBS1 PE=1 SV=1	3	3	3	15.6	15.6	15.6	48.227	0	9.7993	523680000	24.6411	25.0299	24.2099	25.2699	24.7815	25.3461
1.04742	0.505264	Q16543	Hsp90 co-chaperone Cdc37;Hsp90 co-chaperone Cdc37, N-terminally processed	CDC37	sp|Q16543|CDC37_HUMAN Hsp90 co-chaperone Cdc37 OS=Homo sapiens OX=9606 GN=CDC37 PE=1 SV=1;tr|K7EIU0|K7EIU0_HUMAN Hsp90 co-chaperone Cdc37 (Fragment) OS=Homo sapiens OX=9606 GN=CDC37 PE=1 SV=1;tr|K7EL68|K7EL68_HUMAN Hsp90 co-chaperone Cdc37 (Fragment) OS=Ho	3	3	3	13	13	13	44.468	0	23.392	561320000	24.2302	23.7835	24.2595	24.326	24.8991	24.5638
3.23024	0.503403	P26599	Polypyrimidine tract-binding protein 1	PTBP1	sp|P26599|PTBP1_HUMAN Polypyrimidine tract-binding protein 1 OS=Homo sapiens OX=9606 GN=PTBP1 PE=1 SV=1;tr|A0A0U1RRM4|A0A0U1RRM4_HUMAN Polypyrimidine tract-binding protein 1 OS=Homo sapiens OX=9606 GN=PTBP1 PE=1 SV=1;tr|A6NLN1|A6NLN1_HUMAN Polypyrimidine t	13	13	13	45.4	45.4	45.4	57.221	0	148.02	6052300000	26.5732	26.4791	26.4993	26.9381	27.0768	27.0469
1.7666	0.5	Q92598	Heat shock protein 105 kDa;Heat shock 70 kDa protein 4L	HSPH1;HSPA4L	sp|Q92598|HS105_HUMAN Heat shock protein 105 kDa OS=Homo sapiens OX=9606 GN=HSPH1 PE=1 SV=1;tr|A0A0A0MSM0|A0A0A0MSM0_HUMAN Heat shock protein 105 kDa OS=Homo sapiens OX=9606 GN=HSPH1 PE=1 SV=1;sp|O95757|HS74L_HUMAN Heat shock 70 kDa protein 4L OS=Homo sapi	4	3	3	6.6	5	5	96.864	0.0045455	1.1348	84345000	19.7689	19.9122	21.6072	22.7922	22.7935	22.6761
0.426632	0.498556	E7EVA0	Microtubule-associated protein;Microtubule-associated protein 4	MAP4	tr|E7EVA0|E7EVA0_HUMAN Microtubule-associated protein OS=Homo sapiens OX=9606 GN=MAP4 PE=1 SV=1;sp|P27816|MAP4_HUMAN Microtubule-associated protein 4 OS=Homo sapiens OX=9606 GN=MAP4 PE=1 SV=3	5	5	5	3.6	3.6	3.6	245.44	0	13.862	481860000	22.8456	23.3372	24.3952	24.3866	23.6948	23.9922
1.27602	0.495794	O60888	Protein CutA	CUTA	sp|O60888|CUTA_HUMAN Protein CutA OS=Homo sapiens OX=9606 GN=CUTA PE=1 SV=2;tr|C9IZG4|C9IZG4_HUMAN Protein CutA OS=Homo sapiens OX=9606 GN=CUTA PE=1 SV=1;tr|C9IZQ5|C9IZQ5_HUMAN Protein CutA OS=Homo sapiens OX=9606 GN=CUTA PE=1 SV=1	2	2	2	17.9	17.9	17.9	19.116	0	14.058	442000000	24.1428	24.6637	24.5034	24.9441	25.095	24.7581
0.532604	0.492503	Q92667	A-kinase anchor protein 1, mitochondrial	AKAP1	sp|Q92667|AKAP1_HUMAN A-kinase anchor protein 1, mitochondrial OS=Homo sapiens OX=9606 GN=AKAP1 PE=1 SV=1;tr|I3L3K1|I3L3K1_HUMAN A-kinase anchor protein 1, mitochondrial (Fragment) OS=Homo sapiens OX=9606 GN=AKAP1 PE=1 SV=1;tr|I3L364|I3L364_HUMAN A-kinase	2	2	2	4.8	4.8	4.8	97.34	0	2.3704	16097000	20.316	20.5409	20.1695	20.1308	21.4892	20.884
0.473742	0.491814	Q9H2W6	39S ribosomal protein L46, mitochondrial	MRPL46	sp|Q9H2W6|RM46_HUMAN 39S ribosomal protein L46, mitochondrial OS=Homo sapiens OX=9606 GN=MRPL46 PE=1 SV=1	1	1	1	4.7	4.7	4.7	31.705	0	7.8046	108850000	22.1679	23.2557	23.6395	23.5933	23.6149	23.3303
0.567338	0.491596	O75569	Interferon-inducible double-stranded RNA-dependent protein kinase activator A	PRKRA	sp|O75569|PRKRA_HUMAN Interferon-inducible double-stranded RNA-dependent protein kinase activator A OS=Homo sapiens OX=9606 GN=PRKRA PE=1 SV=1;tr|F8WEG8|F8WEG8_HUMAN Interferon-inducible double-stranded RNA-dependent protein kinase activator A OS=Homo sapi	2	2	2	9.3	9.3	9.3	34.404	0	4.2652	54856000	20.671	21.6432	21.9135	21.7484	21.9567	21.9973
0.334715	0.48991	P28072	Proteasome subunit beta type-6	PSMB6	sp|P28072|PSB6_HUMAN Proteasome subunit beta type-6 OS=Homo sapiens OX=9606 GN=PSMB6 PE=1 SV=4	2	2	2	8.8	8.8	8.8	25.357	0	6.1377	380190000	23.6728	24.995	24.3416	24.099	25.6999	24.6803
0.808402	0.487816	Q96S52	GPI transamidase component PIG-S	PIGS	sp|Q96S52|PIGS_HUMAN GPI transamidase component PIG-S OS=Homo sapiens OX=9606 GN=PIGS PE=1 SV=3	3	3	3	11.2	11.2	11.2	61.655	0	9.8024	133740000	21.9989	22.8977	22.2778	22.7674	22.8225	23.0478
0.459662	0.484073	P30049	ATP synthase subunit delta, mitochondrial	ATP5D	sp|P30049|ATPD_HUMAN ATP synthase subunit delta, mitochondrial OS=Homo sapiens OX=9606 GN=ATP5F1D PE=1 SV=2	1	1	1	8.3	8.3	8.3	17.49	0	15.883	730930000	24.8802	26.1239	26.2841	26.2437	26.4203	26.0764
0.89576	0.48303	Q9P0L0	Vesicle-associated membrane protein-associated protein A	VAPA	sp|Q9P0L0|VAPA_HUMAN Vesicle-associated membrane protein-associated protein A OS=Homo sapiens OX=9606 GN=VAPA PE=1 SV=3	5	5	4	33.7	33.7	28.9	27.893	0	42.209	1542900000	25.6539	24.8995	25.3239	25.6448	25.6568	26.0247
0.37707	0.479959	P60866	40S ribosomal protein S20	RPS20	sp|P60866|RS20_HUMAN 40S ribosomal protein S20 OS=Homo sapiens OX=9606 GN=RPS20 PE=1 SV=1;tr|E5RIP1|E5RIP1_HUMAN 40S ribosomal protein S20 OS=Homo sapiens OX=9606 GN=RPS20 PE=1 SV=1;tr|E5RJX2|E5RJX2_HUMAN 40S ribosomal protein S20 OS=Homo sapiens OX=9606 G	3	3	3	22.7	22.7	22.7	13.373	0	20.44	614020000	23.544	24.6269	25.2696	24.7114	25.3059	24.8631
0.377803	0.478088	Q96EY7	Pentatricopeptide repeat domain-containing protein 3, mitochondrial	PTCD3	sp|Q96EY7|PTCD3_HUMAN Pentatricopeptide repeat domain-containing protein 3, mitochondrial OS=Homo sapiens OX=9606 GN=PTCD3 PE=1 SV=3	2	2	2	6	6	6	78.549	0	4.6429	67326000	23.0062	22.6495	21.4885	22.3259	23.07	23.1826
0.716166	0.478085	Q96GC9	Vacuole membrane protein 1	VMP1	sp|Q96GC9|VMP1_HUMAN Vacuole membrane protein 1 OS=Homo sapiens OX=9606 GN=VMP1 PE=1 SV=1;tr|K7EPE7|K7EPE7_HUMAN Vacuole membrane protein 1 (Fragment) OS=Homo sapiens OX=9606 GN=VMP1 PE=1 SV=1	1	1	1	7.4	7.4	7.4	46.237	0	9.643	136420000	23.6372	23.3785	23.2033	23.4713	23.7689	24.413
0.473385	0.477939	Q96FW1	Ubiquitin thioesterase OTUB1	OTUB1	sp|Q96FW1|OTUB1_HUMAN Ubiquitin thioesterase OTUB1 OS=Homo sapiens OX=9606 GN=OTUB1 PE=1 SV=2;tr|F5GYN4|F5GYN4_HUMAN Ubiquitinyl hydrolase 1 OS=Homo sapiens OX=9606 GN=OTUB1 PE=1 SV=1;tr|J3KR44|J3KR44_HUMAN Ubiquitin thioesterase OS=Homo sapiens OX=9606 GN	5	5	5	20.7	20.7	20.7	31.284	0	28.102	622950000	23.4973	23.8647	24.7393	24.5171	24.9184	24.0996
0.74508	0.477533	P33778	Histone H2B type 1-B;Histone H2B type 2-E;Histone H2B type 1-O;Histone H2B type 3-B;Histone H2B type 1-J;Putative histone H2B type 2-D;Putative histone H2B type 2-C	HIST1H2BB;HIST2H2BE;HIST1H2BO;HIST3H2BB;HIST1H2BJ;HIST2H2BD;HIST2H2BC	sp|P33778|H2B1B_HUMAN Histone H2B type 1-B OS=Homo sapiens OX=9606 GN=H2BC3 PE=1 SV=2;sp|Q16778|H2B2E_HUMAN Histone H2B type 2-E OS=Homo sapiens OX=9606 GN=H2BC21 PE=1 SV=3;sp|P23527|H2B1O_HUMAN Histone H2B type 1-O OS=Homo sapiens OX=9606 GN=H2BC17 PE=1 S	4	4	2	27	27	7.9	13.95	0	30.459	16303000000	29.7882	29.8603	29.8464	29.8177	30.2773	30.8324
1.03571	0.477154	P62879	Guanine nucleotide-binding protein G(I)/G(S)/G(T) subunit beta-2	GNB2	sp|P62879|GBB2_HUMAN Guanine nucleotide-binding protein G(I)/G(S)/G(T) subunit beta-2 OS=Homo sapiens OX=9606 GN=GNB2 PE=1 SV=3;tr|C9JIS1|C9JIS1_HUMAN Guanine nucleotide-binding protein G(I)/G(S)/G(T) subunit beta-2 (Fragment) OS=Homo sapiens OX=9606 GN=GN	5	3	3	22.9	12.9	12.9	37.331	0	31.098	423340000	24.0223	24.278	24.3846	24.7355	25.0146	24.3662
1.94796	0.476669	Q05397	Focal adhesion kinase 1	PTK2	sp|Q05397|FAK1_HUMAN Focal adhesion kinase 1 OS=Homo sapiens OX=9606 GN=PTK2 PE=1 SV=2;tr|H0YB99|H0YB99_HUMAN Non-specific protein-tyrosine kinase (Fragment) OS=Homo sapiens OX=9606 GN=PTK2 PE=1 SV=1;tr|H0YBP1|H0YBP1_HUMAN Non-specific protein-tyrosine kin	1	1	1	2.9	2.9	2.9	119.23	0.0045593	1.1497	17320000	20.6315	20.6207	20.7236	20.9648	21.1232	21.3178
0.653963	0.474852	P63208	S-phase kinase-associated protein 1	SKP1	sp|P63208|SKP1_HUMAN S-phase kinase-associated protein 1 OS=Homo sapiens OX=9606 GN=SKP1 PE=1 SV=2;tr|E5RJR5|E5RJR5_HUMAN S-phase kinase-associated protein 1 OS=Homo sapiens OX=9606 GN=SKP1 PE=1 SV=1;tr|E7ERH2|E7ERH2_HUMAN Cyclin-A/CDK2-associated protein	7	7	5	39.3	39.3	21.5	18.658	0	55.319	2748700000	25.2519	25.9595	26.0521	26.4547	26.4234	25.81
2.19386	0.473578	P04632	Calpain small subunit 1	CAPNS1	sp|P04632|CPNS1_HUMAN Calpain small subunit 1 OS=Homo sapiens OX=9606 GN=CAPNS1 PE=1 SV=1;tr|A0A0C4DGQ5|A0A0C4DGQ5_HUMAN Calcium-activated neutral proteinase small subunit OS=Homo sapiens OX=9606 GN=CAPNS1 PE=1 SV=1;tr|K7ELJ7|K7ELJ7_HUMAN Calcium-activated	8	8	8	44.8	44.8	44.8	28.315	0	77.343	1391500000	24.8708	24.6708	24.8546	25.2649	25.1654	25.3867
0.376523	0.471932	O14672	Disintegrin and metalloproteinase domain-containing protein 10	ADAM10	sp|O14672|ADA10_HUMAN Disintegrin and metalloproteinase domain-containing protein 10 OS=Homo sapiens OX=9606 GN=ADAM10 PE=1 SV=1;tr|B5MC71|B5MC71_HUMAN Disintegrin and metalloproteinase domain-containing protein 10 OS=Homo sapiens OX=9606 GN=ADAM10 PE=1 SV	1	1	1	3.3	3.3	3.3	84.141	0.0097847	0.83704	22591000	21.5185	21.1398	19.8231	21.1413	21.2399	21.5159
0.365607	0.469845	O95433	Activator of 90 kDa heat shock protein ATPase homolog 1	AHSA1	sp|O95433|AHSA1_HUMAN Activator of 90 kDa heat shock protein ATPase homolog 1 OS=Homo sapiens OX=9606 GN=AHSA1 PE=1 SV=1;tr|H0YJ63|H0YJ63_HUMAN Activator of 90 kDa heat shock protein ATPase homolog 1 (Fragment) OS=Homo sapiens OX=9606 GN=AHSA1 PE=1 SV=1;tr	1	1	1	6.5	6.5	6.5	38.274	0	7.9289	88664000	22.0495	22.2049	23.7081	23.0607	23.0052	23.3062
0.298347	0.468373	Q9BW60	Elongation of very long chain fatty acids protein 1	ELOVL1	sp|Q9BW60|ELOV1_HUMAN Elongation of very long chain fatty acids protein 1 OS=Homo sapiens OX=9606 GN=ELOVL1 PE=1 SV=1	1	1	1	4.7	4.7	4.7	32.662	0	2.8733	63918000	23.2138	22.7521	21.1662	22.7361	23.1366	22.6645
0.751774	0.466157	Q9UHY7	Enolase-phosphatase E1	ENOPH1	sp|Q9UHY7|ENOPH_HUMAN Enolase-phosphatase E1 OS=Homo sapiens OX=9606 GN=ENOPH1 PE=1 SV=1;tr|A0A0C4DGY8|A0A0C4DGY8_HUMAN Enolase-phosphatase E1 OS=Homo sapiens OX=9606 GN=ENOPH1 PE=1 SV=1;tr|D6RA00|D6RA00_HUMAN Enolase-phosphatase E1 OS=Homo sapiens OX=9606	3	3	3	16.9	16.9	16.9	28.932	0	18.693	420920000	23.451	23.5453	24.2908	24.3994	24.0436	24.2426
0.731324	0.466119	P28482	Mitogen-activated protein kinase 1	MAPK1	sp|P28482|MK01_HUMAN Mitogen-activated protein kinase 1 OS=Homo sapiens OX=9606 GN=MAPK1 PE=1 SV=3	4	4	2	15.8	15.8	8.3	41.389	0	24.98	673710000	24.8304	24.1686	24.2499	25.2751	24.7853	24.5869
1.17295	0.461695	Q15758	Neutral amino acid transporter B(0);Amino acid transporter	SLC1A5	sp|Q15758|AAAT_HUMAN Neutral amino acid transporter B(0) OS=Homo sapiens OX=9606 GN=SLC1A5 PE=1 SV=2;tr|M0QXM4|M0QXM4_HUMAN Amino acid transporter OS=Homo sapiens OX=9606 GN=SLC1A5 PE=1 SV=1	2	2	2	5.7	5.7	5.7	56.598	0	9.1496	234380000	23.9907	23.6001	24.1426	24.5516	24.2613	24.3056
0.629558	0.45956	P29966	Myristoylated alanine-rich C-kinase substrate	MARCKS	sp|P29966|MARCS_HUMAN Myristoylated alanine-rich C-kinase substrate OS=Homo sapiens OX=9606 GN=MARCKS PE=1 SV=4	5	5	5	26.8	26.8	26.8	31.554	0	79.41	1761100000	25.0382	24.9229	25.9173	25.6436	25.9462	25.6673
0.395549	0.459172	Q9UJU6	Drebrin-like protein	DBNL	sp|Q9UJU6|DBNL_HUMAN Drebrin-like protein OS=Homo sapiens OX=9606 GN=DBNL PE=1 SV=1;tr|B4DDD6|B4DDD6_HUMAN Drebrin-like protein OS=Homo sapiens OX=9606 GN=DBNL PE=1 SV=1;tr|H0Y5J4|H0Y5J4_HUMAN Drebrin-like protein (Fragment) OS=Homo sapiens OX=9606 GN=DBNL	5	5	5	16.5	16.5	16.5	48.207	0	38.382	505610000	22.847	24.0969	24.4152	24.4396	24.0686	24.2285
1.48886	0.458515	P55196	Afadin	MLLT4	sp|P55196|AFAD_HUMAN Afadin OS=Homo sapiens OX=9606 GN=AFDN PE=1 SV=3;tr|Q5TIG5|Q5TIG5_HUMAN Afadin OS=Homo sapiens OX=9606 GN=AFDN PE=1 SV=1;tr|A8MQ02|A8MQ02_HUMAN Afadin OS=Homo sapiens OX=9606 GN=AFDN PE=1 SV=2;tr|J3KN01|J3KN01_HUMAN Afadin OS=Homo sapi	2	2	2	2.1	2.1	2.1	206.8	0	10.372	125940000	22.7474	22.6763	23.1111	23.2383	23.2774	23.3947
0.525647	0.455768	Q9H3N1	Thioredoxin-related transmembrane protein 1	TMX1	sp|Q9H3N1|TMX1_HUMAN Thioredoxin-related transmembrane protein 1 OS=Homo sapiens OX=9606 GN=TMX1 PE=1 SV=1;tr|G3V448|G3V448_HUMAN Thioredoxin-related transmembrane protein 1 OS=Homo sapiens OX=9606 GN=TMX1 PE=1 SV=1	1	1	1	4.3	4.3	4.3	31.791	0	8.9015	230040000	23.4275	24.2174	24.7079	24.4169	24.6247	24.6785
1.36614	0.45288	P31946	14-3-3 protein beta/alpha;14-3-3 protein beta/alpha, N-terminally processed	YWHAB	sp|P31946|1433B_HUMAN 14-3-3 protein beta/alpha OS=Homo sapiens OX=9606 GN=YWHAB PE=1 SV=3	9	7	6	52	44.7	41.1	28.082	0	166.13	6985300000	27.4398	27.2789	27.6336	28.0318	28.0071	27.672
0.651099	0.450806	Q14573	Inositol 1,4,5-trisphosphate receptor type 3	ITPR3	sp|Q14573|ITPR3_HUMAN Inositol 1,4,5-trisphosphate receptor type 3 OS=Homo sapiens OX=9606 GN=ITPR3 PE=1 SV=2	4	4	4	2.5	2.5	2.5	304.1	0	8.2922	131070000	22.646	22.123	21.5806	22.4718	22.6733	22.557
0.144284	0.450514	P36551	Oxygen-dependent coproporphyrinogen-III oxidase, mitochondrial	CPOX	sp|P36551|HEM6_HUMAN Oxygen-dependent coproporphyrinogen-III oxidase, mitochondrial OS=Homo sapiens OX=9606 GN=CPOX PE=1 SV=3	3	3	3	7.7	7.7	7.7	50.151	0	3.8859	177620000	23.8241	20.2907	23.6387	23.0533	22.7504	23.3012
0.530777	0.448353	A0A3B3	NHP2-like protein 1;NHP2-like protein 1, N-terminally processed	NHP2L1	tr|A0A3B3IUA2|A0A3B3IUA2_HUMAN Ribonucloprotein OS=Homo sapiens OX=9606 GN=SNU13 PE=1 SV=1;sp|P55769|NH2L1_HUMAN NHP2-like protein 1 OS=Homo sapiens OX=9606 GN=SNU13 PE=1 SV=3;tr|B1AHD1|B1AHD1_HUMAN Ribonucloprotein OS=Homo sapiens OX=9606 GN=SNU13 PE=1 SV	4	4	4	18	18	18	30.162	0	22.985	1358800000	25.5279	26.4349	26.7393	26.8359	26.6266	26.5846
0.537303	0.448118	P61353	60S ribosomal protein L27	RPL27	sp|P61353|RL27_HUMAN 60S ribosomal protein L27 OS=Homo sapiens OX=9606 GN=RPL27 PE=1 SV=2;tr|K7ELC7|K7ELC7_HUMAN 60S ribosomal protein L27 (Fragment) OS=Homo sapiens OX=9606 GN=RPL27 PE=1 SV=1	3	3	3	30.1	30.1	30.1	15.798	0	13.475	891510000	25.0019	25.6967	26.1657	26.2657	25.7859	26.1571
1.14584	0.448076	P12956	X-ray repair cross-complementing protein 6	XRCC6	sp|P12956|XRCC6_HUMAN X-ray repair cross-complementing protein 6 OS=Homo sapiens OX=9606 GN=XRCC6 PE=1 SV=2;tr|B1AHC9|B1AHC9_HUMAN ATP-dependent DNA helicase 2 subunit 1 OS=Homo sapiens OX=9606 GN=XRCC6 PE=1 SV=1	19	19	19	35.6	35.6	35.6	69.842	0	116.32	6104200000	26.3412	25.8021	26.3304	26.5908	26.5342	26.693
0.314085	0.44747	P31689	DnaJ homolog subfamily A member 1	DNAJA1	sp|P31689|DNJA1_HUMAN DnaJ homolog subfamily A member 1 OS=Homo sapiens OX=9606 GN=DNAJA1 PE=1 SV=2	3	3	3	9.3	9.3	9.3	44.868	0	5.5217	297980000	22.9773	23.2172	24.6757	24.1323	24.4525	23.6278
1.29928	0.446206	Q9NY33	Dipeptidyl peptidase 3	DPP3	sp|Q9NY33|DPP3_HUMAN Dipeptidyl peptidase 3 OS=Homo sapiens OX=9606 GN=DPP3 PE=1 SV=2;tr|G3V1D3|G3V1D3_HUMAN Dipeptidyl peptidase 3 OS=Homo sapiens OX=9606 GN=DPP3 PE=1 SV=1;tr|G3V180|G3V180_HUMAN Dipeptidyl peptidase 3 OS=Homo sapiens OX=9606 GN=DPP3 PE=1	11	11	11	27	27	27	82.588	0	99.429	1781300000	25.3689	25.0705	25.5979	25.8605	25.6925	25.823
0.991898	0.444529	Q9Y678	Coatomer subunit gamma-1	COPG1	sp|Q9Y678|COPG1_HUMAN Coatomer subunit gamma-1 OS=Homo sapiens OX=9606 GN=COPG1 PE=1 SV=1	17	17	17	30.2	30.2	30.2	97.717	0	87.493	2603600000	25.6908	25.0627	25.1905	25.5933	25.8017	25.8827
2.02618	0.444249	Q9UHD8	Septin-9	2020-09-09	sp|Q9UHD8|SEPT9_HUMAN Septin-9 OS=Homo sapiens OX=9606 GN=SEPTIN9 PE=1 SV=2;tr|K7EL40|K7EL40_HUMAN Septin-9 (Fragment) OS=Homo sapiens OX=9606 GN=SEPTIN9 PE=1 SV=1;tr|K7EK18|K7EK18_HUMAN Septin-9 (Fragment) OS=Homo sapiens OX=9606 GN=SEPTIN9 PE=1 SV=1	7	7	7	14.7	14.7	14.7	65.401	0	21.109	879460000	24.6821	24.6098	24.4371	24.9737	24.9466	25.1414
0.983495	0.442079	P13489	Ribonuclease inhibitor	RNH1	sp|P13489|RINI_HUMAN Ribonuclease inhibitor OS=Homo sapiens OX=9606 GN=RNH1 PE=1 SV=2;tr|E9PMJ3|E9PMJ3_HUMAN Ribonuclease inhibitor (Fragment) OS=Homo sapiens OX=9606 GN=RNH1 PE=1 SV=1;tr|E9PLZ3|E9PLZ3_HUMAN Ribonuclease inhibitor (Fragment) OS=Homo sapien	12	12	12	41.6	41.6	41.6	49.973	0	72.798	2054200000	24.7826	24.9344	25.4631	25.4351	25.5827	25.4886
0.606128	0.441622	P46109	Crk-like protein	CRKL	sp|P46109|CRKL_HUMAN Crk-like protein OS=Homo sapiens OX=9606 GN=CRKL PE=1 SV=1	4	4	4	17.8	17.8	17.8	33.777	0	11.042	579740000	23.5707	24.1564	24.5187	24.8239	24.5264	24.2203
0.405919	0.441281	P23378	Glycine dehydrogenase (decarboxylating), mitochondrial	GLDC	sp|P23378|GCSP_HUMAN Glycine dehydrogenase (decarboxylating), mitochondrial OS=Homo sapiens OX=9606 GN=GLDC PE=1 SV=2;tr|A0A1W2PPB1|A0A1W2PPB1_HUMAN Glycine dehydrogenase (decarboxylating), mitochondrial OS=Homo sapiens OX=9606 GN=GLDC PE=1 SV=1;tr|A0A1W2P	6	6	6	8.9	8.9	8.9	112.73	0	12.92	393760000	24.3926	23.7894	22.9589	23.8334	24.5208	24.1104
0.458479	0.441211	Q13200	26S proteasome non-ATPase regulatory subunit 2	PSMD2	sp|Q13200|PSMD2_HUMAN 26S proteasome non-ATPase regulatory subunit 2 OS=Homo sapiens OX=9606 GN=PSMD2 PE=1 SV=3	8	8	8	13.5	13.5	13.5	100.2	0	6.6436	385840000	24.2031	24.3363	23.0357	24.241	24.2757	24.382
1.55342	0.437749	P06733	Alpha-enolase	ENO1	sp|P06733|ENOA_HUMAN Alpha-enolase OS=Homo sapiens OX=9606 GN=ENO1 PE=1 SV=2;tr|A0A2R8Y6G6|A0A2R8Y6G6_HUMAN 2-phospho-D-glycerate hydro-lyase OS=Homo sapiens OX=9606 GN=ENO1 PE=1 SV=1	23	23	20	68.9	68.9	56.2	47.168	0	275.01	60805000000	29.3594	29.6606	29.7569	30.0036	29.9596	30.1269
0.630961	0.437705	P18085	ADP-ribosylation factor 4	ARF4	sp|P18085|ARF4_HUMAN ADP-ribosylation factor 4 OS=Homo sapiens OX=9606 GN=ARF4 PE=1 SV=3;tr|C9JPM4|C9JPM4_HUMAN ADP-ribosylation factor 4 (Fragment) OS=Homo sapiens OX=9606 GN=ARF4 PE=1 SV=1;tr|C9JAK5|C9JAK5_HUMAN ADP-ribosylation factor 4 OS=Homo sapiens	5	3	3	35.6	17.8	17.8	20.511	0	14.262	613890000	24.5851	24.6607	25.5152	25.2596	25.5445	25.27
1.34779	0.436119	O00487	26S proteasome non-ATPase regulatory subunit 14	PSMD14	sp|O00487|PSDE_HUMAN 26S proteasome non-ATPase regulatory subunit 14 OS=Homo sapiens OX=9606 GN=PSMD14 PE=1 SV=1;tr|C9JW37|C9JW37_HUMAN 26S proteasome regulatory subunit RPN11 (Fragment) OS=Homo sapiens OX=9606 GN=PSMD14 PE=1 SV=1	2	2	2	19.4	19.4	19.4	34.577	0	7.1716	284120000	23.7271	23.4939	23.2656	23.9287	23.809	24.0572
0.529514	0.4331	P22033	Methylmalonyl-CoA mutase, mitochondrial	MUT	sp|P22033|MUTA_HUMAN Methylmalonyl-CoA mutase, mitochondrial OS=Homo sapiens OX=9606 GN=MMUT PE=1 SV=4	3	3	3	8.8	8.8	8.8	83.134	0.005536	1.1056	60257000	21.7297	21.8592	21.3759	21.5787	22.706	21.9794
0.602103	0.432956	O60763	General vesicular transport factor p115	USO1	sp|O60763|USO1_HUMAN General vesicular transport factor p115 OS=Homo sapiens OX=9606 GN=USO1 PE=1 SV=2	12	12	12	17.2	17.2	17.2	107.89	0	63.136	994510000	23.6043	24.2327	24.5971	24.7269	24.7085	24.2976
0.139849	0.429108	P61769	Beta-2-microglobulin;Beta-2-microglobulin form pI 5.3	B2M	sp|P61769|B2MG_HUMAN Beta-2-microglobulin OS=Homo sapiens OX=9606 GN=B2M PE=1 SV=1	1	1	1	18.5	18.5	18.5	13.714	0	2.6338	116570000	20.7451	24.1304	24.1041	23.2561	23.2683	23.7425
0.727065	0.428792	O60610	Protein diaphanous homolog 1	DIAPH1	sp|O60610|DIAP1_HUMAN Protein diaphanous homolog 1 OS=Homo sapiens OX=9606 GN=DIAPH1 PE=1 SV=2;tr|H9KV28|H9KV28_HUMAN Protein diaphanous homolog 1 OS=Homo sapiens OX=9606 GN=DIAPH1 PE=1 SV=2;tr|A0A2R8Y5N1|A0A2R8Y5N1_HUMAN Protein diaphanous homolog 1 OS=Ho	3	3	3	3.5	3.5	3.5	141.35	0	6.6927	68615000	21.8615	22.0878	22.2369	22.1892	22.9804	22.3029
0.404896	0.42676	P62979	Ubiquitin-40S ribosomal protein S27a;Ubiquitin;40S ribosomal protein S27a;Polyubiquitin-C;Ubiquitin;Polyubiquitin-B;Ubiquitin;Ubiquitin-60S ribosomal protein L40;Ubiquitin;60S ribosomal protein L40	RPS27A;UBC;UBB;UBA52	sp|P62979|RS27A_HUMAN Ubiquitin-40S ribosomal protein S27a OS=Homo sapiens OX=9606 GN=RPS27A PE=1 SV=2;tr|A0A2R8Y422|A0A2R8Y422_HUMAN 40S ribosomal protein S27a OS=Homo sapiens OX=9606 GN=RPS27AP5 PE=3 SV=1;sp|P0CG48|UBC_HUMAN Polyubiquitin-C OS=Homo sapie	5	5	5	42.3	42.3	42.3	17.965	0	38.489	5069400000	27.6716	28.1773	29.1418	28.5512	28.7632	28.9565
0.39003	0.426671	P10109	Adrenodoxin, mitochondrial	FDX1	sp|P10109|ADX_HUMAN Adrenodoxin, mitochondrial OS=Homo sapiens OX=9606 GN=FDX1 PE=1 SV=1	1	1	1	11.4	11.4	11.4	19.393	0	12.514	130430000	22.1461	23.3691	23.5868	23.62	23.2536	23.5083
0.74159	0.425482	O15143	Actin-related protein 2/3 complex subunit 1B	ARPC1B	sp|O15143|ARC1B_HUMAN Actin-related protein 2/3 complex subunit 1B OS=Homo sapiens OX=9606 GN=ARPC1B PE=1 SV=3;tr|C9JEY1|C9JEY1_HUMAN Actin-related protein 2/3 complex subunit 1B (Fragment) OS=Homo sapiens OX=9606 GN=ARPC1B PE=1 SV=2;tr|C9K057|C9K057_HUMAN	5	5	5	23.9	23.9	23.9	40.949	0	17.031	665690000	24.2414	24.1137	24.7486	24.8624	25.0613	24.4564
0.539734	0.423911	P61421	V-type proton ATPase subunit d 1	ATP6V0D1	sp|P61421|VA0D1_HUMAN V-type proton ATPase subunit d 1 OS=Homo sapiens OX=9606 GN=ATP6V0D1 PE=1 SV=1;tr|F5GYQ1|F5GYQ1_HUMAN V-type proton ATPase subunit OS=Homo sapiens OX=9606 GN=ATP6V0D1 PE=1 SV=1;tr|H3BQB4|H3BQB4_HUMAN V-type proton ATPase subunit d 1 O	2	2	2	10	10	10	40.329	0	7.6132	68845000	22.8897	21.8118	22.5805	23.0949	22.6394	22.8195
0.734128	0.422184	O94919	Endonuclease domain-containing 1 protein	ENDOD1	sp|O94919|ENDD1_HUMAN Endonuclease domain-containing 1 protein OS=Homo sapiens OX=9606 GN=ENDOD1 PE=1 SV=2	3	3	3	13	13	13	55.016	0	6.4424	163240000	23.4606	23.2173	22.6202	23.3568	23.5724	23.6354
0.533245	0.421503	Q99460	26S proteasome non-ATPase regulatory subunit 1	PSMD1	sp|Q99460|PSMD1_HUMAN 26S proteasome non-ATPase regulatory subunit 1 OS=Homo sapiens OX=9606 GN=PSMD1 PE=1 SV=2;tr|A0A087WW66|A0A087WW66_HUMAN 26S proteasome non-ATPase regulatory subunit 1 OS=Homo sapiens OX=9606 GN=PSMD1 PE=1 SV=1	8	8	8	15.7	15.7	15.7	105.84	0	47.425	645730000	24.5531	24.5014	23.4973	24.5176	24.5857	24.713
0.473285	0.421026	P54803	Galactocerebrosidase	GALC	sp|P54803|GALC_HUMAN Galactocerebrosidase OS=Homo sapiens OX=9606 GN=GALC PE=1 SV=3;tr|A0A087WX10|A0A087WX10_HUMAN Galactocerebrosidase (Fragment) OS=Homo sapiens OX=9606 GN=GALC PE=1 SV=1;tr|G3V255|G3V255_HUMAN Galactocerebrosidase OS=Homo sapiens OX=9606	2	2	2	4.1	4.1	4.1	77.063	0	4.1432	107690000	22.9086	22.675	22.5243	23.3987	23.5793	22.3929
0.450579	0.418526	P12270	Nucleoprotein TPR	TPR	sp|P12270|TPR_HUMAN Nucleoprotein TPR OS=Homo sapiens OX=9606 GN=TPR PE=1 SV=3	6	6	6	3.8	3.8	3.8	267.29	0	14.3	400070000	23.5761	24.5845	23.7556	24.2864	24.0159	24.8696
0.110404	0.416908	Q9NZ08	Endoplasmic reticulum aminopeptidase 1	ERAP1	sp|Q9NZ08|ERAP1_HUMAN Endoplasmic reticulum aminopeptidase 1 OS=Homo sapiens OX=9606 GN=ERAP1 PE=1 SV=3	3	3	3	4.6	4.6	4.6	107.23	0	4.9181	231340000	24.1938	24.3972	20.2126	23.4901	23.4282	23.136
0.305275	0.413462	P10599	Thioredoxin	TXN	sp|P10599|THIO_HUMAN Thioredoxin OS=Homo sapiens OX=9606 GN=TXN PE=1 SV=3	5	5	5	42.9	42.9	42.9	11.737	0	16.975	7009900000	27.2555	27.8377	28.9553	28.5091	27.9879	28.7919
0.93614	0.41181	Q8TCE6	Protein FAM45A	FAM45A	sp|Q8TCE6|DEN10_HUMAN DENN domain-containing protein 10 OS=Homo sapiens OX=9606 GN=DENND10 PE=1 SV=1	1	1	1	5.3	5.3	5.3	40.513	0.001065	1.6665	10143000	20.0487	19.6726	19.412	20.0838	20.2951	19.9898
0.873006	0.410819	Q15738	Sterol-4-alpha-carboxylate 3-dehydrogenase, decarboxylating	NSDHL	sp|Q15738|NSDHL_HUMAN Sterol-4-alpha-carboxylate 3-dehydrogenase, decarboxylating OS=Homo sapiens OX=9606 GN=NSDHL PE=1 SV=2;tr|C9JDR0|C9JDR0_HUMAN Sterol-4-alpha-carboxylate 3-dehydrogenase, decarboxylating (Fragment) OS=Homo sapiens OX=9606 GN=NSDHL PE=1	5	5	5	20.1	20.1	20.1	41.9	0	16.843	439920000	24.0957	23.457	23.9468	24.146	24.1347	24.4513
0.621471	0.410734	Q15050	Ribosome biogenesis regulatory protein homolog	RRS1	sp|Q15050|RRS1_HUMAN Ribosome biogenesis regulatory protein homolog OS=Homo sapiens OX=9606 GN=RRS1 PE=1 SV=2	1	1	1	4.7	4.7	4.7	41.193	0.00055866	2.0732	23905000	20.4315	20.1813	19.8419	20.9226	20.0993	20.665
0.708509	0.409317	Q8NBS9	Thioredoxin domain-containing protein 5	TXNDC5	sp|Q8NBS9|TXND5_HUMAN Thioredoxin domain-containing protein 5 OS=Homo sapiens OX=9606 GN=TXNDC5 PE=1 SV=2	6	6	6	19	19	19	47.628	0	30.779	928940000	24.695	24.8666	25.3413	25.0801	25.7001	25.3505
0.548435	0.406569	P22626	Heterogeneous nuclear ribonucleoproteins A2/B1	HNRNPA2B1	sp|P22626|ROA2_HUMAN Heterogeneous nuclear ribonucleoproteins A2/B1 OS=Homo sapiens OX=9606 GN=HNRNPA2B1 PE=1 SV=2;tr|A0A087WUI2|A0A087WUI2_HUMAN Heterogeneous nuclear ribonucleoproteins A2/B1 OS=Homo sapiens OX=9606 GN=HNRNPA2B1 PE=1 SV=1	12	12	12	41.1	41.1	41.1	37.429	0	130.18	12055000000	27.433	28.3333	28.4444	28.3734	28.4448	28.6123
0.622373	0.404687	P21333	Filamin-A	FLNA	sp|P21333|FLNA_HUMAN Filamin-A OS=Homo sapiens OX=9606 GN=FLNA PE=1 SV=4;tr|Q60FE5|Q60FE5_HUMAN Filamin-A OS=Homo sapiens OX=9606 GN=FLNA PE=1 SV=1;tr|A0A087WWY3|A0A087WWY3_HUMAN Filamin-A OS=Homo sapiens OX=9606 GN=FLNA PE=1 SV=1	9	7	7	5.6	4.9	4.9	280.74	0	13.672	456040000	22.6844	23.322	23.657	23.5188	23.7411	23.6175
0.636681	0.404648	P16401	Histone H1.5	HIST1H1B	sp|P16401|H15_HUMAN Histone H1.5 OS=Homo sapiens OX=9606 GN=H1-5 PE=1 SV=3	6	6	6	22.1	22.1	22.1	22.58	0	25.287	4371300000	26.7044	27.545	27.5271	27.6934	27.7715	27.5254
1.6185	0.401955	P52209	6-phosphogluconate dehydrogenase, decarboxylating	PGD	sp|P52209|6PGD_HUMAN 6-phosphogluconate dehydrogenase, decarboxylating OS=Homo sapiens OX=9606 GN=PGD PE=1 SV=3;tr|K7EM49|K7EM49_HUMAN Phosphogluconate dehydrogenase (NADP(+)-dependent, decarboxylating) (Fragment) OS=Homo sapiens OX=9606 GN=PGD PE=1 SV=1;t	11	11	11	35.4	35.4	35.4	53.139	0	49.468	2755600000	26.1503	25.7686	25.9216	26.357	26.3025	26.3868
0.594836	0.400813	Q13404	Ubiquitin-conjugating enzyme E2 variant 1	UBE2V1;TMEM189-UBE2V1	sp|Q13404|UB2V1_HUMAN Ubiquitin-conjugating enzyme E2 variant 1 OS=Homo sapiens OX=9606 GN=UBE2V1 PE=1 SV=2;tr|I3L0A0|I3L0A0_HUMAN HCG2044781 OS=Homo sapiens OX=9606 GN=TMEM189-UBE2V1 PE=3 SV=1;tr|G3V2F7|G3V2F7_HUMAN Ubiquitin-conjugating enzyme E2 variant	8	8	3	63.3	63.3	25.2	16.495	0	59.128	2297800000	25.4653	25.4697	26.2509	26.3391	26.2111	25.8381
0.720576	0.399742	O15260	Surfeit locus protein 4	SURF4	sp|O15260|SURF4_HUMAN Surfeit locus protein 4 OS=Homo sapiens OX=9606 GN=SURF4 PE=1 SV=3;tr|Q5T8U5|Q5T8U5_HUMAN Surfeit locus protein 4 OS=Homo sapiens OX=9606 GN=SURF4 PE=1 SV=1	3	3	3	15.2	15.2	15.2	30.394	0	20.666	880160000	25.5721	25.603	24.911	25.5352	25.9178	25.8323
0.444018	0.399038	P61970	Nuclear transport factor 2	NUTF2	sp|P61970|NTF2_HUMAN Nuclear transport factor 2 OS=Homo sapiens OX=9606 GN=NUTF2 PE=1 SV=1;tr|H3BRV9|H3BRV9_HUMAN Nuclear transport factor 2 (Fragment) OS=Homo sapiens OX=9606 GN=NUTF2 PE=1 SV=1	5	5	5	56.7	56.7	56.7	14.478	0	37.341	1696100000	25.4772	25.3759	26.5385	26.0363	26.3913	26.1611
0.349357	0.396525	Q9H0W9	Ester hydrolase C11orf54	C11orf54	sp|Q9H0W9|CK054_HUMAN Ester hydrolase C11orf54 OS=Homo sapiens OX=9606 GN=C11orf54 PE=1 SV=1;tr|A0A087WT99|A0A087WT99_HUMAN Ester hydrolase C11orf54 OS=Homo sapiens OX=9606 GN=C11orf54 PE=1 SV=1;tr|E9PPB5|E9PPB5_HUMAN Ester hydrolase C11orf54 (Fragment) OS	4	4	4	22.5	22.5	22.5	35.117	0	18.61	672610000	23.4225	24.1178	24.835	24.9878	24.3521	24.225
0.739325	0.39648	P17980	26S protease regulatory subunit 6A	PSMC3	sp|P17980|PRS6A_HUMAN 26S proteasome regulatory subunit 6A OS=Homo sapiens OX=9606 GN=PSMC3 PE=1 SV=3;tr|E9PM69|E9PM69_HUMAN 26S proteasome regulatory subunit 6A OS=Homo sapiens OX=9606 GN=PSMC3 PE=1 SV=1;tr|E9PMD8|E9PMD8_HUMAN 26S proteasome regulatory su	10	1	1	34.4	3	3	49.203	0.0060211	1.0846	12067000	20.0778	19.8055	20.6183	20.5163	20.6804	20.4944
0.476233	0.390695	O75934	Pre-mRNA-splicing factor SPF27	BCAS2	sp|O75934|SPF27_HUMAN Pre-mRNA-splicing factor SPF27 OS=Homo sapiens OX=9606 GN=BCAS2 PE=1 SV=1	1	1	1	12.4	12.4	12.4	26.131	0.0010995	1.9472	30327000	21.4836	20.3475	20.9949	21.4023	21.5252	21.0706
0.312418	0.390099	O43704	Sulfotransferase family cytosolic 1B member 1;Sulfotransferase	SULT1B1	sp|O43704|ST1B1_HUMAN Sulfotransferase family cytosolic 1B member 1 OS=Homo sapiens OX=9606 GN=SULT1B1 PE=1 SV=2;tr|D6RD70|D6RD70_HUMAN Sulfotransferase (Fragment) OS=Homo sapiens OX=9606 GN=SULT1B1 PE=1 SV=1	5	5	5	23.3	23.3	23.3	34.899	0	16.666	860280000	23.9474	24.5409	25.5551	25.2632	25.2786	24.6719
0.392271	0.38847	Q9NP79	Vacuolar protein sorting-associated protein VTA1 homolog	VTA1	sp|Q9NP79|VTA1_HUMAN Vacuolar protein sorting-associated protein VTA1 homolog OS=Homo sapiens OX=9606 GN=VTA1 PE=1 SV=1;tr|A0A087WY55|A0A087WY55_HUMAN Chromosome 6 open reading frame 55, isoform CRA_b OS=Homo sapiens OX=9606 GN=VTA1 PE=1 SV=1;tr|Q5TGM0|Q5T	2	2	2	11.1	11.1	11.1	33.879	0	15.323	294800000	24.628	24.3282	23.2706	24.5778	24.4833	24.331
0.230025	0.387532	Q96JB5	CDK5 regulatory subunit-associated protein 3	CDK5RAP3	sp|Q96JB5|CK5P3_HUMAN CDK5 regulatory subunit-associated protein 3 OS=Homo sapiens OX=9606 GN=CDK5RAP3 PE=1 SV=2;tr|J3QRM1|J3QRM1_HUMAN CDK5 regulatory subunit-associated protein 3 (Fragment) OS=Homo sapiens OX=9606 GN=CDK5RAP3 PE=1 SV=1	2	2	2	5.5	5.5	5.5	56.92	0	10.896	311470000	23.3034	24.1613	24.3286	25.4719	23.8314	23.6525
0.206439	0.387435	O00422	Histone deacetylase complex subunit SAP18	SAP18	sp|O00422|SAP18_HUMAN Histone deacetylase complex subunit SAP18 OS=Homo sapiens OX=9606 GN=SAP18 PE=1 SV=1;tr|U3KQ12|U3KQ12_HUMAN Histone deacetylase complex subunit SAP18 (Fragment) OS=Homo sapiens OX=9606 GN=SAP18 PE=1 SV=1;tr|U3KPY7|U3KPY7_HUMAN Histone	1	1	1	4.6	4.6	4.6	17.561	0.0096993	0.76933	53322000	22.9605	22.8232	20.7639	22.497	22.8544	22.3586
0.303088	0.386594	Q16881	Thioredoxin reductase 1, cytoplasmic	TXNRD1;TXNRD2	sp|Q16881|TRXR1_HUMAN Thioredoxin reductase 1, cytoplasmic OS=Homo sapiens OX=9606 GN=TXNRD1 PE=1 SV=3;tr|E9PLT3|E9PLT3_HUMAN Thioredoxin reductase 1, cytoplasmic (Fragment) OS=Homo sapiens OX=9606 GN=TXNRD1 PE=1 SV=1;tr|E9PKI4|E9PKI4_HUMAN Thioredoxin red	2	1	1	4.6	2.3	2.3	70.905	0	3.291	97831000	22.915	22.0026	23.6846	23.6013	23.1715	22.9893
0.437009	0.38632	Q15369	Transcription elongation factor B polypeptide 1	TCEB1	sp|Q15369|ELOC_HUMAN Elongin-C OS=Homo sapiens OX=9606 GN=ELOC PE=1 SV=1;tr|E5RHG8|E5RHG8_HUMAN Elongin-C (Fragment) OS=Homo sapiens OX=9606 GN=ELOC PE=1 SV=1;tr|R4GMY8|R4GMY8_HUMAN Elongin-C OS=Homo sapiens OX=9606 GN=ELOC PE=1 SV=1	3	3	3	41.1	41.1	41.1	12.473	0	31.924	541640000	23.7283	23.9133	24.8862	24.7941	24.3873	24.5054
0.7047	0.385637	P60174	Triosephosphate isomerase	TPI1	sp|P60174|TPIS_HUMAN Triosephosphate isomerase OS=Homo sapiens OX=9606 GN=TPI1 PE=1 SV=3	15	15	15	68.2	68.2	68.2	30.791	0	259.96	90193000000	30.0842	30.1102	30.7387	30.9306	30.4864	30.673
0.294968	0.383769	Q96AE4	Far upstream element-binding protein 1	FUBP1	sp|Q96AE4|FUBP1_HUMAN Far upstream element-binding protein 1 OS=Homo sapiens OX=9606 GN=FUBP1 PE=1 SV=3;tr|E9PEB5|E9PEB5_HUMAN Far upstream element-binding protein 1 OS=Homo sapiens OX=9606 GN=FUBP1 PE=1 SV=1;tr|C9JSZ1|C9JSZ1_HUMAN Far upstream element-bin	7	6	6	15.2	14.1	14.1	67.56	0	41.66	1056900000	23.8925	24.3958	25.6164	25.2107	25.0662	24.7793
0.68981	0.383013	P25786	Proteasome subunit alpha type-1;Proteasome subunit alpha type	PSMA1	sp|P25786|PSA1_HUMAN Proteasome subunit alpha type-1 OS=Homo sapiens OX=9606 GN=PSMA1 PE=1 SV=1;tr|F5GX11|F5GX11_HUMAN Proteasome endopeptidase complex OS=Homo sapiens OX=9606 GN=PSMA1 PE=1 SV=1;tr|B4DEV8|B4DEV8_HUMAN Proteasome subunit alpha type OS=Homo	8	8	8	35.7	35.7	35.7	29.555	0	35.965	1309600000	24.7758	24.9591	25.552	25.668	25.3958	25.372
1.6949	0.38217	Q9Y4E8	Ubiquitin carboxyl-terminal hydrolase 15	USP15	sp|Q9Y4E8|UBP15_HUMAN Ubiquitin carboxyl-terminal hydrolase 15 OS=Homo sapiens OX=9606 GN=USP15 PE=1 SV=3	2	2	2	3.9	3.9	3.9	112.42	0.0069825	1.0326	15023000	19.8608	20.0773	20.1656	20.3241	20.4822	20.4439
0.305708	0.381715	P67809	Nuclease-sensitive element-binding protein 1;Y-box-binding protein 3;Y-box-binding protein 2	YBX1;YBX3;YBX2	sp|P67809|YBOX1_HUMAN Y-box-binding protein 1 OS=Homo sapiens OX=9606 GN=YBX1 PE=1 SV=3;tr|H0Y449|H0Y449_HUMAN Y-box-binding protein 1 (Fragment) OS=Homo sapiens OX=9606 GN=YBX1 PE=1 SV=1;sp|P16989|YBOX3_HUMAN Y-box-binding protein 3 OS=Homo sapiens OX=960	4	4	4	28.1	28.1	28.1	35.924	0	36.36	574160000	24.3521	24.4054	25.8845	25.126	25.2568	25.4043
0.466428	0.374416	O00193	Small acidic protein	SMAP;C11orf58	sp|O00193|SMAP_HUMAN Small acidic protein OS=Homo sapiens OX=9606 GN=SMAP PE=1 SV=1;tr|E9PRZ9|E9PRZ9_HUMAN Chromosome 11 open reading frame 58 (Fragment) OS=Homo sapiens OX=9606 GN=C11orf58 PE=1 SV=1;tr|E9PM92|E9PM92_HUMAN Small acidic protein OS=Homo sapi	1	1	1	8.7	8.7	8.7	20.332	0	26.868	148010000	23.214	23.185	24.2266	23.9159	24.0162	23.8167
0.819858	0.374222	Q9Y446	Plakophilin-3	PKP3	sp|Q9Y446|PKP3_HUMAN Plakophilin-3 OS=Homo sapiens OX=9606 GN=PKP3 PE=1 SV=1	7	7	6	11.9	11.9	9.8	87.081	0	40.232	678880000	24.2055	24.1538	24.1585	24.1256	24.7707	24.7441
0.73489	0.374003	O75131	Copine-3	CPNE3	sp|O75131|CPNE3_HUMAN Copine-3 OS=Homo sapiens OX=9606 GN=CPNE3 PE=1 SV=1;tr|A0A087WUS8|A0A087WUS8_HUMAN Copine-3 (Fragment) OS=Homo sapiens OX=9606 GN=CPNE3 PE=1 SV=1;tr|A0A087WXR6|A0A087WXR6_HUMAN Copine-3 (Fragment) OS=Homo sapiens OX=9606 GN=CPNE3 PE=1	4	4	4	13.8	13.8	13.8	60.13	0	7.2185	232580000	23.1459	23.662	23.6707	23.8456	23.6081	24.1469
0.609758	0.372037	Q8WVM8	Sec1 family domain-containing protein 1	SCFD1	sp|Q8WVM8|SCFD1_HUMAN Sec1 family domain-containing protein 1 OS=Homo sapiens OX=9606 GN=SCFD1 PE=1 SV=4	5	5	5	13.1	13.1	13.1	72.379	0	41.871	443000000	24.0342	23.2763	24.127	24.1388	24.2803	24.1345
0.777279	0.371479	P27797	Calreticulin	CALR	sp|P27797|CALR_HUMAN Calreticulin OS=Homo sapiens OX=9606 GN=CALR PE=1 SV=1;tr|K7EJB9|K7EJB9_HUMAN Calreticulin (Fragment) OS=Homo sapiens OX=9606 GN=CALR PE=1 SV=1	16	16	16	53.5	53.5	53.5	48.141	0	109.76	15067000000	27.5026	27.8523	28.1939	28.3822	28.222	28.059
1.25333	0.369385	Q8IWX8	Calcium homeostasis endoplasmic reticulum protein	CHERP	sp|Q8IWX8|CHERP_HUMAN Calcium homeostasis endoplasmic reticulum protein OS=Homo sapiens OX=9606 GN=CHERP PE=1 SV=3;tr|J3QK89|J3QK89_HUMAN Calcium homeostasis endoplasmic reticulum protein OS=Homo sapiens OX=9606 GN=CHERP PE=1 SV=1	1	1	1	2.7	2.7	2.7	103.7	0.001108	2.0075	53053000	21.6894	21.7281	21.5108	21.7743	22.0913	22.1708
0.612139	0.368753	P47756	F-actin-capping protein subunit beta	CAPZB	sp|P47756|CAPZB_HUMAN F-actin-capping protein subunit beta OS=Homo sapiens OX=9606 GN=CAPZB PE=1 SV=4;tr|B1AK85|B1AK85_HUMAN F-actin-capping protein subunit beta OS=Homo sapiens OX=9606 GN=CAPZB PE=1 SV=1;tr|B1AK87|B1AK87_HUMAN F-actin-capping protein subu	6	6	6	32.9	32.9	32.9	31.35	0	41.597	1702600000	25.8566	25.3786	25.6813	26.0769	26.3694	25.5765
0.908057	0.365025	Q15274	Nicotinate-nucleotide pyrophosphorylase [carboxylating]	QPRT	sp|Q15274|NADC_HUMAN Nicotinate-nucleotide pyrophosphorylase [carboxylating] OS=Homo sapiens OX=9606 GN=QPRT PE=1 SV=3	6	6	6	38.4	38.4	38.4	30.845	0	44.767	3445000000	26.3416	26.347	26.8906	26.8208	26.8783	26.9752
1.03976	0.359246	P31943	Heterogeneous nuclear ribonucleoprotein H;Heterogeneous nuclear ribonucleoprotein H, N-terminally processed	HNRNPH1	sp|P31943|HNRH1_HUMAN Heterogeneous nuclear ribonucleoprotein H OS=Homo sapiens OX=9606 GN=HNRNPH1 PE=1 SV=4;tr|G8JLB6|G8JLB6_HUMAN Heterogeneous nuclear ribonucleoprotein H OS=Homo sapiens OX=9606 GN=HNRNPH1 PE=1 SV=1;tr|E9PCY7|E9PCY7_HUMAN Heterogeneous	9	7	5	25.4	19.4	12.7	49.229	0	65.988	3085900000	26.6497	26.8519	27.0507	27.277	27.3647	26.9883
0.156724	0.358658	P52735	Guanine nucleotide exchange factor VAV2	VAV2	sp|P52735|VAV2_HUMAN Guanine nucleotide exchange factor VAV2 OS=Homo sapiens OX=9606 GN=VAV2 PE=1 SV=2	1	1	1	1.6	1.6	1.6	101.29	0.0050352	1.1152	6964100	20.7031	19.0926	18.3138	19.1605	19.3222	20.7029
0.412426	0.357894	O15145	Actin-related protein 2/3 complex subunit 3	ARPC3	sp|O15145|ARPC3_HUMAN Actin-related protein 2/3 complex subunit 3 OS=Homo sapiens OX=9606 GN=ARPC3 PE=1 SV=3;tr|F8VR50|F8VR50_HUMAN Actin-related protein 2/3 complex subunit 3 (Fragment) OS=Homo sapiens OX=9606 GN=ARPC3 PE=1 SV=1;tr|C9JZD1|C9JZD1_HUMAN Act	2	2	2	13.5	13.5	13.5	20.546	0	11.619	320630000	25.0652	24.7935	23.9775	24.8098	24.7883	25.3118
0.833893	0.357439	O60220	Mitochondrial import inner membrane translocase subunit Tim8 A	TIMM8A	sp|O60220|TIM8A_HUMAN Mitochondrial import inner membrane translocase subunit Tim8 A OS=Homo sapiens OX=9606 GN=TIMM8A PE=1 SV=1	4	4	4	63.9	63.9	63.9	10.998	0	27.463	736300000	24.4298	24.7013	25.075	25.1773	25.1414	24.9597
0.280369	0.357276	Q7Z6Z7	E3 ubiquitin-protein ligase HUWE1	HUWE1	sp|Q7Z6Z7|HUWE1_HUMAN E3 ubiquitin-protein ligase HUWE1 OS=Homo sapiens OX=9606 GN=HUWE1 PE=1 SV=3	3	3	3	2	2	2	481.89	0.002572	1.3038	47205000	21.7053	21.4057	20.346	20.8999	21.8253	21.8036
0.614488	0.354387	P51690	Arylsulfatase E	ARSE	sp|P51690|ARSL_HUMAN Arylsulfatase L OS=Homo sapiens OX=9606 GN=ARSL PE=1 SV=2;tr|A0A5F9ZHX8|A0A5F9ZHX8_HUMAN Arylsulfatase L OS=Homo sapiens OX=9606 GN=ARSL PE=1 SV=1;tr|F5H324|F5H324_HUMAN Arylsulfatase L OS=Homo sapiens OX=9606 GN=ARSL PE=1 SV=1;tr|A0A5	1	1	1	2.9	2.9	2.9	65.668	0	4.176	55543000	22.6576	21.9798	21.9341	22.7491	22.3672	22.5185
0.378347	0.351397	A0A3B3			tr|A0A3B3IUC1|A0A3B3IUC1_HUMAN E3 ubiquitin-protein ligase NEDD4 OS=Homo sapiens OX=9606 GN=NEDD4 PE=1 SV=1	1	1	1	22.2	22.2	22.2	9.1686	0	4.077	53080000	22.6457	22.4074	21.3769	22.5298	22.4564	22.498
0.554346	0.348796	P07741	Adenine phosphoribosyltransferase	APRT	sp|P07741|APT_HUMAN Adenine phosphoribosyltransferase OS=Homo sapiens OX=9606 GN=APRT PE=1 SV=2;tr|H3BQF1|H3BQF1_HUMAN Adenine phosphoribosyltransferase (Fragment) OS=Homo sapiens OX=9606 GN=APRT PE=1 SV=8;tr|H3BQZ9|H3BQZ9_HUMAN Adenine phosphoribosyltrans	6	6	6	43.3	43.3	43.3	19.608	0	66.506	3135600000	26.169	25.9387	26.7462	26.9144	26.4641	26.5218
1.9992	0.348595	P78371	T-complex protein 1 subunit beta	CCT2	sp|P78371|TCPB_HUMAN T-complex protein 1 subunit beta OS=Homo sapiens OX=9606 GN=CCT2 PE=1 SV=4;tr|F5GWF6|F5GWF6_HUMAN CCT-beta OS=Homo sapiens OX=9606 GN=CCT2 PE=1 SV=2;tr|F8VQ14|F8VQ14_HUMAN CCT-beta OS=Homo sapiens OX=9606 GN=CCT2 PE=1 SV=1	20	20	20	55.7	55.7	55.7	57.488	0	164.68	6076500000	26.2873	26.3229	26.3754	26.7196	26.538	26.7738
0.954196	0.348337	Q9NQG5	Regulation of nuclear pre-mRNA domain-containing protein 1B	RPRD1B	sp|Q9NQG5|RPR1B_HUMAN Regulation of nuclear pre-mRNA domain-containing protein 1B OS=Homo sapiens OX=9606 GN=RPRD1B PE=1 SV=1;tr|A2A2M0|A2A2M0_HUMAN Regulation of nuclear pre-mRNA domain-containing protein 1B (Fragment) OS=Homo sapiens OX=9606 GN=RPRD1B PE	6	6	6	28.8	28.8	28.8	36.899	0	48.492	1945100000	25.5807	25.9925	25.43	26.0614	26.0287	25.958
0.971972	0.347584	Q92597	Protein NDRG1	NDRG1	sp|Q92597|NDRG1_HUMAN Protein NDRG1 OS=Homo sapiens OX=9606 GN=NDRG1 PE=1 SV=1	9	9	9	43.9	43.9	43.9	42.835	0	148	9388300000	27.4701	27.5705	27.9971	28.021	27.953	28.1064
0.620066	0.346678	P05166	Propionyl-CoA carboxylase beta chain, mitochondrial	PCCB	sp|P05166|PCCB_HUMAN Propionyl-CoA carboxylase beta chain, mitochondrial OS=Homo sapiens OX=9606 GN=PCCB PE=1 SV=3;tr|E9PEC3|E9PEC3_HUMAN Propionyl-CoA carboxylase beta chain, mitochondrial OS=Homo sapiens OX=9606 GN=PCCB PE=1 SV=1;tr|E7ETT4|E7ETT4_HUMAN P	5	5	5	13.7	13.7	13.7	58.215	0	27.477	456100000	24.0876	24.6735	24.1337	24.5901	24.9571	24.3876
0.372304	0.34462	P61225	Ras-related protein Rap-2b;Ras-related protein Rap-2c;Ras-related protein Rap-2a	RAP2B;RAP2C;RAP2A	sp|P61225|RAP2B_HUMAN Ras-related protein Rap-2b OS=Homo sapiens OX=9606 GN=RAP2B PE=1 SV=1;sp|Q9Y3L5|RAP2C_HUMAN Ras-related protein Rap-2c OS=Homo sapiens OX=9606 GN=RAP2C PE=1 SV=1;sp|P10114|RAP2A_HUMAN Ras-related protein Rap-2a OS=Homo sapiens OX=9606	1	1	1	14.2	14.2	14.2	20.504	0.0010959	1.9219	42755000	20.6904	21.8264	21.3546	21.2281	21.8711	21.8061
0.776112	0.343506	P28838	Cytosol aminopeptidase	LAP3	sp|P28838|AMPL_HUMAN Cytosol aminopeptidase OS=Homo sapiens OX=9606 GN=LAP3 PE=1 SV=3;tr|H0Y9Q1|H0Y9Q1_HUMAN Cytosol aminopeptidase (Fragment) OS=Homo sapiens OX=9606 GN=LAP3 PE=1 SV=8	10	10	10	30.6	30.6	30.6	56.166	0	87.028	2073200000	24.9144	25.6141	25.2073	25.5545	25.5844	25.6274
0.283589	0.342574	Q9UHJ6	Sedoheptulokinase	SHPK;TRPV1	sp|Q9UHJ6|SHPK_HUMAN Sedoheptulokinase OS=Homo sapiens OX=9606 GN=SHPK PE=1 SV=3;tr|A0A0B4J2A0|A0A0B4J2A0_HUMAN FGGY_N domain-containing protein OS=Homo sapiens OX=9606 PE=1 SV=1	1	1	1	2.3	2.3	2.3	51.49	0.0065033	1.0594	61685000	21.5713	21.8173	23.1173	22.4904	22.6657	22.3776
0.527484	0.341186	P62937	Peptidyl-prolyl cis-trans isomerase A;Peptidyl-prolyl cis-trans isomerase A, N-terminally processed;Peptidyl-prolyl cis-trans isomerase	PPIA	sp|P62937|PPIA_HUMAN Peptidyl-prolyl cis-trans isomerase A OS=Homo sapiens OX=9606 GN=PPIA PE=1 SV=2;tr|F8WE65|F8WE65_HUMAN Peptidyl-prolyl cis-trans isomerase OS=Homo sapiens OX=9606 GN=PPIA PE=1 SV=1;tr|C9J5S7|C9J5S7_HUMAN Peptidyl-prolyl cis-trans isome	11	11	11	67.3	67.3	67.3	18.012	0	207.53	36876000000	29.4865	29.2996	30.1678	30.2012	29.848	29.9283
0.562245	0.3399	P14550	Alcohol dehydrogenase [NADP(+)]	AKR1A1	sp|P14550|AK1A1_HUMAN Aldo-keto reductase family 1 member A1 OS=Homo sapiens OX=9606 GN=AKR1A1 PE=1 SV=3	11	11	11	44	44	44	36.573	0	81.358	3203600000	25.3031	25.5683	26.144	26.1991	25.9875	25.8484
0.462318	0.339116	P43490	Nicotinamide phosphoribosyltransferase	NAMPT	sp|P43490|NAMPT_HUMAN Nicotinamide phosphoribosyltransferase OS=Homo sapiens OX=9606 GN=NAMPT PE=1 SV=1;tr|A0A0C4DFS8|A0A0C4DFS8_HUMAN Nicotinamide phosphoribosyltransferase OS=Homo sapiens OX=9606 GN=NAMPT PE=1 SV=1	10	10	10	31.8	31.8	31.8	55.52	0	51.843	1824600000	24.82	25.2804	25.8669	25.6735	25.4946	25.8165
0.332128	0.334701	P46379	Large proline-rich protein BAG6	BAG6;BAT3	sp|P46379|BAG6_HUMAN Large proline-rich protein BAG6 OS=Homo sapiens OX=9606 GN=BAG6 PE=1 SV=2;tr|A0A0G2JK23|A0A0G2JK23_HUMAN BCL2-associated athanogene 6 OS=Homo sapiens OX=9606 GN=BAG6 PE=1 SV=1;tr|A0A024RCR6|A0A024RCR6_HUMAN BCL2-associated athanogene 6	2	2	2	3.9	3.9	3.9	119.41	0	3.1808	48167000	21.0526	22.4625	21.999	22.1472	22.1631	22.2081
1.53109	0.333811	Q9Y490	Talin-1	TLN1	sp|Q9Y490|TLN1_HUMAN Talin-1 OS=Homo sapiens OX=9606 GN=TLN1 PE=1 SV=3	21	21	21	16.1	16.1	16.1	269.76	0	121.39	2053600000	24.2924	24.0222	24.0096	24.4149	24.5209	24.3899
0.447293	0.333078	Q14116	Interleukin-18	IL18	sp|Q14116|IL18_HUMAN Interleukin-18 OS=Homo sapiens OX=9606 GN=IL18 PE=1 SV=1	1	1	1	8.3	8.3	8.3	22.326	0	3.7744	156050000	23.1339	23.5807	24.234	24.0267	23.9679	23.9532
0.353883	0.329818	Q7Z4W1	L-xylulose reductase	DCXR	sp|Q7Z4W1|DCXR_HUMAN L-xylulose reductase OS=Homo sapiens OX=9606 GN=DCXR PE=1 SV=2;tr|J3KS22|J3KS22_HUMAN L-xylulose reductase (Fragment) OS=Homo sapiens OX=9606 GN=DCXR PE=1 SV=8;tr|J3QS36|J3QS36_HUMAN L-xylulose reductase (Fragment) OS=Homo sapiens OX=9	7	7	7	43	43	43	25.913	0	28.967	654240000	24.978	24.6816	23.8311	24.5498	25.1619	24.7685
1.51203	0.328671	P07195	L-lactate dehydrogenase B chain;L-lactate dehydrogenase	LDHB	sp|P07195|LDHB_HUMAN L-lactate dehydrogenase B chain OS=Homo sapiens OX=9606 GN=LDHB PE=1 SV=2;tr|A0A5F9ZHM4|A0A5F9ZHM4_HUMAN L-lactate dehydrogenase OS=Homo sapiens OX=9606 GN=LDHB PE=1 SV=1;tr|A0A3B3IS95|A0A3B3IS95_HUMAN L-lactate dehydrogenase OS=Homo s	13	13	13	45.2	45.2	45.2	36.638	0	106.27	14165000000	28.3803	28.1432	28.2315	28.6645	28.4352	28.6412
0.41892	0.327372	Q96A33	Coiled-coil domain-containing protein 47	CCDC47	sp|Q96A33|CCD47_HUMAN Coiled-coil domain-containing protein 47 OS=Homo sapiens OX=9606 GN=CCDC47 PE=1 SV=1	4	4	4	13.3	13.3	13.3	55.873	0	10.54	232860000	23.4784	22.539	23.0096	22.9637	23.6109	23.4345
2.16073	0.323846	P04040	Catalase	CAT	sp|P04040|CATA_HUMAN Catalase OS=Homo sapiens OX=9606 GN=CAT PE=1 SV=3	21	21	21	45.5	45.5	45.5	59.755	0	157.84	7867600000	26.8208	26.9291	26.7895	27.0796	27.1937	27.2377
1.15256	0.323821	Q9Y6B6	GTP-binding protein SAR1b	SAR1B;DKFZp434B2017	sp|Q9Y6B6|SAR1B_HUMAN GTP-binding protein SAR1b OS=Homo sapiens OX=9606 GN=SAR1B PE=1 SV=1;tr|D6RD69|D6RD69_HUMAN GTP-binding protein SAR1b (Fragment) OS=Homo sapiens OX=9606 GN=SAR1B PE=1 SV=1;tr|Q9H029|Q9H029_HUMAN GTP-binding protein SAR1b OS=Homo sapie	6	6	4	33.3	33.3	23.7	22.41	0	23.932	1088800000	25.5703	25.8422	25.6786	26.1135	25.8096	26.1394
0.468436	0.323313	Q53GS9	U4/U6.U5 tri-snRNP-associated protein 2	USP39	sp|Q53GS9|SNUT2_HUMAN U4/U6.U5 tri-snRNP-associated protein 2 OS=Homo sapiens OX=9606 GN=USP39 PE=1 SV=2;tr|A0A087X1B2|A0A087X1B2_HUMAN U4/U6.U5 tri-snRNP-associated protein 2 OS=Homo sapiens OX=9606 GN=USP39 PE=1 SV=1;tr|B9A018|B9A018_HUMAN U4/U6.U5 tri-s	1	1	1	2.8	2.8	2.8	65.38	0.0020855	1.4379	35577000	21.034	21.5455	22.0377	21.7589	21.8254	22.0027
0.499121	0.322941	Q9UJZ1	Stomatin-like protein 2, mitochondrial	STOML2	sp|Q9UJZ1|STML2_HUMAN Stomatin-like protein 2, mitochondrial OS=Homo sapiens OX=9606 GN=STOML2 PE=1 SV=1;tr|A0A087WYB4|A0A087WYB4_HUMAN Stomatin-like protein 2, mitochondrial OS=Homo sapiens OX=9606 GN=STOML2 PE=1 SV=1	7	7	7	37.9	37.9	37.9	38.534	0	49.902	1197000000	24.6989	25.2968	24.5142	25.1491	24.8962	25.4334
0.420435	0.322426	P36873	Serine/threonine-protein phosphatase PP1-gamma catalytic subunit;Serine/threonine-protein phosphatase	PPP1CC	sp|P36873|PP1G_HUMAN Serine/threonine-protein phosphatase PP1-gamma catalytic subunit OS=Homo sapiens OX=9606 GN=PPP1CC PE=1 SV=1;tr|F8VR82|F8VR82_HUMAN Serine/threonine-protein phosphatase OS=Homo sapiens OX=9606 GN=PPP1CC PE=1 SV=1;tr|F8VYE8|F8VYE8_HUMAN	7	3	2	31	11.8	7.4	36.983	0	11.383	299550000	23.68	24.0923	24.7756	24.3814	24.5129	24.6209
0.578441	0.318434	Q9HAV7	GrpE protein homolog 1, mitochondrial	GRPEL1	sp|Q9HAV7|GRPE1_HUMAN GrpE protein homolog 1, mitochondrial OS=Homo sapiens OX=9606 GN=GRPEL1 PE=1 SV=2	4	4	4	25.3	25.3	25.3	24.279	0	19.112	481140000	23.801	24.1056	24.53	24.425	24.6963	24.2706
0.300692	0.314896	P35998	26S protease regulatory subunit 7	PSMC2	sp|P35998|PRS7_HUMAN 26S proteasome regulatory subunit 7 OS=Homo sapiens OX=9606 GN=PSMC2 PE=1 SV=3	7	7	7	24	24	24	48.633	0	42.023	626850000	24.463	25.0414	23.7684	24.5706	24.4833	25.1636
0.306057	0.314615	P13861	cAMP-dependent protein kinase type II-alpha regulatory subunit	PRKAR2A	sp|P13861|KAP2_HUMAN cAMP-dependent protein kinase type II-alpha regulatory subunit OS=Homo sapiens OX=9606 GN=PRKAR2A PE=1 SV=2	3	3	3	9.7	9.7	9.7	45.518	0	3.1484	256150000	24.1454	23.3395	24.4834	23.8132	24.5506	24.5483
0.290977	0.312596	Q15031	Probable leucine--tRNA ligase, mitochondrial	LARS2	sp|Q15031|SYLM_HUMAN Probable leucine--tRNA ligase, mitochondrial OS=Homo sapiens OX=9606 GN=LARS2 PE=1 SV=2;tr|E9PHM2|E9PHM2_HUMAN Leucine--tRNA ligase OS=Homo sapiens OX=9606 GN=LARS2 PE=1 SV=1;tr|A0A499FJL2|A0A499FJL2_HUMAN Leucine--tRNA ligase OS=Homo	3	3	3	7.4	7.4	7.4	101.97	0.0025947	1.3788	41559000	21.4422	20.88	19.9621	21.032	21.1785	21.0117
0.349267	0.312344	Q14203	Dynactin subunit 1	DCTN1;DKFZp686E0752	sp|Q14203|DCTN1_HUMAN Dynactin subunit 1 OS=Homo sapiens OX=9606 GN=DCTN1 PE=1 SV=3;tr|E7EX90|E7EX90_HUMAN Dynactin subunit 1 OS=Homo sapiens OX=9606 GN=DCTN1 PE=1 SV=1;tr|E7EWF7|E7EWF7_HUMAN Uncharacterized protein (Fragment) OS=Homo sapiens OX=9606 PE=4	2	2	2	2	2	2	141.69	0	3.6775	38042000	21.1268	21.46	20.706	21.1939	22.0033	21.0327
0.0367503	0.312101	Q58DX5	Inactive N-acetylated-alpha-linked acidic dipeptidase-like protein 2	NAALADL2	sp|Q58DX5|NADL2_HUMAN Inactive N-acetylated-alpha-linked acidic dipeptidase-like protein 2 OS=Homo sapiens OX=9606 GN=NAALADL2 PE=1 SV=3	1	1	1	1.5	1.5	1.5	88.681	0.0079483	0.98768	387430000	20.2518	20.4348	26.2636	26.7296	21.3143	19.8425
0.568917	0.312077	Q9BRA2	Thioredoxin domain-containing protein 17	TXNDC17	sp|Q9BRA2|TXD17_HUMAN Thioredoxin domain-containing protein 17 OS=Homo sapiens OX=9606 GN=TXNDC17 PE=1 SV=1;tr|I3L2R6|I3L2R6_HUMAN Thioredoxin domain-containing protein 17 OS=Homo sapiens OX=9606 GN=TXNDC17 PE=1 SV=1	3	3	3	34.1	34.1	34.1	13.941	0	8.4712	495020000	24.3878	24.4808	25.01	25.2031	24.9207	24.6911
0.862695	0.310303	P26885	Peptidyl-prolyl cis-trans isomerase FKBP2	FKBP2	sp|P26885|FKBP2_HUMAN Peptidyl-prolyl cis-trans isomerase FKBP2 OS=Homo sapiens OX=9606 GN=FKBP2 PE=1 SV=2;tr|A0A494C1N0|A0A494C1N0_HUMAN Peptidylprolyl isomerase OS=Homo sapiens OX=9606 GN=FKBP2 PE=1 SV=1	3	3	3	38	38	38	15.649	0	15.785	1200900000	25.9421	26.0364	25.6185	26.2628	26.3065	25.9587
0.409502	0.309687	B1AK53	Espin	ESPN	sp|B1AK53|ESPN_HUMAN Espin OS=Homo sapiens OX=9606 GN=ESPN PE=1 SV=1;tr|A0A1B0GUS9|A0A1B0GUS9_HUMAN Espin (Fragment) OS=Homo sapiens OX=9606 GN=ESPN PE=1 SV=1;tr|A0A0J9YWQ8|A0A0J9YWQ8_HUMAN Espin (Fragment) OS=Homo sapiens OX=9606 GN=ESPN PE=1 SV=1;tr|A0A0	2	2	2	5.9	5.9	5.9	91.732	0	7.5638	154040000	23.9413	22.9359	23.0294	23.6399	23.6153	23.5805
1.01578	0.308037	O75439	Mitochondrial-processing peptidase subunit beta	PMPCB	sp|O75439|MPPB_HUMAN Mitochondrial-processing peptidase subunit beta OS=Homo sapiens OX=9606 GN=PMPCB PE=1 SV=2;tr|G3V0E4|G3V0E4_HUMAN Beta-MPP OS=Homo sapiens OX=9606 GN=PMPCB PE=1 SV=1	7	7	7	20.2	20.2	20.2	54.366	0	41.238	751040000	24.6109	24.3336	24.2434	24.7036	24.8594	24.549
0.499337	0.307934	Q9NYL9	Tropomodulin-3	TMOD3	sp|Q9NYL9|TMOD3_HUMAN Tropomodulin-3 OS=Homo sapiens OX=9606 GN=TMOD3 PE=1 SV=1;tr|H0YKU1|H0YKU1_HUMAN Tropomodulin-3 (Fragment) OS=Homo sapiens OX=9606 GN=TMOD3 PE=1 SV=1;tr|H0YNJ8|H0YNJ8_HUMAN Tropomodulin-3 OS=Homo sapiens OX=9606 GN=TMOD3 PE=1 SV=1	5	5	5	21	21	21	39.594	0	39.836	395020000	24.3142	23.6273	24.4731	24.5681	24.4517	24.3186
0.647115	0.307933	P35579	Myosin-9	MYH9	sp|P35579|MYH9_HUMAN Myosin-9 OS=Homo sapiens OX=9606 GN=MYH9 PE=1 SV=4	52	52	42	33.6	33.6	27.4	226.53	0	323.31	14098000000	26.1144	26.279	26.8113	26.7984	26.6547	26.6755
0.579697	0.30751	Q16795	NADH dehydrogenase [ubiquinone] 1 alpha subcomplex subunit 9, mitochondrial	NDUFA9	sp|Q16795|NDUA9_HUMAN NADH dehydrogenase [ubiquinone] 1 alpha subcomplex subunit 9, mitochondrial OS=Homo sapiens OX=9606 GN=NDUFA9 PE=1 SV=2;tr|F5H0J3|F5H0J3_HUMAN NADH dehydrogenase [ubiquinone] 1 alpha subcomplex subunit 9, mitochondrial OS=Homo sapiens	2	2	2	8.8	8.8	8.8	42.509	0	2.5057	90975000	22.7226	22.2519	22.7989	22.7685	22.7044	23.2229
0.273	0.306336	P01112	GTPase HRas;GTPase HRas, N-terminally processed;GTPase NRas;GTPase KRas;GTPase KRas, N-terminally processed	HRAS;NRAS;KRAS	sp|P01112|RASH_HUMAN GTPase HRas OS=Homo sapiens OX=9606 GN=HRAS PE=1 SV=1;sp|P01111|RASN_HUMAN GTPase NRas OS=Homo sapiens OX=9606 GN=NRAS PE=1 SV=1;sp|P01116|RASK_HUMAN GTPase KRas OS=Homo sapiens OX=9606 GN=KRAS PE=1 SV=1	3	3	3	25.9	25.9	25.9	21.298	0	7.681	172460000	22.8176	23.5203	23.3163	24.0143	23.8242	22.7348
0.580673	0.305819	P50135	Histamine N-methyltransferase	HNMT	sp|P50135|HNMT_HUMAN Histamine N-methyltransferase OS=Homo sapiens OX=9606 GN=HNMT PE=1 SV=1	4	4	4	28.8	28.8	28.8	33.295	0	33.516	1222300000	25.0879	24.8624	25.6261	25.4213	25.4527	25.6198
0.453157	0.30464	P67936	Tropomyosin alpha-4 chain	TPM4	sp|P67936|TPM4_HUMAN Tropomyosin alpha-4 chain OS=Homo sapiens OX=9606 GN=TPM4 PE=1 SV=3;tr|A0A2R8YGX3|A0A2R8YGX3_HUMAN Tropomyosin alpha-4 chain OS=Homo sapiens OX=9606 GN=TPM4 PE=1 SV=1;tr|A0A2R8Y5V9|A0A2R8Y5V9_HUMAN Tropomyosin alpha-4 chain OS=Homo sap	6	3	3	25.8	14.1	14.1	28.521	0	29.896	195270000	22.802	22.7415	23.4975	23.0819	23.6189	23.2542
0.322962	0.303446	O00151	PDZ and LIM domain protein 1	PDLIM1	sp|O00151|PDLI1_HUMAN PDZ and LIM domain protein 1 OS=Homo sapiens OX=9606 GN=PDLIM1 PE=1 SV=4	14	14	14	71.7	71.7	71.7	36.071	0	114.12	3931300000	25.3517	25.4553	26.5356	26.1712	26.1439	25.9377
0.683972	0.300076	O43324	Eukaryotic translation elongation factor 1 epsilon-1	EEF1E1;EEF1E1-BLOC1S5	sp|O43324|MCA3_HUMAN Eukaryotic translation elongation factor 1 epsilon-1 OS=Homo sapiens OX=9606 GN=EEF1E1 PE=1 SV=1;tr|D6RBD7|D6RBD7_HUMAN Eukaryotic translation elongation factor 1 epsilon-1 OS=Homo sapiens OX=9606 GN=EEF1E1 PE=1 SV=1;tr|C9J1V9|C9J1V9_H	2	2	2	20.7	20.7	20.7	19.81	0	8.4873	188640000	23.6783	23.0922	23.5187	23.8299	23.538	23.8215
1.75094	0.3	Q15008	26S proteasome non-ATPase regulatory subunit 6	PSMD6	sp|Q15008|PSMD6_HUMAN 26S proteasome non-ATPase regulatory subunit 6 OS=Homo sapiens OX=9606 GN=PSMD6 PE=1 SV=1	2	2	2	7.5	7.5	7.5	45.531	0	3.8059	176870000	22.1792	20.6562	22.64	24.3985	24.2817	23.9538
1.3572	0.3	Q9Y530	O-acetyl-ADP-ribose deacetylase 1	OARD1	sp|Q9Y530|OARD1_HUMAN ADP-ribose glycohydrolase OARD1 OS=Homo sapiens OX=9606 GN=OARD1 PE=1 SV=2;tr|C9JA90|C9JA90_HUMAN ADP-ribose glycohydrolase OARD1 OS=Homo sapiens OX=9606 GN=OARD1 PE=1 SV=1;tr|C9J5P1|C9J5P1_HUMAN ADP-ribose glycohydrolase OARD1 OS=Hom	1	1	1	8.6	8.6	8.6	17.025	0.0045685	1.1655	38056000	19.362	19.0334	20.3887	23.4061	21.4286	21.1245
2.38352	0.3	P36507	Dual specificity mitogen-activated protein kinase kinase 2;Dual specificity mitogen-activated protein kinase kinase 1	MAP2K2;MAP2K1	sp|P36507|MP2K2_HUMAN Dual specificity mitogen-activated protein kinase kinase 2 OS=Homo sapiens OX=9606 GN=MAP2K2 PE=1 SV=1;sp|Q02750|MP2K1_HUMAN Dual specificity mitogen-activated protein kinase kinase 1 OS=Homo sapiens OX=9606 GN=MAP2K1 PE=1 SV=2;tr|H3B	1	1	1	5.5	5.5	5.5	44.424	0	8.3181	119350000	20.7988	21.2613	20.309	22.61	23.3126	23.6145
1.35151	0.298282	P38606	V-type proton ATPase catalytic subunit A	ATP6V1A	sp|P38606|VATA_HUMAN V-type proton ATPase catalytic subunit A OS=Homo sapiens OX=9606 GN=ATP6V1A PE=1 SV=2	5	5	5	13.6	13.6	13.6	68.303	0	33.727	459760000	23.6874	23.8702	24.0423	24.1887	24.1507	24.1555
0.288838	0.298169	Q9NVS9	Pyridoxine-5-phosphate oxidase	PNPO	sp|Q9NVS9|PNPO_HUMAN Pyridoxine-5-phosphate oxidase OS=Homo sapiens OX=9606 GN=PNPO PE=1 SV=1;tr|J3QQZ9|J3QQZ9_HUMAN Pyridoxal 5-phosphate synthase (Fragment) OS=Homo sapiens OX=9606 GN=PNPO PE=1 SV=2;tr|J3QQV6|J3QQV6_HUMAN Pyridoxal 5-phosphate synthas	10	10	10	39.8	39.8	39.8	29.988	0	128.56	5989200000	26.1058	26.2136	27.367	27.067	26.7912	26.7227
0.626677	0.294715	P46782	40S ribosomal protein S5;40S ribosomal protein S5, N-terminally processed	RPS5	sp|P46782|RS5_HUMAN 40S ribosomal protein S5 OS=Homo sapiens OX=9606 GN=RPS5 PE=1 SV=4;tr|M0R0F0|M0R0F0_HUMAN 40S ribosomal protein S5 (Fragment) OS=Homo sapiens OX=9606 GN=RPS5 PE=1 SV=1;tr|M0QZN2|M0QZN2_HUMAN 40S ribosomal protein S5 OS=Homo sapiens OX=9	6	6	6	36.8	36.8	36.8	22.876	0	53.639	2068400000	26.0784	26.293	26.6295	26.3693	26.841	26.6748
0.335919	0.292795	Q9Y6H1	Coiled-coil-helix-coiled-coil-helix domain-containing protein 2;Putative coiled-coil-helix-coiled-coil-helix domain-containing protein CHCHD2P9, mitochondrial	CHCHD2;CHCHD2P9	sp|Q9Y6H1|CHCH2_HUMAN Coiled-coil-helix-coiled-coil-helix domain-containing protein 2 OS=Homo sapiens OX=9606 GN=CHCHD2 PE=1 SV=1;sp|Q5T1J5|CHCH9_HUMAN Putative coiled-coil-helix-coiled-coil-helix domain-containing protein CHCHD2P9, mitochondrial OS=Homo s	3	3	3	33.8	33.8	33.8	15.512	0	28.119	1067500000	25.6125	25.4134	25.9921	25.3342	26.3362	26.2258
1.57503	0.289935	Q96C36	Pyrroline-5-carboxylate reductase 2;Pyrroline-5-carboxylate reductase	PYCR2	sp|Q96C36|P5CR2_HUMAN Pyrroline-5-carboxylate reductase 2 OS=Homo sapiens OX=9606 GN=PYCR2 PE=1 SV=1;tr|A0A087WTV6|A0A087WTV6_HUMAN Pyrroline-5-carboxylate reductase OS=Homo sapiens OX=9606 GN=PYCR2 PE=1 SV=1;tr|J3KR12|J3KR12_HUMAN Pyrroline-5-carboxylate	5	4	4	23.1	19.1	19.1	33.637	0	22.678	523710000	24.7888	24.7776	24.8846	24.9534	25.2024	25.1649
0.292202	0.289666	Q13885	Tubulin beta-2A chain;Tubulin beta-2B chain	TUBB2A;TUBB2B	sp|Q13885|TBB2A_HUMAN Tubulin beta-2A chain OS=Homo sapiens OX=9606 GN=TUBB2A PE=1 SV=1;sp|Q9BVA1|TBB2B_HUMAN Tubulin beta-2B chain OS=Homo sapiens OX=9606 GN=TUBB2B PE=1 SV=1	15	2	2	43.6	6.1	6.1	49.906	0	15.359	287630000	23.203	23.7044	24.532	24.2426	24.1665	23.8994
0.308831	0.288879	Q96M27	Protein PRRC1	PRRC1	sp|Q96M27|PRRC1_HUMAN Protein PRRC1 OS=Homo sapiens OX=9606 GN=PRRC1 PE=1 SV=1	2	2	2	7.2	7.2	7.2	46.701	0	6.2372	111890000	21.9896	23.1829	23.0165	22.8884	23.0042	23.163
0.200369	0.288793	Q9GZT3	SRA stem-loop-interacting RNA-binding protein, mitochondrial	SLIRP	sp|Q9GZT3|SLIRP_HUMAN SRA stem-loop-interacting RNA-binding protein, mitochondrial OS=Homo sapiens OX=9606 GN=SLIRP PE=1 SV=1;tr|A0A087WUN7|A0A087WUN7_HUMAN SRA stem-loop-interacting RNA-binding protein, mitochondrial OS=Homo sapiens OX=9606 GN=SLIRP PE=1	3	3	3	28.4	28.4	28.4	12.349	0	14.979	594870000	23.2812	24.7913	24.848	24.787	24.828	24.172
0.851383	0.286514	Q9NQW7	Xaa-Pro aminopeptidase 1	XPNPEP1	sp|Q9NQW7|XPP1_HUMAN Xaa-Pro aminopeptidase 1 OS=Homo sapiens OX=9606 GN=XPNPEP1 PE=1 SV=3;tr|Q5T6H7|Q5T6H7_HUMAN Xaa-Pro aminopeptidase 1 OS=Homo sapiens OX=9606 GN=XPNPEP1 PE=1 SV=1	8	8	8	22	22	22	69.917	0	37.406	1181300000	24.6813	24.4155	24.9198	24.8466	24.9986	25.0309
0.339037	0.283835	P05198	Eukaryotic translation initiation factor 2 subunit 1	EIF2S1	sp|P05198|IF2A_HUMAN Eukaryotic translation initiation factor 2 subunit 1 OS=Homo sapiens OX=9606 GN=EIF2S1 PE=1 SV=3;tr|H0YJS4|H0YJS4_HUMAN Eukaryotic translation initiation factor 2 subunit 1 (Fragment) OS=Homo sapiens OX=9606 GN=EIF2S1 PE=1 SV=1;tr|G3V4	4	4	4	15.2	15.2	15.2	36.112	0	27.02	517690000	23.7685	24.1926	24.8738	24.7038	24.6734	24.3092
0.0567194	0.283578	P60033	CD81 antigen;Tetraspanin	CD81	sp|P60033|CD81_HUMAN CD81 antigen OS=Homo sapiens OX=9606 GN=CD81 PE=1 SV=1;tr|E9PJK1|E9PJK1_HUMAN Tetraspanin OS=Homo sapiens OX=9606 GN=CD81 PE=1 SV=1;tr|E9PRJ8|E9PRJ8_HUMAN Tetraspanin (Fragment) OS=Homo sapiens OX=9606 GN=CD81 PE=1 SV=1;tr|H0YDL9|H0YDL	1	1	1	9.7	9.7	9.7	25.809	0	4.8629	238850000	25.8216	20.3643	25.175	24.3503	23.8731	23.9882
0.823676	0.283488	B4DLN1			tr|B4DLN1|B4DLN1_HUMAN cDNA FLJ60124, highly similar to Mitochondrial dicarboxylate carrier OS=Homo sapiens OX=9606 PE=2 SV=1	7	7	3	23.8	23.8	10.9	48.099	0	28.496	2053400000	26.7332	26.4311	26.2231	26.6508	26.8544	26.7329
1.54843	0.283052	P0DMV8	Heat shock 70 kDa protein 1A;Heat shock 70 kDa protein 1B	HSPA1A;HSPA1B	sp|P0DMV8|HS71A_HUMAN Heat shock 70 kDa protein 1A OS=Homo sapiens OX=9606 GN=HSPA1A PE=1 SV=1;tr|A0A0G2JIW1|A0A0G2JIW1_HUMAN Heat shock 70 kDa protein 1B OS=Homo sapiens OX=9606 GN=HSPA1B PE=1 SV=1;sp|P0DMV9|HS71B_HUMAN Heat shock 70 kDa protein 1B OS=Hom	18	17	10	39.9	37.9	22	70.051	0	129.58	7997700000	27.2175	27.2579	27.1596	27.3522	27.506	27.626
0.323831	0.282555	P49023	Paxillin	PXN	sp|P49023|PAXI_HUMAN Paxillin OS=Homo sapiens OX=9606 GN=PXN PE=1 SV=3;tr|A0A1B0GU60|A0A1B0GU60_HUMAN Paxillin OS=Homo sapiens OX=9606 GN=PXN PE=1 SV=1;tr|A0A1B0GTU4|A0A1B0GTU4_HUMAN Paxillin OS=Homo sapiens OX=9606 GN=PXN PE=1 SV=1;tr|A0A1B0GV30|A0A1B0GV3	2	2	2	5.6	5.6	5.6	64.505	0	2.7374	81984000	22.3168	22.0448	22.1955	21.7764	22.9008	22.7276
1.15988	0.282143	Q9NZ45	CDGSH iron-sulfur domain-containing protein 1	CISD1	sp|Q9NZ45|CISD1_HUMAN CDGSH iron-sulfur domain-containing protein 1 OS=Homo sapiens OX=9606 GN=CISD1 PE=1 SV=1	3	3	3	34.3	34.3	34.3	12.199	0	20.266	763170000	25.1202	25.3625	25.247	25.6796	25.5303	25.3662
0.299582	0.281555	P12004	Proliferating cell nuclear antigen	PCNA	sp|P12004|PCNA_HUMAN Proliferating cell nuclear antigen OS=Homo sapiens OX=9606 GN=PCNA PE=1 SV=1	4	4	4	29.9	29.9	29.9	28.768	0	38.754	639160000	23.8633	24.0152	24.9429	24.8987	24.4679	24.2994
0.734271	0.281037	Q9UNF0	Protein kinase C and casein kinase substrate in neurons protein 2	PACSIN2	sp|Q9UNF0|PACN2_HUMAN Protein kinase C and casein kinase substrate in neurons protein 2 OS=Homo sapiens OX=9606 GN=PACSIN2 PE=1 SV=2;tr|A0A0U1RR22|A0A0U1RR22_HUMAN Protein kinase C and casein kinase substrate in neurons protein 2 (Fragment) OS=Homo sapiens	3	3	3	11.5	11.5	11.5	55.738	0.001569	1.4565	121820000	22.4901	22.6159	22.4791	22.4833	22.8901	23.0548
0.0844296	0.280253	Q9BXT2	Voltage-dependent calcium channel gamma-6 subunit	CACNG6	sp|Q9BXT2|CCG6_HUMAN Voltage-dependent calcium channel gamma-6 subunit OS=Homo sapiens OX=9606 GN=CACNG6 PE=1 SV=1	1	1	1	2.7	2.7	2.7	28.129	0.00056465	2.2212	143750000	24.774	21.0001	24.1639	23.5683	23.8129	23.3977
0.13939	0.279034	Q9Y697	Cysteine desulfurase, mitochondrial	NFS1	sp|Q9Y697|NFS1_HUMAN Cysteine desulfurase, mitochondrial OS=Homo sapiens OX=9606 GN=NFS1 PE=1 SV=3	3	3	3	9.6	9.6	9.6	50.195	0	3.622	71084000	21.7568	21.0147	23.1235	21.5337	22.2493	22.9491
1.62365	0.278596	Q9GZL7	Ribosome biogenesis protein WDR12	WDR12	sp|Q9GZL7|WDR12_HUMAN Ribosome biogenesis protein WDR12 OS=Homo sapiens OX=9606 GN=WDR12 PE=1 SV=2	1	1	1	5.9	5.9	5.9	47.707	0.0010747	1.7697	20587000	20.866	20.8187	20.7807	21.1648	20.9518	21.1845
0.47728	0.276688	P15880	40S ribosomal protein S2	RPS2	sp|P15880|RS2_HUMAN 40S ribosomal protein S2 OS=Homo sapiens OX=9606 GN=RPS2 PE=1 SV=2;tr|E9PQD7|E9PQD7_HUMAN 40S ribosomal protein S2 OS=Homo sapiens OX=9606 GN=RPS2 PE=1 SV=1;tr|H0YEN5|H0YEN5_HUMAN 40S ribosomal protein S2 (Fragment) OS=Homo sapiens OX=9	7	7	7	28.7	28.7	28.7	31.324	0	26.411	1317500000	24.8439	25.1989	25.6008	25.701	25.5025	25.2701
0.498419	0.27656	P09972	Fructose-bisphosphate aldolase C;Fructose-bisphosphate aldolase	ALDOC	sp|P09972|ALDOC_HUMAN Fructose-bisphosphate aldolase C OS=Homo sapiens OX=9606 GN=ALDOC PE=1 SV=2;tr|A8MVZ9|A8MVZ9_HUMAN Fructose-bisphosphate aldolase OS=Homo sapiens OX=9606 GN=ALDOC PE=1 SV=1;tr|J3KSV6|J3KSV6_HUMAN Fructose-bisphosphate aldolase (Fragme	15	13	13	50	42.3	42.3	39.455	0	159.12	6230300000	27.2481	26.9244	27.6947	27.7085	27.6001	27.3883
0.466095	0.274089	Q96KP4	Cytosolic non-specific dipeptidase	CNDP2	sp|Q96KP4|CNDP2_HUMAN Cytosolic non-specific dipeptidase OS=Homo sapiens OX=9606 GN=CNDP2 PE=1 SV=2	13	13	13	36.6	36.6	36.6	52.878	0	61.542	2050000000	25.0902	24.8816	25.5715	25.6869	25.5086	25.17
0.438899	0.272882	P35754	Glutaredoxin-1	GLRX	sp|P35754|GLRX1_HUMAN Glutaredoxin-1 OS=Homo sapiens OX=9606 GN=GLRX PE=1 SV=2	4	4	4	43.4	43.4	43.4	11.776	0	18.278	1232700000	25.1964	25.5098	26.056	25.9944	25.8961	25.6903
0.295104	0.272408	Q9Y3C8	Ubiquitin-fold modifier-conjugating enzyme 1	UFC1	sp|Q9Y3C8|UFC1_HUMAN Ubiquitin-fold modifier-conjugating enzyme 1 OS=Homo sapiens OX=9606 GN=UFC1 PE=1 SV=3	2	2	2	11.4	11.4	11.4	19.458	0	4.1026	144880000	22.7333	22.8688	23.6341	23.3329	23.7889	22.9316
0.382734	0.271767	Q7Z7H8	39S ribosomal protein L10, mitochondrial	MRPL10	sp|Q7Z7H8|RM10_HUMAN 39S ribosomal protein L10, mitochondrial OS=Homo sapiens OX=9606 GN=MRPL10 PE=1 SV=3	1	1	1	7.3	7.3	7.3	29.282	0.0010655	1.6736	43220000	21.4146	22.4242	21.8248	22.0461	22.2162	22.2166
0.392043	0.270551	P21964	Catechol O-methyltransferase	COMT	sp|P21964|COMT_HUMAN Catechol O-methyltransferase OS=Homo sapiens OX=9606 GN=COMT PE=1 SV=2;tr|E7EMS6|E7EMS6_HUMAN Catechol O-methyltransferase (Fragment) OS=Homo sapiens OX=9606 GN=COMT PE=1 SV=1;tr|E7EUU8|E7EUU8_HUMAN Catechol O-methyltransferase OS=Homo	8	8	8	39.9	39.9	39.9	30.037	0	61.431	3697900000	26.2905	26.0526	26.9628	26.9036	26.5592	26.6547
0.666806	0.269836	Q15459	Splicing factor 3A subunit 1	SF3A1	sp|Q15459|SF3A1_HUMAN Splicing factor 3A subunit 1 OS=Homo sapiens OX=9606 GN=SF3A1 PE=1 SV=1	3	3	3	5.8	5.8	5.8	88.885	0	7.0335	288240000	23.7821	24.1625	24.0041	24.0212	24.2125	24.5244
1.39515	0.269606	P61224	Ras-related protein Rap-1b;Ras-related protein Rap-1b-like protein;Ras-related protein Rap-1A	RAP1B;RAP1A	sp|P61224|RAP1B_HUMAN Ras-related protein Rap-1b OS=Homo sapiens OX=9606 GN=RAP1B PE=1 SV=1;tr|F5H7Y6|F5H7Y6_HUMAN Ras-related protein Rap-1b OS=Homo sapiens OX=9606 GN=RAP1B PE=1 SV=1;tr|E7ESV4|E7ESV4_HUMAN Ras-related protein Rap-1b (Fragment) OS=Homo sa	7	7	7	47.8	47.8	47.8	20.825	0	62.547	2771000000	26.2981	26.3103	26.2672	26.6217	26.6768	26.386
0.125285	0.269594	Q9C005	Protein dpy-30 homolog	DPY30	sp|Q9C005|DPY30_HUMAN Protein dpy-30 homolog OS=Homo sapiens OX=9606 GN=DPY30 PE=1 SV=1	2	2	2	49.5	49.5	49.5	11.25	0	9.5733	166620000	25.0745	23.6505	22.3957	23.7849	24.2666	23.878
1.60325	0.267053	P31939	Bifunctional purine biosynthesis protein PURH;Phosphoribosylaminoimidazolecarboxamide formyltransferase;IMP cyclohydrolase	ATIC	sp|P31939|PUR9_HUMAN Bifunctional purine biosynthesis protein ATIC OS=Homo sapiens OX=9606 GN=ATIC PE=1 SV=3	21	21	21	47	47	47	64.615	0	189.44	6012600000	26.1103	25.9979	26.2139	26.4615	26.3191	26.3427
0.407728	0.266747	P23528	Cofilin-1	CFL1	sp|P23528|COF1_HUMAN Cofilin-1 OS=Homo sapiens OX=9606 GN=CFL1 PE=1 SV=3;tr|G3V1A4|G3V1A4_HUMAN Cofilin, non-muscle isoform OS=Homo sapiens OX=9606 GN=CFL1 PE=1 SV=1;tr|E9PP50|E9PP50_HUMAN Cofilin, non-muscle isoform (Fragment) OS=Homo sapiens OX=9606 GN=C	11	11	9	68.1	68.1	51.2	18.502	0	105.91	19209000000	28.3644	28.7201	29.2801	29.1657	29.0943	28.9049
0.333982	0.264514	P49711	Transcriptional repressor CTCF	CTCF	sp|P49711|CTCF_HUMAN Transcriptional repressor CTCF OS=Homo sapiens OX=9606 GN=CTCF PE=1 SV=1;tr|A0A2R8Y6Z6|A0A2R8Y6Z6_HUMAN Transcriptional repressor CTCF (Fragment) OS=Homo sapiens OX=9606 GN=CTCF PE=1 SV=1;tr|A0A2R8Y6C1|A0A2R8Y6C1_HUMAN Transcriptional	1	1	1	2.5	2.5	2.5	82.785	0	6.8109	13582000	20.5149	20.7313	21.081	20.4867	21.4101	21.2239
0.54378	0.26233	Q9UEY8	Gamma-adducin	ADD3	sp|Q9UEY8|ADDG_HUMAN Gamma-adducin OS=Homo sapiens OX=9606 GN=ADD3 PE=1 SV=1	5	5	5	10.8	10.8	10.8	79.154	0	18.983	415790000	23.5801	24.0036	23.9406	23.7689	24.278	24.2644
0.404622	0.259942	O14745	Na(+)/H(+) exchange regulatory cofactor NHE-RF1	SLC9A3R1	sp|O14745|NHRF1_HUMAN Na(+)/H(+) exchange regulatory cofactor NHE-RF1 OS=Homo sapiens OX=9606 GN=SLC9A3R1 PE=1 SV=4;tr|J3QRP6|J3QRP6_HUMAN Ezrin-radixin-moesin-binding phosphoprotein 50 (Fragment) OS=Homo sapiens OX=9606 GN=SLC9A3R1 PE=1 SV=1	11	11	11	53.1	53.1	53.1	38.868	0	127.75	7993900000	27.1142	27.2106	27.9117	27.8734	27.6225	27.5204
0.967731	0.25576	P07237	Protein disulfide-isomerase	P4HB	sp|P07237|PDIA1_HUMAN Protein disulfide-isomerase OS=Homo sapiens OX=9606 GN=P4HB PE=1 SV=3;tr|H7BZ94|H7BZ94_HUMAN Protein disulfide-isomerase OS=Homo sapiens OX=9606 GN=P4HB PE=1 SV=2;tr|H0Y3Z3|H0Y3Z3_HUMAN Protein disulfide-isomerase (Fragment) OS=Homo s	24	24	24	58.7	58.7	58.7	57.116	0	224.58	21905000000	27.9967	28.1756	28.4216	28.4323	28.4755	28.4534
0.782583	0.255413	P39210	Protein Mpv17	MPV17	sp|P39210|MPV17_HUMAN Protein Mpv17 OS=Homo sapiens OX=9606 GN=MPV17 PE=1 SV=1;tr|G5E9F5|G5E9F5_HUMAN MpV17 transgene, murine homolog, glomerulosclerosis, isoform CRA_d OS=Homo sapiens OX=9606 GN=MPV17 PE=1 SV=1;tr|B5MC53|B5MC53_HUMAN MpV17 transgene, muri	1	1	1	13.1	13.1	13.1	19.733	0.0025707	1.293	18387000	20.235	20.634	20.6696	20.7088	20.7137	20.8823
1.91278	0.255404	Q15436	Protein transport protein Sec23A	SEC23A	sp|Q15436|SC23A_HUMAN Protein transport protein Sec23A OS=Homo sapiens OX=9606 GN=SEC23A PE=1 SV=2;tr|F5H365|F5H365_HUMAN Protein transport protein SEC23 OS=Homo sapiens OX=9606 GN=SEC23A PE=1 SV=1	13	13	13	23.7	23.7	23.7	86.16	0	93.666	2120300000	25.5935	25.4968	25.5215	25.8943	25.7321	25.7515
0.66244	0.255245	Q14258	E3 ubiquitin/ISG15 ligase TRIM25	TRIM25	sp|Q14258|TRI25_HUMAN E3 ubiquitin/ISG15 ligase TRIM25 OS=Homo sapiens OX=9606 GN=TRIM25 PE=1 SV=2;tr|A0A3B3IUA7|A0A3B3IUA7_HUMAN E3 ubiquitin/ISG15 ligase TRIM25 OS=Homo sapiens OX=9606 GN=TRIM25 PE=1 SV=1	3	3	3	7	7	7	70.973	0	8.4219	249380000	23.7989	24.1592	23.9396	23.9419	24.3602	24.3613
0.508814	0.247526	O43175	D-3-phosphoglycerate dehydrogenase	PHGDH	sp|O43175|SERA_HUMAN D-3-phosphoglycerate dehydrogenase OS=Homo sapiens OX=9606 GN=PHGDH PE=1 SV=4;tr|A0A286YF22|A0A286YF22_HUMAN D-3-phosphoglycerate dehydrogenase OS=Homo sapiens OX=9606 GN=PHGDH PE=1 SV=1;tr|A0A2C9F2M7|A0A2C9F2M7_HUMAN D-3-phosphoglycer	12	12	12	28	28	28	56.65	0	79.365	3984200000	25.7996	25.9274	26.4439	26.3791	26.3921	26.1423
0.201235	0.247308	Q9UM54	Unconventional myosin-VI	MYO6	sp|Q9UM54|MYO6_HUMAN Unconventional myosin-VI OS=Homo sapiens OX=9606 GN=MYO6 PE=1 SV=4;tr|A0A590UK71|A0A590UK71_HUMAN Unconventional myosin-VI OS=Homo sapiens OX=9606 GN=MYO6 PE=1 SV=1;tr|A0A5F9ZI03|A0A5F9ZI03_HUMAN Unconventional myosin-VI OS=Homo sapien	5	5	5	5.5	5.5	5.5	149.69	0	11.455	138810000	23.0405	22.7396	21.9076	22.6603	23.4432	22.3262
0.195034	0.246554	Q9NVH1	DnaJ homolog subfamily C member 11	DNAJC11	sp|Q9NVH1|DJC11_HUMAN DnaJ homolog subfamily C member 11 OS=Homo sapiens OX=9606 GN=DNAJC11 PE=1 SV=2;tr|B1AK20|B1AK20_HUMAN DnaJ homolog subfamily C member 11 (Fragment) OS=Homo sapiens OX=9606 GN=DNAJC11 PE=1 SV=1	2	2	2	6.1	6.1	6.1	63.277	0	5.1814	92458000	21.7958	23.3577	22.5185	23.0971	22.4803	22.8342
0.72868	0.246401	P13639	Elongation factor 2	EEF2	sp|P13639|EF2_HUMAN Elongation factor 2 OS=Homo sapiens OX=9606 GN=EEF2 PE=1 SV=4	26	26	26	41.3	41.3	41.3	95.337	0	180.73	9643600000	26.9221	26.5608	27.0234	27.0161	27.2124	27.0169
0.0766271	0.245302	P46779	60S ribosomal protein L28	RPL28	sp|P46779|RL28_HUMAN 60S ribosomal protein L28 OS=Homo sapiens OX=9606 GN=RPL28 PE=1 SV=3;tr|H0YLP6|H0YLP6_HUMAN 60S ribosomal protein L28 OS=Homo sapiens OX=9606 GN=RPL28 PE=1 SV=1;tr|H0YMF4|H0YMF4_HUMAN 60S ribosomal protein L28 OS=Homo sapiens OX=9606 G	1	1	1	5.8	5.8	5.8	15.747	0.0045778	1.18	43526000	21.5964	21.4017	21.7632	19.6296	23.2992	22.5685
0.0629322	0.245241	O95793	Double-stranded RNA-binding protein Staufen homolog 1	STAU1	sp|O95793|STAU1_HUMAN Double-stranded RNA-binding protein Staufen homolog 1 OS=Homo sapiens OX=9606 GN=STAU1 PE=1 SV=2;tr|A0A087X1A5|A0A087X1A5_HUMAN Double-stranded RNA-binding protein Staufen homolog 1 OS=Homo sapiens OX=9606 GN=STAU1 PE=1 SV=1;tr|Q5JW30	2	2	2	5	5	5	63.182	0	11.946	148960000	22.8152	23.8316	23.0404	24.39	25.1585	20.8745
0.554872	0.243828	Q9Y6C9	Mitochondrial carrier homolog 2	MTCH2	sp|Q9Y6C9|MTCH2_HUMAN Mitochondrial carrier homolog 2 OS=Homo sapiens OX=9606 GN=MTCH2 PE=1 SV=1;tr|E9PIE4|E9PIE4_HUMAN Mitochondrial carrier homolog 2 (Fragment) OS=Homo sapiens OX=9606 GN=MTCH2 PE=1 SV=8	9	9	9	42.9	42.9	42.9	33.331	0	78.33	2268600000	25.7563	25.8087	25.373	25.6138	26.0312	26.0244
0.909566	0.243662	Q96SQ9	Cytochrome P450 2S1	CYP2S1	sp|Q96SQ9|CP2S1_HUMAN Cytochrome P450 2S1 OS=Homo sapiens OX=9606 GN=CYP2S1 PE=1 SV=2;tr|M0R152|M0R152_HUMAN Cytochrome P450 2S1 (Fragment) OS=Homo sapiens OX=9606 GN=CYP2S1 PE=1 SV=1	6	6	6	13.9	13.9	13.9	55.816	0	24.453	998310000	24.5867	24.7843	24.7846	24.7501	25.0794	25.0571
0.240351	0.241968	P51452	Dual specificity protein phosphatase 3	DUSP3	sp|P51452|DUS3_HUMAN Dual specificity protein phosphatase 3 OS=Homo sapiens OX=9606 GN=DUSP3 PE=1 SV=1;tr|K7ES89|K7ES89_HUMAN Dual specificity protein phosphatase (Fragment) OS=Homo sapiens OX=9606 GN=DUSP3 PE=1 SV=1;tr|K7ELG5|K7ELG5_HUMAN Dual-specificity	4	4	4	28.6	28.6	28.6	20.478	0	9.3169	398120000	23.3499	23.6394	24.6414	24.113	24.0073	24.2364
0.356078	0.241432	Q9UGI8	Testin	TES	sp|Q9UGI8|TES_HUMAN Testin OS=Homo sapiens OX=9606 GN=TES PE=1 SV=1	5	5	5	17.6	17.6	17.6	47.996	0	12.997	343570000	24.7872	24.5495	24.1313	24.8673	25.0011	24.3238
0.361377	0.238619	P78560	Death domain-containing protein CRADD	CRADD	sp|P78560|CRADD_HUMAN Death domain-containing protein CRADD OS=Homo sapiens OX=9606 GN=CRADD PE=1 SV=1	1	1	1	7	7	7	22.745	0.0045616	1.1534	15208000	20.6617	20.1852	21.0312	20.6772	20.8124	21.1044
0.632818	0.236842	P42285	Superkiller viralicidic activity 2-like 2	SKIV2L2	sp|P42285|MTREX_HUMAN Exosome RNA helicase MTR4 OS=Homo sapiens OX=9606 GN=MTREX PE=1 SV=3;tr|D6REC7|D6REC7_HUMAN Exosome RNA helicase MTR4 OS=Homo sapiens OX=9606 GN=MTREX PE=1 SV=1	1	1	1	2.2	2.2	2.2	117.8	0	3.3392	29226000	21.7289	21.6269	21.2193	21.7061	21.8912	21.6884
0.427531	0.235353	P26641	Elongation factor 1-gamma	EEF1G	sp|P26641|EF1G_HUMAN Elongation factor 1-gamma OS=Homo sapiens OX=9606 GN=EEF1G PE=1 SV=3	9	9	9	22.4	22.4	22.4	50.118	0	54.849	2775100000	25.6596	25.3811	25.998	25.8134	25.715	26.2163
0.386854	0.234236	P48147	Prolyl endopeptidase	PREP	sp|P48147|PPCE_HUMAN Prolyl endopeptidase OS=Homo sapiens OX=9606 GN=PREP PE=1 SV=2;tr|A0A499FJL1|A0A499FJL1_HUMAN Post-proline cleaving enzyme OS=Homo sapiens OX=9606 GN=PREP PE=1 SV=1	5	5	5	11.8	11.8	11.8	80.699	0	36.499	787830000	24.5564	24.1002	24.9125	24.9122	24.5734	24.7863
0.142188	0.232128	Q8WWM7	Ataxin-2-like protein	ATXN2L	sp|Q8WWM7|ATX2L_HUMAN Ataxin-2-like protein OS=Homo sapiens OX=9606 GN=ATXN2L PE=1 SV=2	1	1	1	2.1	2.1	2.1	113.37	0.0010689	1.7178	32622000	20.9632	21.4746	22.0583	21.4935	22.7191	20.98
0.382114	0.230954	P25788	Proteasome subunit alpha type-3	PSMA3	sp|P25788|PSA3_HUMAN Proteasome subunit alpha type-3 OS=Homo sapiens OX=9606 GN=PSMA3 PE=1 SV=2;tr|G3V3W4|G3V3W4_HUMAN Proteasome subunit alpha type-3 OS=Homo sapiens OX=9606 GN=PSMA3 PE=1 SV=1;tr|G3V5N4|G3V5N4_HUMAN Proteasome subunit alpha type-3 OS=Homo	3	3	3	15.7	15.7	15.7	28.433	0	20.84	457480000	23.8017	24.2418	24.6807	24.5001	24.4536	24.4633
0.519352	0.23035	P00390	Glutathione reductase, mitochondrial	GSR	sp|P00390|GSHR_HUMAN Glutathione reductase, mitochondrial OS=Homo sapiens OX=9606 GN=GSR PE=1 SV=2	11	11	11	36	36	36	56.256	0	75.274	2335400000	25.4653	25.6438	26.1119	25.9214	26.0169	25.9738
0.256026	0.228472	Q12792	Twinfilin-1	TWF1	sp|Q12792|TWF1_HUMAN Twinfilin-1 OS=Homo sapiens OX=9606 GN=TWF1 PE=1 SV=3;tr|F8VS81|F8VS81_HUMAN Twinfilin-1 (Fragment) OS=Homo sapiens OX=9606 GN=TWF1 PE=1 SV=1	4	4	4	16.6	16.6	16.6	40.282	0	39.301	462310000	23.8521	23.7402	24.8257	24.4818	24.2046	24.4169
0.202552	0.228232	P60468	Protein transport protein Sec61 subunit beta	SEC61B	sp|P60468|SC61B_HUMAN Protein transport protein Sec61 subunit beta OS=Homo sapiens OX=9606 GN=SEC61B PE=1 SV=2;tr|S4R3B5|S4R3B5_HUMAN Protein transport protein Sec61 subunit beta OS=Homo sapiens OX=9606 GN=SEC61B PE=1 SV=1	1	1	1	10.4	10.4	10.4	9.9743	0	3.3202	86251000	22.0408	23.1084	23.4831	23.0154	23.1735	23.128
0.548779	0.226791	Q07065	Cytoskeleton-associated protein 4	CKAP4	sp|Q07065|CKAP4_HUMAN Cytoskeleton-associated protein 4 OS=Homo sapiens OX=9606 GN=CKAP4 PE=1 SV=2	10	10	10	25.6	25.6	25.6	66.022	0	57.089	1060800000	24.3141	24.7626	24.7793	24.8327	25.0266	24.6771
0.465666	0.221483	P48449	Lanosterol synthase	LSS	sp|P48449|LSS_HUMAN Lanosterol synthase OS=Homo sapiens OX=9606 GN=LSS PE=1 SV=1;tr|A0A0G2JQD0|A0A0G2JQD0_HUMAN Lanosterol synthase (Fragment) OS=Homo sapiens OX=9606 GN=LSS PE=1 SV=1	4	4	4	7.2	7.2	7.2	83.308	0	13.953	439020000	24.1669	24.5789	24.7628	24.7348	24.9029	24.5354
0.449164	0.21658	Q9H6S3	Epidermal growth factor receptor kinase substrate 8-like protein 2	EPS8L2	sp|Q9H6S3|ES8L2_HUMAN Epidermal growth factor receptor kinase substrate 8-like protein 2 OS=Homo sapiens OX=9606 GN=EPS8L2 PE=1 SV=2;tr|A0A3B3ISQ4|A0A3B3ISQ4_HUMAN Epidermal growth factor receptor kinase substrate 8-like protein 2 OS=Homo sapiens OX=9606 G	13	13	13	31.6	31.6	31.6	80.62	0	60.31	2432300000	27.2361	26.7229	27.3901	27.3962	27.3654	27.2373
0.650633	0.21629	Q9UHG3	Prenylcysteine oxidase 1	PCYOX1	sp|Q9UHG3|PCYOX_HUMAN Prenylcysteine oxidase 1 OS=Homo sapiens OX=9606 GN=PCYOX1 PE=1 SV=3;tr|C9K055|C9K055_HUMAN Prenylcysteine oxidase 1 (Fragment) OS=Homo sapiens OX=9606 GN=PCYOX1 PE=1 SV=1;tr|F8W8W4|F8W8W4_HUMAN Prenylcysteine oxidase 1 OS=Homo sapien	8	8	8	20.2	20.2	20.2	56.639	0	35	1356600000	25.3257	25.5881	25.2879	25.5106	25.8505	25.4895
0.438274	0.21583	P48444	Coatomer subunit delta	ARCN1	sp|P48444|COPD_HUMAN Coatomer subunit delta OS=Homo sapiens OX=9606 GN=ARCN1 PE=1 SV=1;tr|B0YIW6|B0YIW6_HUMAN Coatomer subunit delta OS=Homo sapiens OX=9606 GN=ARCN1 PE=1 SV=1	8	8	8	22.3	22.3	22.3	57.21	0	28.709	1189000000	24.5518	24.6515	25.1737	25.053	25.1297	24.8418
0.471146	0.215446	P17050	Alpha-N-acetylgalactosaminidase	NAGA	sp|P17050|NAGAB_HUMAN Alpha-N-acetylgalactosaminidase OS=Homo sapiens OX=9606 GN=NAGA PE=1 SV=2	1	1	1	4.1	4.1	4.1	46.564	0	7.692	189400000	23.8144	24.2341	24.0588	24.4055	24.4096	23.9386
0.409846	0.214352	Q13228	Selenium-binding protein 1	SELENBP1	sp|Q13228|SBP1_HUMAN Methanethiol oxidase OS=Homo sapiens OX=9606 GN=SELENBP1 PE=1 SV=2;tr|F2Z2W8|F2Z2W8_HUMAN Methanethiol oxidase OS=Homo sapiens OX=9606 GN=SELENBP1 PE=1 SV=1;tr|F8WCR4|F8WCR4_HUMAN Methanethiol oxidase OS=Homo sapiens OX=9606 GN=SELENBP	6	6	6	14.6	14.6	14.6	52.39	0	23.323	737640000	24.1565	24.5069	24.866	24.8961	24.6405	24.6359
0.214527	0.213621	Q96CN7	Isochorismatase domain-containing protein 1	ISOC1	sp|Q96CN7|ISOC1_HUMAN Isochorismatase domain-containing protein 1 OS=Homo sapiens OX=9606 GN=ISOC1 PE=1 SV=3;tr|D6RGE2|D6RGE2_HUMAN Isochorismatase domain-containing protein 1 (Fragment) OS=Homo sapiens OX=9606 GN=ISOC1 PE=1 SV=1	4	4	4	19.8	19.8	19.8	32.236	0	12.455	983080000	25.8988	25.8442	24.8066	25.4326	25.8175	25.9404
0.137365	0.210925	Q10713	Mitochondrial-processing peptidase subunit alpha	PMPCA	sp|Q10713|MPPA_HUMAN Mitochondrial-processing peptidase subunit alpha OS=Homo sapiens OX=9606 GN=PMPCA PE=1 SV=2	3	3	3	10.3	10.3	10.3	58.252	0	4.7392	259490000	24.1736	24.8976	24.1661	23.6988	25.4696	24.7017
1.07998	0.210815	Q01518	Adenylyl cyclase-associated protein 1;Adenylyl cyclase-associated protein	CAP1	sp|Q01518|CAP1_HUMAN Adenylyl cyclase-associated protein 1 OS=Homo sapiens OX=9606 GN=CAP1 PE=1 SV=5;tr|Q5T0R7|Q5T0R7_HUMAN Adenylyl cyclase-associated protein 1 (Fragment) OS=Homo sapiens OX=9606 GN=CAP1 PE=1 SV=1;tr|Q5T0R6|Q5T0R6_HUMAN Adenylyl cyclase-a	10	10	10	30.7	30.7	30.7	51.901	0	101.97	3320800000	26.6061	26.48	26.5094	26.599	26.8882	26.7407
0.315386	0.208901	Q06323	Proteasome activator complex subunit 1	PSME1	sp|Q06323|PSME1_HUMAN Proteasome activator complex subunit 1 OS=Homo sapiens OX=9606 GN=PSME1 PE=1 SV=1	9	9	9	38.2	38.2	38.2	28.723	0	62.377	2162600000	25.4691	25.7764	26.2557	26.3053	26.0179	25.8047
0.425921	0.202813	P07737	Profilin-1	PFN1	sp|P07737|PROF1_HUMAN Profilin-1 OS=Homo sapiens OX=9606 GN=PFN1 PE=1 SV=2;tr|K7EJ44|K7EJ44_HUMAN Profilin OS=Homo sapiens OX=9606 GN=PFN1 PE=1 SV=1	7	7	7	73.6	73.6	73.6	15.054	0	64.64	11277000000	28.1647	28.1046	28.7212	28.4748	28.6391	28.4851
0.247144	0.202119	Q14498	RNA-binding protein 39	RBM39	sp|Q14498|RBM39_HUMAN RNA-binding protein 39 OS=Homo sapiens OX=9606 GN=RBM39 PE=1 SV=2;tr|G3XAC6|G3XAC6_HUMAN RNA-binding protein 39 OS=Homo sapiens OX=9606 GN=RBM39 PE=1 SV=1;tr|Q5QP23|Q5QP23_HUMAN RNA-binding protein 39 (Fragment) OS=Homo sapiens OX=960	7	7	7	15.8	15.8	15.8	59.379	0	23.392	650070000	25.1727	24.1116	24.4671	24.6943	24.9584	24.705
0.814566	0.2	Q96I24	Far upstream element-binding protein 3	FUBP3	sp|Q96I24|FUBP3_HUMAN Far upstream element-binding protein 3 OS=Homo sapiens OX=9606 GN=FUBP3 PE=1 SV=2	3	3	3	7.9	7.9	7.9	61.64	0	3.3868	111280000	18.251	21.3687	22.831	23.4493	23.0418	23.1202
0.186626	0.199201	Q04637	Eukaryotic translation initiation factor 4 gamma 1	EIF4G1	sp|Q04637|IF4G1_HUMAN Eukaryotic translation initiation factor 4 gamma 1 OS=Homo sapiens OX=9606 GN=EIF4G1 PE=1 SV=4;tr|E7EX73|E7EX73_HUMAN Eukaryotic translation initiation factor 4 gamma 1 OS=Homo sapiens OX=9606 GN=EIF4G1 PE=1 SV=1;tr|E9PGM1|E9PGM1_HUMA	5	5	5	5.4	5.4	5.4	175.49	0	11.408	250860000	22.4329	22.7484	23.5397	23.391	23.2995	22.6281
0.2442	0.198614	Q9NQC3	Reticulon-4;Reticulon	RTN4	sp|Q9NQC3|RTN4_HUMAN Reticulon-4 OS=Homo sapiens OX=9606 GN=RTN4 PE=1 SV=2;tr|F8W914|F8W914_HUMAN Reticulon OS=Homo sapiens OX=9606 GN=RTN4 PE=1 SV=1	5	5	5	8.3	8.3	8.3	129.93	0	57.831	2554500000	25.4709	25.862	26.5358	26.257	25.9957	26.2119
0.469258	0.197215	Q9UGV2	Protein NDRG3	NDRG3	sp|Q9UGV2|NDRG3_HUMAN Protein NDRG3 OS=Homo sapiens OX=9606 GN=NDRG3 PE=1 SV=2;tr|Q5TH30|Q5TH30_HUMAN N-myc downstream-regulated gene 3 protein OS=Homo sapiens OX=9606 GN=NDRG3 PE=1 SV=1;tr|F8WBF9|F8WBF9_HUMAN N-myc downstream-regulated gene 3 protein OS=H	2	2	2	7.7	7.7	7.7	41.408	0	8.3838	149320000	23.0267	22.9299	23.4695	23.4516	23.3673	23.1988
0.153718	0.19684	O15355	Protein phosphatase 1G	PPM1G	sp|O15355|PPM1G_HUMAN Protein phosphatase 1G OS=Homo sapiens OX=9606 GN=PPM1G PE=1 SV=1	3	3	3	10.4	10.4	10.4	59.271	0	6.0092	233700000	22.9514	23.4543	24.2057	23.3809	23.4689	24.3521
0.116453	0.196016	P00568	Adenylate kinase isoenzyme 1	AK1	sp|P00568|KAD1_HUMAN Adenylate kinase isoenzyme 1 OS=Homo sapiens OX=9606 GN=AK1 PE=1 SV=3;tr|H0YID2|H0YID2_HUMAN Adenylate kinase isoenzyme 1 (Fragment) OS=Homo sapiens OX=9606 GN=AK1 PE=1 SV=1;tr|Q5T9B7|Q5T9B7_HUMAN Adenylate kinase isoenzyme 1 OS=Homo s	1	1	1	7.2	7.2	7.2	21.635	0.0045432	1.1273	11577000	21.624	20.234	19.5734	20.4835	20.8038	20.7322
0.339054	0.192472	P46940	Ras GTPase-activating-like protein IQGAP1	IQGAP1	sp|P46940|IQGA1_HUMAN Ras GTPase-activating-like protein IQGAP1 OS=Homo sapiens OX=9606 GN=IQGAP1 PE=1 SV=1;tr|A0A0J9YXZ5|A0A0J9YXZ5_HUMAN Ras GTPase-activating-like protein IQGAP1 OS=Homo sapiens OX=9606 GN=IQGAP1 PE=1 SV=1	9	8	8	9.6	9.1	9.1	189.25	0	21.378	523870000	23.668	23.5235	24.2369	23.8405	24.0248	24.1405
0.413951	0.190859	Q8N6T3	ADP-ribosylation factor GTPase-activating protein 1	ARFGAP1	sp|Q8N6T3|ARFG1_HUMAN ADP-ribosylation factor GTPase-activating protein 1 OS=Homo sapiens OX=9606 GN=ARFGAP1 PE=1 SV=2;tr|F8W1U7|F8W1U7_HUMAN ADP-ribosylation factor GTPase-activating protein 1 (Fragment) OS=Homo sapiens OX=9606 GN=ARFGAP1 PE=1 SV=1;tr|E5R	3	3	3	14.5	14.5	14.5	44.667	0	14.153	297320000	24.1822	24.031	24.3314	24.249	24.7194	24.1488
0.352259	0.18904	Q14974	Importin subunit beta-1	KPNB1	sp|Q14974|IMB1_HUMAN Importin subunit beta-1 OS=Homo sapiens OX=9606 GN=KPNB1 PE=1 SV=2;tr|J3KTM9|J3KTM9_HUMAN Importin subunit beta-1 (Fragment) OS=Homo sapiens OX=9606 GN=KPNB1 PE=1 SV=1	17	17	17	25.1	25.1	25.1	97.169	0	126.52	4586600000	26.4406	25.9148	26.6549	26.5322	26.5871	26.4581
0.141509	0.188957	Q92538	Golgi-specific brefeldin A-resistance guanine nucleotide exchange factor 1	GBF1	sp|Q92538|GBF1_HUMAN Golgi-specific brefeldin A-resistance guanine nucleotide exchange factor 1 OS=Homo sapiens OX=9606 GN=GBF1 PE=1 SV=2;tr|A0A669KBG8|A0A669KBG8_HUMAN Golgi-specific brefeldin A-resistance guanine nucleotide exchange factor 1 OS=Homo sapi	3	3	3	2.5	2.5	2.5	206.44	0	4.0418	112940000	23.0086	21.6459	21.9733	22.929	22.263	22.0026
0.198015	0.187675	Q9GZP8	Immortalization up-regulated protein	IMUP	sp|Q9GZP8|IMUP_HUMAN Immortalization up-regulated protein OS=Homo sapiens OX=9606 GN=IMUP PE=1 SV=1	1	1	1	25.5	25.5	25.5	10.897	0	9.3956	651890000	26.0104	25.1889	26.1713	26.359	25.8975	25.6771
0.222421	0.187564	O95292	Vesicle-associated membrane protein-associated protein B/C	VAPB	sp|O95292|VAPB_HUMAN Vesicle-associated membrane protein-associated protein B/C OS=Homo sapiens OX=9606 GN=VAPB PE=1 SV=3	5	4	4	32.1	27.2	27.2	27.228	0	30.939	1401600000	25.0229	25.3047	26.1065	25.6845	25.7487	25.5636
0.227611	0.184357	P07437	Tubulin beta chain	TUBB	sp|P07437|TBB5_HUMAN Tubulin beta chain OS=Homo sapiens OX=9606 GN=TUBB PE=1 SV=2;tr|Q5JP53|Q5JP53_HUMAN Tubulin beta chain OS=Homo sapiens OX=9606 GN=TUBB PE=1 SV=1;tr|Q5ST81|Q5ST81_HUMAN Tubulin beta chain OS=Homo sapiens OX=9606 GN=TUBB PE=1 SV=1	18	5	4	54.5	19.4	16	49.67	0	47.788	8652900000	28.0357	28.3378	28.9926	28.8416	28.7168	28.3608
0.891153	0.182325	Q99805	Transmembrane 9 superfamily member 2	TM9SF2	sp|Q99805|TM9S2_HUMAN Transmembrane 9 superfamily member 2 OS=Homo sapiens OX=9606 GN=TM9SF2 PE=1 SV=1	5	5	5	13.1	13.1	13.1	75.775	0	14.687	800130000	25.1897	24.9114	25.1012	25.2089	25.1939	25.3464
0.521751	0.181418	O95994	Anterior gradient protein 2 homolog	AGR2	sp|O95994|AGR2_HUMAN Anterior gradient protein 2 homolog OS=Homo sapiens OX=9606 GN=AGR2 PE=1 SV=1;tr|B5MC07|B5MC07_HUMAN Anterior gradient protein 2 homolog OS=Homo sapiens OX=9606 GN=AGR2 PE=1 SV=1;tr|C9J3E2|C9J3E2_HUMAN Anterior gradient protein 2 homol	8	8	8	56	56	56	19.979	0	45.462	15042000000	28.9428	29.3116	29.1907	29.1909	29.2569	29.5414
0.151407	0.180335	P07108	Acyl-CoA-binding protein	DBI	sp|P07108|ACBP_HUMAN Acyl-CoA-binding protein OS=Homo sapiens OX=9606 GN=DBI PE=1 SV=2;tr|A0A0A0MTI5|A0A0A0MTI5_HUMAN Acyl-CoA-binding protein OS=Homo sapiens OX=9606 GN=DBI PE=1 SV=1;tr|B8ZWD1|B8ZWD1_HUMAN Acyl-CoA-binding protein OS=Homo sapiens OX=9606	4	4	4	52.9	52.9	52.9	10.044	0	69.638	11028000000	28.8029	29.288	30.222	29.8723	29.3371	29.6445
0.254562	0.180215	P12277	Creatine kinase B-type	CKB	sp|P12277|KCRB_HUMAN Creatine kinase B-type OS=Homo sapiens OX=9606 GN=CKB PE=1 SV=1;tr|G3V4N7|G3V4N7_HUMAN Creatine kinase (Fragment) OS=Homo sapiens OX=9606 GN=CKB PE=1 SV=1	17	17	17	69	69	69	42.644	0	323.31	148040000000	30.9694	30.7679	31.6424	31.3212	31.1342	31.4649
0.172097	0.178982	P43034	Platelet-activating factor acetylhydrolase IB subunit alpha	PAFAH1B1	sp|P43034|LIS1_HUMAN Platelet-activating factor acetylhydrolase IB subunit alpha OS=Homo sapiens OX=9606 GN=PAFAH1B1 PE=1 SV=2;tr|I3L3N5|I3L3N5_HUMAN Platelet-activating factor acetylhydrolase IB subunit alpha (Fragment) OS=Homo sapiens OX=9606 GN=PAFAH1B1	7	7	7	23.7	23.7	23.7	46.637	0	28.092	1035100000	24.96	25.951	26.1877	25.7007	25.8385	26.0964
0.732961	0.17694	P06744	Glucose-6-phosphate isomerase	GPI	sp|P06744|G6PI_HUMAN Glucose-6-phosphate isomerase OS=Homo sapiens OX=9606 GN=GPI PE=1 SV=4;tr|A0A2U3TZU2|A0A2U3TZU2_HUMAN Glucose-6-phosphate isomerase OS=Homo sapiens OX=9606 GN=GPI PE=1 SV=1;tr|K7EQ48|K7EQ48_HUMAN Glucose-6-phosphate isomerase (Fragment	16	16	12	43.5	43.5	32.8	63.146	0	155.16	10175000000	27.1491	27.1983	27.4899	27.5163	27.4192	27.4325
0.15477	0.176769	Q16836	Hydroxyacyl-coenzyme A dehydrogenase, mitochondrial	HADH	sp|Q16836|HCDH_HUMAN Hydroxyacyl-coenzyme A dehydrogenase, mitochondrial OS=Homo sapiens OX=9606 GN=HADH PE=1 SV=3;tr|A0A1W2PNM1|A0A1W2PNM1_HUMAN Hydroxyacyl-coenzyme A dehydrogenase, mitochondrial (Fragment) OS=Homo sapiens OX=9606 GN=HADH PE=1 SV=1;tr|A0	8	8	8	46.5	46.5	46.5	34.293	0	49.521	3687700000	27.231	27.004	26.1897	26.421	27.3616	27.1725
0.206524	0.176087	P52565	Rho GDP-dissociation inhibitor 1	ARHGDIA	sp|P52565|GDIR1_HUMAN Rho GDP-dissociation inhibitor 1 OS=Homo sapiens OX=9606 GN=ARHGDIA PE=1 SV=3;tr|J3QQX2|J3QQX2_HUMAN Rho GDP-dissociation inhibitor 1 OS=Homo sapiens OX=9606 GN=ARHGDIA PE=1 SV=1;tr|J3KTF8|J3KTF8_HUMAN Rho GDP-dissociation inhibitor 1	8	8	8	58.3	58.3	58.3	23.207	0	83.329	3891700000	26.3062	26.7538	27.4316	26.9273	27.0298	27.0627
0.149585	0.175319	P57737	Coronin-7;Coronin	CORO7;CORO7-PAM16	sp|P57737|CORO7_HUMAN Coronin-7 OS=Homo sapiens OX=9606 GN=CORO7 PE=1 SV=2;tr|A0A0A6YYL4|A0A0A6YYL4_HUMAN Coronin OS=Homo sapiens OX=9606 GN=CORO7-PAM16 PE=1 SV=1;tr|I3L426|I3L426_HUMAN Coronin (Fragment) OS=Homo sapiens OX=9606 GN=CORO7 PE=3 SV=1;tr|I3L16	2	2	2	7.4	7.4	7.4	100.6	0	6.7969	185590000	23.3239	23.4025	23.9295	24.1535	22.9419	24.0864
0.13218	0.174644	Q9H9P8	L-2-hydroxyglutarate dehydrogenase, mitochondrial	L2HGDH	sp|Q9H9P8|L2HDH_HUMAN L-2-hydroxyglutarate dehydrogenase, mitochondrial OS=Homo sapiens OX=9606 GN=L2HGDH PE=1 SV=3;tr|C9JVN9|C9JVN9_HUMAN L-2-hydroxyglutarate dehydrogenase, mitochondrial OS=Homo sapiens OX=9606 GN=L2HGDH PE=1 SV=1	3	3	3	10.4	10.4	10.4	50.315	0.0025988	1.3893	53101000	22.3459	21.3036	20.7009	21.7395	21.4858	21.649
0.0798061	0.173386	Q92673	Sortilin-related receptor	SORL1	sp|Q92673|SORL_HUMAN Sortilin-related receptor OS=Homo sapiens OX=9606 GN=SORL1 PE=1 SV=2	5	5	5	3.4	3.4	3.4	248.42	0	3.962	108870000	23.0632	22.7266	20.8153	21.9223	22.9743	22.2286
0.230753	0.170918	P24539	ATP synthase F(0) complex subunit B1, mitochondrial	ATP5F1	sp|P24539|AT5F1_HUMAN ATP synthase F(0) complex subunit B1, mitochondrial OS=Homo sapiens OX=9606 GN=ATP5PB PE=1 SV=2;tr|Q5QNZ2|Q5QNZ2_HUMAN ATP synthase F(0) complex subunit B1, mitochondrial OS=Homo sapiens OX=9606 GN=ATP5PB PE=1 SV=1	4	4	4	20.3	20.3	20.3	28.908	0	53.396	1097500000	25.0189	25.6995	25.99	25.7069	25.8185	25.6957
1.10505	0.168778	P09417	Dihydropteridine reductase	QDPR	sp|P09417|DHPR_HUMAN Dihydropteridine reductase OS=Homo sapiens OX=9606 GN=QDPR PE=1 SV=2	7	7	7	49.2	49.2	49.2	25.789	0	65.961	1609900000	24.95	24.8195	25.0674	25.1081	25.1257	25.1095
0.231387	0.164096	Q9UMS0	NFU1 iron-sulfur cluster scaffold homolog, mitochondrial	NFU1	sp|Q9UMS0|NFU1_HUMAN NFU1 iron-sulfur cluster scaffold homolog, mitochondrial OS=Homo sapiens OX=9606 GN=NFU1 PE=1 SV=2;tr|C9J8Q1|C9J8Q1_HUMAN NFU1 iron-sulfur cluster scaffold homolog, mitochondrial (Fragment) OS=Homo sapiens OX=9606 GN=NFU1 PE=1 SV=1;tr|	2	2	2	11	11	11	28.462	0	3.2861	122980000	22.5297	22.9857	23.0962	23.3901	23.0743	22.6396
0.233847	0.163165	O15371	Eukaryotic translation initiation factor 3 subunit D	EIF3D	sp|O15371|EIF3D_HUMAN Eukaryotic translation initiation factor 3 subunit D OS=Homo sapiens OX=9606 GN=EIF3D PE=1 SV=1;tr|B0QYA4|B0QYA4_HUMAN Eukaryotic translation initiation factor 3 subunit D (Fragment) OS=Homo sapiens OX=9606 GN=EIF3D PE=1 SV=2;tr|B0QYA	3	3	3	10.8	10.8	10.8	63.972	0	7.2856	139450000	23.9927	23.3965	23.1294	23.5071	23.8516	23.6494
0.153249	0.161399	Q9Y5M8	Signal recognition particle receptor subunit beta	SRPRB	sp|Q9Y5M8|SRPRB_HUMAN Signal recognition particle receptor subunit beta OS=Homo sapiens OX=9606 GN=SRPRB PE=1 SV=3;tr|H7C4H2|H7C4H2_HUMAN Signal recognition particle receptor subunit beta (Fragment) OS=Homo sapiens OX=9606 GN=SRPRB PE=1 SV=1	1	1	1	7	7	7	29.702	0.0010707	1.7324	116400000	22.5995	23.7009	23.8222	23.443	23.6463	23.5175
0.154139	0.159453	Q9H488	GDP-fucose protein O-fucosyltransferase 1	POFUT1	sp|Q9H488|OFUT1_HUMAN GDP-fucose protein O-fucosyltransferase 1 OS=Homo sapiens OX=9606 GN=POFUT1 PE=1 SV=1	4	4	4	15.7	15.7	15.7	43.955	0	20.373	853240000	25.2979	25.9017	24.607	25.3611	25.3022	25.6218
0.0928854	0.155639	Q96RT1	Protein LAP2	ERBB2IP	sp|Q96RT1|ERBIN_HUMAN Erbin OS=Homo sapiens OX=9606 GN=ERBIN PE=1 SV=2;tr|B4DIP2|B4DIP2_HUMAN Erbin OS=Homo sapiens OX=9606 GN=ERBIN PE=1 SV=1	2	2	2	3.1	3.1	3.1	158.3	0	2.3492	83395000	22.0142	22.017	20.2677	21.3212	21.7328	21.7119
0.187535	0.155546	P55212	Caspase-6;Caspase-6 subunit p18;Caspase-6 subunit p11	CASP6	sp|P55212|CASP6_HUMAN Caspase-6 OS=Homo sapiens OX=9606 GN=CASP6 PE=1 SV=2	3	3	3	14.3	14.3	14.3	33.31	0	8.4849	566240000	24.3409	24.5952	25.0889	24.5679	25.2859	24.6378
0.174904	0.154722	P62277	40S ribosomal protein S13	RPS13	sp|P62277|RS13_HUMAN 40S ribosomal protein S13 OS=Homo sapiens OX=9606 GN=RPS13 PE=1 SV=2;tr|J3KMX5|J3KMX5_HUMAN 40S ribosomal protein S13 OS=Homo sapiens OX=9606 GN=RPS13 PE=1 SV=1	3	3	3	24.5	24.5	24.5	17.222	0	13.747	437670000	23.8636	24.5118	24.5559	24.8783	24.5017	24.0155
0.201735	0.154711	P11216	Glycogen phosphorylase, brain form	PYGB	sp|P11216|PYGB_HUMAN Glycogen phosphorylase, brain form OS=Homo sapiens OX=9606 GN=PYGB PE=1 SV=5	5	4	4	8.7	7.7	7.7	96.695	0	8.7475	348620000	24.1304	24.2504	23.8186	23.7387	24.2674	24.6574
1.18517	0.153256	O60506	Heterogeneous nuclear ribonucleoprotein Q	SYNCRIP	sp|O60506|HNRPQ_HUMAN Heterogeneous nuclear ribonucleoprotein Q OS=Homo sapiens OX=9606 GN=SYNCRIP PE=1 SV=2;tr|B7Z645|B7Z645_HUMAN Heterogeneous nuclear ribonucleoprotein Q OS=Homo sapiens OX=9606 GN=SYNCRIP PE=1 SV=1	9	5	5	18.9	13.2	13.2	69.602	0	44.297	1495900000	25.9175	25.8168	25.9656	26.0024	26.1368	26.0205
0.215194	0.152693	Q96T23	Remodeling and spacing factor 1	RSF1	sp|Q96T23|RSF1_HUMAN Remodeling and spacing factor 1 OS=Homo sapiens OX=9606 GN=RSF1 PE=1 SV=2;tr|H0YER1|H0YER1_HUMAN Remodeling and spacing factor 1 (Fragment) OS=Homo sapiens OX=9606 GN=RSF1 PE=1 SV=1;tr|H7C306|H7C306_HUMAN Remodeling and spacing factor	2	2	2	3.3	3.3	3.3	163.82	0	3.5646	38669000	20.7414	21.6258	21.2842	21.1724	21.4711	21.4658
0.168561	0.14974	O96008	Mitochondrial import receptor subunit TOM40 homolog	TOMM40	sp|O96008|TOM40_HUMAN Mitochondrial import receptor subunit TOM40 homolog OS=Homo sapiens OX=9606 GN=TOMM40 PE=1 SV=1;tr|K7EJ57|K7EJ57_HUMAN Mitochondrial import receptor subunit TOM40 homolog (Fragment) OS=Homo sapiens OX=9606 GN=TOMM40 PE=1 SV=8	4	4	4	25.2	25.2	25.2	37.893	0	55.183	877740000	25.4103	25.1118	24.6602	24.9118	25.0023	25.7174
0.1764	0.148991	P51858	Hepatoma-derived growth factor	HDGF	sp|P51858|HDGF_HUMAN Hepatoma-derived growth factor OS=Homo sapiens OX=9606 GN=HDGF PE=1 SV=1	11	11	11	54.2	54.2	54.2	26.788	0	103.52	3046900000	25.4584	25.8746	26.4456	26.3453	26.0282	25.8519
0.529877	0.148041	O75208	Ubiquinone biosynthesis protein COQ9, mitochondrial	COQ9	sp|O75208|COQ9_HUMAN Ubiquinone biosynthesis protein COQ9, mitochondrial OS=Homo sapiens OX=9606 GN=COQ9 PE=1 SV=1;tr|H3BRC0|H3BRC0_HUMAN Ubiquinone biosynthesis protein OS=Homo sapiens OX=9606 GN=COQ9 PE=1 SV=1;tr|H3BSJ5|H3BSJ5_HUMAN Ubiquinone biosynthes	3	3	3	21.7	21.7	21.7	35.509	0	23.732	341690000	23.7586	23.9786	23.9835	23.9093	24.2418	24.0137
0.0622747	0.146268	Q9BZE4	Nucleolar GTP-binding protein 1	GTPBP4	sp|Q9BZE4|NOG1_HUMAN Nucleolar GTP-binding protein 1 OS=Homo sapiens OX=9606 GN=GTPBP4 PE=1 SV=3	2	2	2	5.8	5.8	5.8	73.964	0.0097991	0.85299	44878000	22.4419	21.3032	19.6341	21.2524	21.3231	21.2425
0.164484	0.146229	Q92614	Unconventional myosin-XVIIIa	MYO18A	sp|Q92614|MY18A_HUMAN Unconventional myosin-XVIIIa OS=Homo sapiens OX=9606 GN=MYO18A PE=1 SV=3;tr|A0A0D9SFK2|A0A0D9SFK2_HUMAN Unconventional myosin-XVIIIa OS=Homo sapiens OX=9606 GN=MYO18A PE=1 SV=1	6	6	6	5.3	5.3	5.3	233.11	0	18.937	273350000	24.0786	24.2375	23.1831	24.1031	23.8804	23.9543
0.149432	0.145555	P58546	Myotrophin	MTPN	sp|P58546|MTPN_HUMAN Myotrophin OS=Homo sapiens OX=9606 GN=MTPN PE=1 SV=2;tr|C9JL85|C9JL85_HUMAN Myotrophin OS=Homo sapiens OX=9606 GN=MTPN PE=1 SV=1	2	2	2	22.9	22.9	22.9	12.895	0	7.963	694370000	24.462	24.9827	25.6862	25.2882	25.0381	25.2413
0.226945	0.144402	Q13492	Phosphatidylinositol-binding clathrin assembly protein;Clathrin coat assembly protein AP180	PICALM;SNAP91	sp|Q13492|PICAL_HUMAN Phosphatidylinositol-binding clathrin assembly protein OS=Homo sapiens OX=9606 GN=PICALM PE=1 SV=2;sp|O60641|AP180_HUMAN Clathrin coat assembly protein AP180 OS=Homo sapiens OX=9606 GN=SNAP91 PE=1 SV=2;tr|E5RFU0|E5RFU0_HUMAN Clathrin	2	2	2	6.9	6.9	6.9	70.754	0	13.901	210500000	23.2561	23.3764	24.0114	23.6966	23.836	23.5445
0.178555	0.140018	P68371	Tubulin beta-4B chain;Tubulin beta-4A chain	TUBB4B;TUBB4A	sp|P68371|TBB4B_HUMAN Tubulin beta-4B chain OS=Homo sapiens OX=9606 GN=TUBB4B PE=1 SV=1;sp|P04350|TBB4A_HUMAN Tubulin beta-4A chain OS=Homo sapiens OX=9606 GN=TUBB4A PE=1 SV=2	20	20	4	58.7	58.7	13	49.83	0	283.33	38463000000	28.7747	28.7542	29.6452	29.2908	29.1168	29.1866
0.316033	0.137286	Q8N163	Cell cycle and apoptosis regulator protein 2	CCAR2	sp|Q8N163|CCAR2_HUMAN Cell cycle and apoptosis regulator protein 2 OS=Homo sapiens OX=9606 GN=CCAR2 PE=1 SV=2;tr|H0YB24|H0YB24_HUMAN Cell cycle and apoptosis regulator protein 2 (Fragment) OS=Homo sapiens OX=9606 GN=CCAR2 PE=1 SV=1	8	8	8	13.4	13.4	13.4	102.9	0	13.892	494700000	24.2013	24.3065	24.201	24.4413	24.6357	24.0436
0.371929	0.136145	P18754	Regulator of chromosome condensation	RCC1	sp|P18754|RCC1_HUMAN Regulator of chromosome condensation OS=Homo sapiens OX=9606 GN=RCC1 PE=1 SV=1;tr|C9JRH2|C9JRH2_HUMAN Regulator of chromosome condensation (Fragment) OS=Homo sapiens OX=9606 GN=RCC1 PE=1 SV=1;tr|C9J3R0|C9J3R0_HUMAN Regulator of chromos	2	2	2	8.1	8.1	8.1	44.969	0	13.057	287140000	24.3691	24.2969	24.0646	24.5241	24.4793	24.1356
0.0731899	0.136108	Q6P1X6	UPF0598 protein C8orf82	C8orf82	sp|Q6P1X6|CH082_HUMAN UPF0598 protein C8orf82 OS=Homo sapiens OX=9606 GN=C8orf82 PE=1 SV=2;tr|H0YF29|H0YF29_HUMAN UPF0598 protein C8orf82 (Fragment) OS=Homo sapiens OX=9606 GN=C8orf82 PE=1 SV=1	1	1	1	6.9	6.9	6.9	23.889	0	3.777	23020000	21.5875	21.6796	19.8779	20.6174	21.5437	21.3922
0.141913	0.135314	P18031	Tyrosine-protein phosphatase non-receptor type 1;Tyrosine-protein phosphatase non-receptor type	PTPN1	sp|P18031|PTN1_HUMAN Tyrosine-protein phosphatase non-receptor type 1 OS=Homo sapiens OX=9606 GN=PTPN1 PE=1 SV=1;tr|B4DSN5|B4DSN5_HUMAN Tyrosine-protein phosphatase non-receptor type OS=Homo sapiens OX=9606 GN=PTPN1 PE=1 SV=1	2	2	2	7.8	7.8	7.8	49.966	0	3.3675	160310000	22.9066	23.7165	23.4584	24.0136	23.1881	23.2857
0.265406	0.13378	Q96G03	Phosphoglucomutase-2	PGM2	sp|Q96G03|PGM2_HUMAN Phosphoglucomutase-2 OS=Homo sapiens OX=9606 GN=PGM2 PE=1 SV=4	4	4	4	10.9	10.9	10.9	68.283	0	5.1651	314990000	24.4422	24.0748	24.1041	24.5317	24.0161	24.4746
0.163711	0.131665	Q14914	Prostaglandin reductase 1	PTGR1	sp|Q14914|PTGR1_HUMAN Prostaglandin reductase 1 OS=Homo sapiens OX=9606 GN=PTGR1 PE=1 SV=2;tr|F2Z3J9|F2Z3J9_HUMAN 15-oxoprostaglandin 13-reductase OS=Homo sapiens OX=9606 GN=PTGR1 PE=1 SV=3	3	3	3	19.8	19.8	19.8	35.869	0	31.515	324460000	23.297	23.1211	23.6762	23.9907	23.3545	23.1441
0.107371	0.130689	P51649	Succinate-semialdehyde dehydrogenase, mitochondrial	ALDH5A1	sp|P51649|SSDH_HUMAN Succinate-semialdehyde dehydrogenase, mitochondrial OS=Homo sapiens OX=9606 GN=ALDH5A1 PE=1 SV=2;tr|C9J8Q5|C9J8Q5_HUMAN Succinate-semialdehyde dehydrogenase OS=Homo sapiens OX=9606 GN=ALDH5A1 PE=1 SV=1;tr|A0A5F9ZI23|A0A5F9ZI23_HUMAN Su	7	7	7	25.6	25.6	25.6	57.214	0	41.758	955530000	25.1318	24.3316	23.6416	24.4909	24.3513	24.6549
0.189926	0.130064	Q08752	Peptidyl-prolyl cis-trans isomerase D	PPID	sp|Q08752|PPID_HUMAN Peptidyl-prolyl cis-trans isomerase D OS=Homo sapiens OX=9606 GN=PPID PE=1 SV=3	4	4	4	15.4	15.4	15.4	40.763	0	12.4	459950000	24.2172	24.0088	24.8238	24.6514	24.4638	24.3248
0.0721575	0.129351	P04179	Superoxide dismutase [Mn], mitochondrial	SOD2	sp|P04179|SODM_HUMAN Superoxide dismutase [Mn], mitochondrial OS=Homo sapiens OX=9606 GN=SOD2 PE=1 SV=3;tr|F5H3C5|F5H3C5_HUMAN Superoxide dismutase (Fragment) OS=Homo sapiens OX=9606 GN=SOD2 PE=1 SV=1;tr|F5H4R2|F5H4R2_HUMAN Superoxide dismutase (Fragment)	5	5	5	20.3	20.3	20.3	24.75	0	26.6	2149100000	26.0457	28.1739	27.4661	27.2465	27.4199	27.4074
0.16198	0.126228	Q8N2K0	Monoacylglycerol lipase ABHD12	ABHD12	sp|Q8N2K0|ABD12_HUMAN Lysophosphatidylserine lipase ABHD12 OS=Homo sapiens OX=9606 GN=ABHD12 PE=1 SV=2;tr|A0A5F9ZHF0|A0A5F9ZHF0_HUMAN 2-arachidonoylglycerol hydrolase ABHD12 (Fragment) OS=Homo sapiens OX=9606 GN=ABHD12 PE=1 SV=1;tr|A0A5F9ZGZ9|A0A5F9ZGZ9_HU	2	2	2	7.3	7.3	7.3	45.096	0	7.6751	102720000	23.3515	22.7543	22.4072	22.7796	22.9951	23.1169
0.116997	0.125818	Q969X5	Endoplasmic reticulum-Golgi intermediate compartment protein 1	ERGIC1	sp|Q969X5|ERGI1_HUMAN Endoplasmic reticulum-Golgi intermediate compartment protein 1 OS=Homo sapiens OX=9606 GN=ERGIC1 PE=1 SV=1	5	5	5	28.6	28.6	28.6	32.592	0	11.324	377080000	24.5888	23.5572	24.0018	24.5233	24.3178	23.6841
0.176309	0.124857	P54577	Tyrosine--tRNA ligase, cytoplasmic;Tyrosine--tRNA ligase, cytoplasmic, N-terminally processed;Tyrosine--tRNA ligase	YARS	sp|P54577|SYYC_HUMAN Tyrosine--tRNA ligase, cytoplasmic OS=Homo sapiens OX=9606 GN=YARS1 PE=1 SV=4;tr|A0A0C4DGZ5|A0A0C4DGZ5_HUMAN Tyrosine--tRNA ligase OS=Homo sapiens OX=9606 GN=YARS1 PE=1 SV=1	2	2	2	4.4	4.4	4.4	59.143	0	2.5719	208450000	23.4799	24.1057	23.6551	24.2233	23.8362	23.5557
0.264483	0.123089	P61978	Heterogeneous nuclear ribonucleoprotein K	HNRNPK	sp|P61978|HNRPK_HUMAN Heterogeneous nuclear ribonucleoprotein K OS=Homo sapiens OX=9606 GN=HNRNPK PE=1 SV=1;tr|Q5T6W2|Q5T6W2_HUMAN Heterogeneous nuclear ribonucleoprotein K (Fragment) OS=Homo sapiens OX=9606 GN=HNRNPK PE=1 SV=1	16	16	16	45.6	45.6	45.6	50.976	0	137.29	11055000000	27.6196	27.8926	28.228	27.9657	28.1553	27.9885
0.177268	0.12077	P60660	Myosin light polypeptide 6	MYL6	sp|P60660|MYL6_HUMAN Myosin light polypeptide 6 OS=Homo sapiens OX=9606 GN=MYL6 PE=1 SV=2;tr|F8W1R7|F8W1R7_HUMAN Myosin light polypeptide 6 OS=Homo sapiens OX=9606 GN=MYL6 PE=1 SV=1;tr|G3V1V0|G3V1V0_HUMAN Myosin light polypeptide 6 OS=Homo sapiens OX=9606	8	8	8	55.6	55.6	55.6	16.93	0	50.803	3555800000	26.6024	26.7895	27.3068	27.3199	26.8879	26.8533
0.215662	0.117591	P30520	Adenylosuccinate synthetase isozyme 2	ADSS	sp|P30520|PURA2_HUMAN Adenylosuccinate synthetase isozyme 2 OS=Homo sapiens OX=9606 GN=ADSS2 PE=1 SV=3	7	7	7	20.8	20.8	20.8	50.097	0	35.779	906160000	24.9871	24.831	25.243	25.4763	24.8936	25.0439
0.291533	0.116466	Q9NS69	Mitochondrial import receptor subunit TOM22 homolog	TOMM22	sp|Q9NS69|TOM22_HUMAN Mitochondrial import receptor subunit TOM22 homolog OS=Homo sapiens OX=9606 GN=TOMM22 PE=1 SV=3	6	6	6	66.2	66.2	66.2	15.521	0	59.407	874040000	24.9946	24.6918	25.2437	25.0759	25.0595	25.1441
0.210153	0.116325	Q8NBJ5	Procollagen galactosyltransferase 1	COLGALT1	sp|Q8NBJ5|GT251_HUMAN Procollagen galactosyltransferase 1 OS=Homo sapiens OX=9606 GN=COLGALT1 PE=1 SV=1;tr|M0QYH0|M0QYH0_HUMAN Procollagen galactosyltransferase 1 (Fragment) OS=Homo sapiens OX=9606 GN=COLGALT1 PE=1 SV=1	2	2	2	4.7	4.7	4.7	71.635	0.0011074	2.0052	38451000	20.9506	21.4356	21.0231	20.957	21.3378	21.4635
0.289735	0.115285	O75390	Citrate synthase, mitochondrial;Citrate synthase	CS	sp|O75390|CISY_HUMAN Citrate synthase, mitochondrial OS=Homo sapiens OX=9606 GN=CS PE=1 SV=2;tr|B4DJV2|B4DJV2_HUMAN Citrate synthase OS=Homo sapiens OX=9606 GN=CS PE=1 SV=1;tr|A0A0C4DGI3|A0A0C4DGI3_HUMAN Citrate synthase OS=Homo sapiens OX=9606 GN=CS PE=1	8	8	7	18.5	18.5	16.5	51.712	0	30.831	2134500000	26.6846	26.3343	26.4527	26.8348	26.4105	26.5721
0.13499	0.114653	P20290	Transcription factor BTF3	BTF3	sp|P20290|BTF3_HUMAN Transcription factor BTF3 OS=Homo sapiens OX=9606 GN=BTF3 PE=1 SV=1;tr|H0Y9Y1|H0Y9Y1_HUMAN Transcription factor BTF3 (Fragment) OS=Homo sapiens OX=9606 GN=BTF3 PE=1 SV=2;tr|D6RDG3|D6RDG3_HUMAN Transcription factor BTF3 (Fragment) OS=Ho	3	3	3	34	34	34	22.168	0	20.018	399740000	23.9933	24.1405	24.9492	24.6643	24.4326	24.3299
0.112859	0.113733	Q92665	28S ribosomal protein S31, mitochondrial	MRPS31	sp|Q92665|RT31_HUMAN 28S ribosomal protein S31, mitochondrial OS=Homo sapiens OX=9606 GN=MRPS31 PE=1 SV=3	1	1	1	5.8	5.8	5.8	45.318	0	8.1739	59065000	22.2991	22.3532	21.2339	22.035	22.0663	22.1259
0.157322	0.112005	Q86WA6	Valacyclovir hydrolase	BPHL	sp|Q86WA6|BPHL_HUMAN Valacyclovir hydrolase OS=Homo sapiens OX=9606 GN=BPHL PE=1 SV=1;tr|Q49AI2|Q49AI2_HUMAN BPHL protein OS=Homo sapiens OX=9606 GN=BPHL PE=1 SV=1;tr|B4DML3|B4DML3_HUMAN Valacyclovir hydrolase OS=Homo sapiens OX=9606 GN=BPHL PE=1 SV=1	2	2	2	12.7	12.7	12.7	32.542	0	8.4576	391770000	24.3657	24.3353	25.1007	24.8954	24.5984	24.644
0.205259	0.108676	Q5T440	Putative transferase CAF17, mitochondrial	IBA57	sp|Q5T440|CAF17_HUMAN Putative transferase CAF17, mitochondrial OS=Homo sapiens OX=9606 GN=IBA57 PE=1 SV=1	3	3	3	22.8	22.8	22.8	38.155	0	3.986	115470000	23.1968	23.3558	22.7484	23.1072	23.3961	23.1238
0.220477	0.108253	P06756	Integrin alpha-V;Integrin alpha-V heavy chain;Integrin alpha-V light chain	ITGAV	sp|P06756|ITAV_HUMAN Integrin alpha-V OS=Homo sapiens OX=9606 GN=ITGAV PE=1 SV=2	2	2	2	3.7	3.7	3.7	116.04	0.0010875	1.875	55191000	22.3456	22.0214	22.1718	21.9945	22.2965	22.5726
0.20782	0.105661	O00471	Exocyst complex component 5	EXOC5	sp|O00471|EXOC5_HUMAN Exocyst complex component 5 OS=Homo sapiens OX=9606 GN=EXOC5 PE=1 SV=1;tr|G3V377|G3V377_HUMAN Exocyst complex component 5 OS=Homo sapiens OX=9606 GN=EXOC5 PE=1 SV=1;tr|F8W9B8|F8W9B8_HUMAN Exocyst complex component 5 OS=Homo sapiens OX	1	1	1	2.7	2.7	2.7	81.852	0	4.4878	14652000	20.6854	20.5271	20.7841	21.1293	20.648	20.5363
0.590978	0.105312	P55786	Puromycin-sensitive aminopeptidase	NPEPPS	sp|P55786|PSA_HUMAN Puromycin-sensitive aminopeptidase OS=Homo sapiens OX=9606 GN=NPEPPS PE=1 SV=2;tr|E9PLK3|E9PLK3_HUMAN Aminopeptidase OS=Homo sapiens OX=9606 GN=NPEPPS PE=1 SV=1	22	22	22	36.6	36.6	36.6	103.28	0	91.01	3154000000	25.7238	25.5139	25.682	25.8167	25.6562	25.7628
0.127054	0.105309	P02545	Prelamin-A/C;Lamin-A/C	LMNA	sp|P02545|LMNA_HUMAN Prelamin-A/C OS=Homo sapiens OX=9606 GN=LMNA PE=1 SV=1;tr|Q3BDU5|Q3BDU5_HUMAN Prelamin-A/C OS=Homo sapiens OX=9606 GN=LMNA PE=1 SV=1;tr|Q5TCI8|Q5TCI8_HUMAN Prelamin-A/C OS=Homo sapiens OX=9606 GN=LMNA PE=1 SV=1	17	17	17	30.6	30.6	30.6	74.139	0	118.78	3082600000	25.1861	25.728	26.1	25.4812	25.9065	25.9422
0.122655	0.102236	Q9Y6I3	Epsin-1	EPN1	sp|Q9Y6I3|EPN1_HUMAN Epsin-1 OS=Homo sapiens OX=9606 GN=EPN1 PE=1 SV=2	3	3	3	13.4	13.4	13.4	60.293	0	12.433	214860000	23.4296	23.682	23.9893	23.3588	23.7964	24.2523
0.640898	0.101726	Q13813	Spectrin alpha chain, non-erythrocytic 1	SPTAN1	sp|Q13813|SPTN1_HUMAN Spectrin alpha chain, non-erythrocytic 1 OS=Homo sapiens OX=9606 GN=SPTAN1 PE=1 SV=3;tr|A0A0D9SF54|A0A0D9SF54_HUMAN Spectrin alpha chain, non-erythrocytic 1 OS=Homo sapiens OX=9606 GN=SPTAN1 PE=1 SV=1;tr|A0A0D9SGF6|A0A0D9SGF6_HUMAN Sp	81	81	81	46.6	46.6	46.6	284.54	0	323.31	19217000000	26.4915	26.6357	26.6982	26.7846	26.6771	26.669
0.164134	0.101391	Q13435	Splicing factor 3B subunit 2	SF3B2	sp|Q13435|SF3B2_HUMAN Splicing factor 3B subunit 2 OS=Homo sapiens OX=9606 GN=SF3B2 PE=1 SV=2;tr|E9PPJ0|E9PPJ0_HUMAN Splicing factor 3B subunit 2 OS=Homo sapiens OX=9606 GN=SF3B2 PE=1 SV=1;tr|E9PJT3|E9PJT3_HUMAN Splicing factor 3B subunit 2 (Fragment) OS=H	2	2	2	4.9	4.9	4.9	100.23	0	15.024	369930000	24.3302	24.7894	24.1161	24.3668	24.753	24.4201
0.342841	0.101189	P08621	U1 small nuclear ribonucleoprotein 70 kDa	SNRNP70	sp|P08621|RU17_HUMAN U1 small nuclear ribonucleoprotein 70 kDa OS=Homo sapiens OX=9606 GN=SNRNP70 PE=1 SV=2	2	2	2	8.5	8.5	8.5	51.556	0.0025589	1.2462	91755000	22.8544	22.8916	23.0739	22.9095	23.2411	22.9729
0.33212	0.0982507	P55060	Exportin-2	CSE1L	sp|P55060|XPO2_HUMAN Exportin-2 OS=Homo sapiens OX=9606 GN=CSE1L PE=1 SV=3	18	18	18	26.4	26.4	26.4	110.42	0	97.417	2652800000	25.7234	25.3533	25.6738	25.6906	25.7418	25.6128
0.386004	0.0973409	Q3LXA3	Bifunctional ATP-dependent dihydroxyacetone kinase/FAD-AMP lyase (cyclizing);ATP-dependent dihydroxyacetone kinase;FAD-AMP lyase (cyclizing)	DAK;TKFC	sp|Q3LXA3|TKFC_HUMAN Triokinase/FMN cyclase OS=Homo sapiens OX=9606 GN=TKFC PE=1 SV=2;tr|H0YCY6|H0YCY6_HUMAN ATP-dependent dihydroxyacetone kinase (Fragment) OS=Homo sapiens OX=9606 GN=TKFC PE=1 SV=1;tr|I3L252|I3L252_HUMAN Triokinase/FMN cyclase (Fragment)	10	10	10	32.7	32.7	32.7	58.946	0	64.502	1593600000	24.8999	24.6582	24.9696	24.9761	24.8435	25.0001
0.299936	0.0968132	P49755	Transmembrane emp24 domain-containing protein 10	TMED10	sp|P49755|TMEDA_HUMAN Transmembrane emp24 domain-containing protein 10 OS=Homo sapiens OX=9606 GN=TMED10 PE=1 SV=2;tr|G3V2K7|G3V2K7_HUMAN Transmembrane emp24 domain-containing protein 10 OS=Homo sapiens OX=9606 GN=TMED10 PE=1 SV=1	5	5	5	31.5	31.5	31.5	24.976	0	29.588	1099100000	25.5871	25.6064	25.6094	25.4369	25.8479	25.8085
0.0593536	0.0959358	Q86X76	Nitrilase homolog 1	NIT1	sp|Q86X76|NIT1_HUMAN Deaminated glutathione amidase OS=Homo sapiens OX=9606 GN=NIT1 PE=1 SV=2	2	2	2	8.3	8.3	8.3	35.896	0	4.0097	85997000	23.8655	22.7248	22.3287	22.4342	23.348	23.4246
0.156044	0.0956593	Q06124	Tyrosine-protein phosphatase non-receptor type 11	PTPN11	sp|Q06124|PTN11_HUMAN Tyrosine-protein phosphatase non-receptor type 11 OS=Homo sapiens OX=9606 GN=PTPN11 PE=1 SV=3	3	3	3	9.8	9.8	9.8	68.01	0	5.7665	237200000	23.3542	23.8306	23.9755	23.7036	24.0789	23.6649
0.184696	0.0944621	Q8N6M0	OTU domain-containing protein 6B	OTUD6B	sp|Q8N6M0|OTU6B_HUMAN Deubiquitinase OTUD6B OS=Homo sapiens OX=9606 GN=OTUD6B PE=1 SV=1;tr|A0A0C4DH76|A0A0C4DH76_HUMAN Deubiquitinase OTUD6B OS=Homo sapiens OX=9606 GN=OTUD6B PE=1 SV=1	1	1	1	5.8	5.8	5.8	33.812	0.0015806	1.5241	5962000	19.6808	19.2593	19.1305	19.2952	19.6437	19.4151
0.135944	0.0943286	Q12874	Splicing factor 3A subunit 3	SF3A3	sp|Q12874|SF3A3_HUMAN Splicing factor 3A subunit 3 OS=Homo sapiens OX=9606 GN=SF3A3 PE=1 SV=1	3	3	3	8.2	8.2	8.2	58.848	0	10.283	368150000	23.7778	24.5145	24.48	24.1884	24.3717	24.4952
0.231611	0.0915489	Q9BWD1	Acetyl-CoA acetyltransferase, cytosolic	ACAT2	sp|Q9BWD1|THIC_HUMAN Acetyl-CoA acetyltransferase, cytosolic OS=Homo sapiens OX=9606 GN=ACAT2 PE=1 SV=2	8	8	8	46.3	46.3	46.3	41.35	0	120.48	4208300000	26.2054	25.9426	26.4688	26.3298	26.2348	26.3269
0.167844	0.0894337	Q16851	UTP--glucose-1-phosphate uridylyltransferase	UGP2	sp|Q16851|UGPA_HUMAN UTP--glucose-1-phosphate uridylyltransferase OS=Homo sapiens OX=9606 GN=UGP2 PE=1 SV=5;tr|A0A087WYS1|A0A087WYS1_HUMAN UTP--glucose-1-phosphate uridylyltransferase OS=Homo sapiens OX=9606 GN=UGP2 PE=1 SV=1;tr|E7EUC7|E7EUC7_HUMAN UTP--gl	12	12	12	31.9	31.9	31.9	56.94	0	77.72	3141600000	26.6618	26.1715	26.3169	26.1964	26.6342	26.5879
0.240015	0.0872771	Q10567	AP-1 complex subunit beta-1	AP1B1	sp|Q10567|AP1B1_HUMAN AP-1 complex subunit beta-1 OS=Homo sapiens OX=9606 GN=AP1B1 PE=1 SV=2;tr|C9J1E7|C9J1E7_HUMAN AP-1 complex subunit beta-1 (Fragment) OS=Homo sapiens OX=9606 GN=AP1B1 PE=1 SV=1	15	15	8	23.9	23.9	15.3	104.64	0	46.843	1677100000	25.248	25.4274	25.1227	25.222	25.26	25.5778
0.185458	0.0859871	P05783	Keratin, type I cytoskeletal 18	KRT18	sp|P05783|K1C18_HUMAN Keratin, type I cytoskeletal 18 OS=Homo sapiens OX=9606 GN=KRT18 PE=1 SV=2;tr|F8VZY9|F8VZY9_HUMAN Keratin, type I cytoskeletal 18 OS=Homo sapiens OX=9606 GN=KRT18 PE=1 SV=1	14	13	8	40.9	38.8	27	48.057	0	277.42	14315000000	27.7752	28.3609	28.2042	28.1655	28.2499	28.1828
0.0204401	0.0834414	O95342	Bile salt export pump	ABCB11	sp|O95342|ABCBB_HUMAN Bile salt export pump OS=Homo sapiens OX=9606 GN=ABCB11 PE=1 SV=2;tr|A0A3B3ISD4|A0A3B3ISD4_HUMAN Bile salt export pump (Fragment) OS=Homo sapiens OX=9606 GN=ABCB11 PE=1 SV=1;tr|Q53S60|Q53S60_HUMAN Bile salt export pump (Fragment) OS=H	1	1	1	1.3	1.3	1.3	146.41	0	6.7782	99321000	24.2902	24.4721	20.3094	22.9655	23.1897	23.1668
0.279715	0.081461	P25789	Proteasome subunit alpha type-4;Proteasome subunit alpha type;Proteasome subunit beta type	PSMA4	sp|P25789|PSA4_HUMAN Proteasome subunit alpha type-4 OS=Homo sapiens OX=9606 GN=PSMA4 PE=1 SV=1;tr|H0YMZ1|H0YMZ1_HUMAN Proteasome subunit alpha type (Fragment) OS=Homo sapiens OX=9606 GN=PSMA4 PE=1 SV=8;tr|H0YL69|H0YL69_HUMAN Proteasome subunit alpha type	6	6	6	34.1	34.1	34.1	29.483	0	63.854	1509800000	25.3475	25.1026	25.4027	25.5068	25.3226	25.2677
0.076003	0.0813993	Q8TC12	Retinol dehydrogenase 11	RDH11	sp|Q8TC12|RDH11_HUMAN Retinol dehydrogenase 11 OS=Homo sapiens OX=9606 GN=RDH11 PE=1 SV=2;tr|G3V2G6|G3V2G6_HUMAN Retinol dehydrogenase 11 (Fragment) OS=Homo sapiens OX=9606 GN=RDH11 PE=1 SV=1;tr|G3V234|G3V234_HUMAN Retinol dehydrogenase 11 (Fragment) OS=Ho	5	5	5	20.8	20.8	20.8	35.386	0	16.265	289590000	23.013	23.8121	23.851	23.7784	24.0039	23.138
0.0612739	0.0786165	P40855	Peroxisomal biogenesis factor 19	PEX19	sp|P40855|PEX19_HUMAN Peroxisomal biogenesis factor 19 OS=Homo sapiens OX=9606 GN=PEX19 PE=1 SV=1;tr|B7Z8B3|B7Z8B3_HUMAN Peroxisomal biogenesis factor 19 OS=Homo sapiens OX=9606 GN=PEX19 PE=1 SV=1	1	1	1	5	5	5	32.806	0	2.3285	10749000	19.682	20.4979	19.7954	19.3421	20.3969	20.4723
0.0536868	0.0784938	A1L0T0	Acetolactate synthase-like protein	ILVBL	sp|A1L0T0|HACL2_HUMAN 2-hydroxyacyl-CoA lyase 2 OS=Homo sapiens OX=9606 GN=ILVBL PE=1 SV=2;tr|M0R026|M0R026_HUMAN 2-hydroxyacyl-CoA lyase 2 OS=Homo sapiens OX=9606 GN=ILVBL PE=1 SV=1	6	6	6	20.4	20.4	20.4	67.867	0	34.817	766610000	25.5722	25.201	23.912	24.9675	24.933	25.0201
0.095094	0.0783965	Q9UHB6	LIM domain and actin-binding protein 1	LIMA1	sp|Q9UHB6|LIMA1_HUMAN LIM domain and actin-binding protein 1 OS=Homo sapiens OX=9606 GN=LIMA1 PE=1 SV=1;tr|F8VQE1|F8VQE1_HUMAN LIM domain and actin-binding protein 1 OS=Homo sapiens OX=9606 GN=LIMA1 PE=1 SV=1;tr|F8VS07|F8VS07_HUMAN LIM domain and actin-bin	13	13	13	22.8	22.8	22.8	85.225	0	45.067	1203000000	24.8476	24.6152	25.5456	25.1868	25.1611	24.8956
0.0860596	0.0779152	P05556	Integrin beta-1	ITGB1	sp|P05556|ITB1_HUMAN Integrin beta-1 OS=Homo sapiens OX=9606 GN=ITGB1 PE=1 SV=2	7	7	7	12.9	12.9	12.9	88.414	0	26.054	578690000	23.8267	24.7405	24.4839	24.2651	24.7693	24.2505
0.117312	0.0769647	Q01844	RNA-binding protein EWS	EWSR1	sp|Q01844|EWS_HUMAN RNA-binding protein EWS OS=Homo sapiens OX=9606 GN=EWSR1 PE=1 SV=1;tr|B0QYK0|B0QYK0_HUMAN RNA-binding protein EWS OS=Homo sapiens OX=9606 GN=EWSR1 PE=1 SV=1;tr|A0A0D9SFL3|A0A0D9SFL3_HUMAN RNA-binding protein EWS OS=Homo sapiens OX=9606	5	5	5	12.8	12.8	12.8	68.477	0	61.83	1017100000	24.9792	24.9959	25.6228	25.3136	25.4455	25.0697
0.0510437	0.0731761	O75955	Flotillin-1	FLOT1	sp|O75955|FLOT1_HUMAN Flotillin-1 OS=Homo sapiens OX=9606 GN=FLOT1 PE=1 SV=3;tr|A0A140T9R1|A0A140T9R1_HUMAN Flotillin (Fragment) OS=Homo sapiens OX=9606 GN=FLOT1 PE=1 SV=1;tr|A2AB11|A2AB11_HUMAN Flotillin (Fragment) OS=Homo sapiens OX=9606 GN=FLOT1 PE=1 SV	4	4	4	12.6	12.6	12.6	47.355	0	6.3805	87504000	22.3764	21.8397	22.7964	22.8429	22.793	21.5961
0.0929242	0.0713164	O75915	PRA1 family protein 3	ARL6IP5	sp|O75915|PRAF3_HUMAN PRA1 family protein 3 OS=Homo sapiens OX=9606 GN=ARL6IP5 PE=1 SV=1;tr|F8WF90|F8WF90_HUMAN PRA1 family protein OS=Homo sapiens OX=9606 GN=ARL6IP5 PE=1 SV=1;tr|C9JQU6|C9JQU6_HUMAN PRA1 family protein OS=Homo sapiens OX=9606 GN=ARL6IP5 P	3	3	3	20.7	20.7	20.7	21.614	0	12.586	209590000	23.794	23.5885	23.196	23.4539	23.327	24.0115
0.0453845	0.0700239	P78310	Coxsackievirus and adenovirus receptor	CXADR	sp|P78310|CXAR_HUMAN Coxsackievirus and adenovirus receptor OS=Homo sapiens OX=9606 GN=CXADR PE=1 SV=1	1	1	1	6.6	6.6	6.6	40.029	0.0010977	1.9376	23570000	20.7391	21.719	20.1318	20.4482	21.0477	21.304
0.050623	0.0687027	Q96HQ2	CDKN2AIP N-terminal-like protein	CDKN2AIPNL	sp|Q96HQ2|C2AIL_HUMAN CDKN2AIP N-terminal-like protein OS=Homo sapiens OX=9606 GN=CDKN2AIPNL PE=1 SV=1	1	1	1	15.5	15.5	15.5	13.196	0	7.0162	42414000	21.9133	22.0378	22.1421	22.4508	22.6636	21.185
0.189067	0.0679957	P54709	Sodium/potassium-transporting ATPase subunit beta-3	ATP1B3	sp|P54709|AT1B3_HUMAN Sodium/potassium-transporting ATPase subunit beta-3 OS=Homo sapiens OX=9606 GN=ATP1B3 PE=1 SV=1;tr|C9JA36|C9JA36_HUMAN Sodium/potassium-transporting ATPase subunit beta-3 (Fragment) OS=Homo sapiens OX=9606 GN=ATP1B3 PE=1 SV=1	6	6	6	43	43	43	31.512	0	40.989	2161500000	26.455	26.5446	26.1372	26.329	26.4834	26.5285
0.0794042	0.0675011	P11279	Lysosome-associated membrane glycoprotein 1	LAMP1	sp|P11279|LAMP1_HUMAN Lysosome-associated membrane glycoprotein 1 OS=Homo sapiens OX=9606 GN=LAMP1 PE=1 SV=3	3	3	3	8.6	8.6	8.6	44.882	0	6.8476	336250000	25.0889	24.0781	24.5625	24.7811	24.5729	24.578
0.111256	0.0671151	P42765	3-ketoacyl-CoA thiolase, mitochondrial	ACAA2	sp|P42765|THIM_HUMAN 3-ketoacyl-CoA thiolase, mitochondrial OS=Homo sapiens OX=9606 GN=ACAA2 PE=1 SV=2;tr|A0A0B4J2A4|A0A0B4J2A4_HUMAN 3-ketoacyl-CoA thiolase, mitochondrial OS=Homo sapiens OX=9606 GN=ACAA2 PE=1 SV=1;tr|K7EME0|K7EME0_HUMAN 3-ketoacyl-CoA th	14	14	14	65.2	65.2	65.2	41.924	0	186.6	4348300000	26.542	26.2874	25.8249	26.2015	26.4029	26.2512
0.0772673	0.0658474	Q9BX93	Group XIIB secretory phospholipase A2-like protein	PLA2G12B	sp|Q9BX93|PG12B_HUMAN Group XIIB secretory phospholipase A2-like protein OS=Homo sapiens OX=9606 GN=PLA2G12B PE=1 SV=2	2	2	2	13.8	13.8	13.8	21.659	0	11.207	404330000	24.0036	24.8501	24.9289	24.7554	24.6181	24.6066
0.172849	0.0654348	P31948	Stress-induced-phosphoprotein 1	STIP1	sp|P31948|STIP1_HUMAN Stress-induced-phosphoprotein 1 OS=Homo sapiens OX=9606 GN=STIP1 PE=1 SV=1	12	12	12	29.1	29.1	29.1	62.639	0	91.489	3271200000	26.3595	26.352	26.508	26.6179	26.5936	26.2043
0.0905547	0.0645911	Q7L1Q6	Basic leucine zipper and W2 domain-containing protein 1	BZW1	sp|Q7L1Q6|BZW1_HUMAN Basic leucine zipper and W2 domain-containing protein 1 OS=Homo sapiens OX=9606 GN=BZW1 PE=1 SV=1;tr|C9IZ80|C9IZ80_HUMAN Basic leucine zipper and W2 domain-containing protein 1 (Fragment) OS=Homo sapiens OX=9606 GN=BZW1 PE=1 SV=1	6	6	6	20.5	20.5	20.5	48.043	0	8.2411	664740000	24.7032	24.2259	24.0862	24.2078	24.7461	24.2552
0.143927	0.0633806	Q6P2Q9	Pre-mRNA-processing-splicing factor 8	PRPF8	sp|Q6P2Q9|PRP8_HUMAN Pre-mRNA-processing-splicing factor 8 OS=Homo sapiens OX=9606 GN=PRPF8 PE=1 SV=2;tr|I3L0J9|I3L0J9_HUMAN Pre-mRNA-processing-splicing factor 8 (Fragment) OS=Homo sapiens OX=9606 GN=PRPF8 PE=1 SV=8	2	2	2	2.2	2.2	2.2	273.6	0	6.7734	121350000	22.3615	22.8721	22.7316	22.6152	22.8207	22.7196
0.0774142	0.063268	O00571	ATP-dependent RNA helicase DDX3X;ATP-dependent RNA helicase DDX3Y	DDX3X;DDX3Y	sp|O00571|DDX3X_HUMAN ATP-dependent RNA helicase DDX3X OS=Homo sapiens OX=9606 GN=DDX3X PE=1 SV=3;tr|A0A0D9SFB3|A0A0D9SFB3_HUMAN RNA helicase OS=Homo sapiens OX=9606 GN=DDX3X PE=1 SV=1;tr|A0A2R8Y645|A0A2R8Y645_HUMAN RNA helicase OS=Homo sapiens OX=9606 GN=	5	4	4	11.2	9.5	9.5	73.243	0	26.853	378270000	24.7093	24.3679	23.7724	24.1814	24.4852	24.3729
0.0563551	0.062837	Q08J23	tRNA (cytosine(34)-C(5))-methyltransferase	NSUN2	sp|Q08J23|NSUN2_HUMAN RNA cytosine C(5)-methyltransferase NSUN2 OS=Homo sapiens OX=9606 GN=NSUN2 PE=1 SV=2	4	4	4	7.6	7.6	7.6	86.47	0	10.299	227880000	22.7423	23.8905	23.8974	23.5613	23.5265	23.631
0.108274	0.0607713	Q9H4M9	EH domain-containing protein 1	EHD1	sp|Q9H4M9|EHD1_HUMAN EH domain-containing protein 1 OS=Homo sapiens OX=9606 GN=EHD1 PE=1 SV=2;tr|A0A024R571|A0A024R571_HUMAN EH domain-containing protein 1 OS=Homo sapiens OX=9606 GN=EHD1 PE=1 SV=1;tr|C9J2Z4|C9J2Z4_HUMAN EH domain-containing protein 1 (Fra	7	7	7	22.5	22.5	22.5	60.626	0	29.482	765770000	24.1585	24.6683	24.7295	24.4807	24.4958	24.7621
0.0574109	0.0593866	P04066	Tissue alpha-L-fucosidase	FUCA1	sp|P04066|FUCO_HUMAN Tissue alpha-L-fucosidase OS=Homo sapiens OX=9606 GN=FUCA1 PE=1 SV=4	1	1	1	2.4	2.4	2.4	53.688	0	2.8408	88565000	22.7948	23.3117	22.9247	23.7001	22.8706	22.6387
0.0480214	0.0588786	O60832	H/ACA ribonucleoprotein complex subunit 4	DKC1	sp|O60832|DKC1_HUMAN H/ACA ribonucleoprotein complex subunit DKC1 OS=Homo sapiens OX=9606 GN=DKC1 PE=1 SV=3;tr|H7C0M1|H7C0M1_HUMAN H/ACA ribonucleoprotein complex subunit DKC1 (Fragment) OS=Homo sapiens OX=9606 GN=DKC1 PE=1 SV=1;tr|C9IYT0|C9IYT0_HUMAN H/AC	2	2	2	4.7	4.7	4.7	57.673	0	2.69	34187000	21.6049	22.0186	21.1528	21.4775	21.1725	22.3029
0.0318458	0.0582472	O75694	Nuclear pore complex protein Nup155	NUP155	sp|O75694|NU155_HUMAN Nuclear pore complex protein Nup155 OS=Homo sapiens OX=9606 GN=NUP155 PE=1 SV=1;tr|E9PF10|E9PF10_HUMAN Nuclear pore complex protein Nup155 OS=Homo sapiens OX=9606 GN=NUP155 PE=1 SV=1	4	4	4	5.4	5.4	5.4	155.2	0	2.67	81672000	22.5116	22.0429	20.6787	21.3857	21.6888	22.3334
0.0620027	0.0580883	P82979	SAP domain-containing ribonucleoprotein	SARNP	sp|P82979|SARNP_HUMAN SAP domain-containing ribonucleoprotein OS=Homo sapiens OX=9606 GN=SARNP PE=1 SV=3;tr|H0YHG0|H0YHG0_HUMAN Uncharacterized protein (Fragment) OS=Homo sapiens OX=9606 PE=1 SV=1;tr|F8VZQ9|F8VZQ9_HUMAN SAP domain-containing ribonucleoprot	4	4	4	24.8	24.8	24.8	23.671	0	13.505	423950000	23.8389	23.9755	24.4054	24.3975	24.4189	23.5776
0.0692572	0.0580502	P30043	Flavin reductase (NADPH)	BLVRB	sp|P30043|BLVRB_HUMAN Flavin reductase (NADPH) OS=Homo sapiens OX=9606 GN=BLVRB PE=1 SV=3;tr|M0R192|M0R192_HUMAN Flavin reductase (NADPH) OS=Homo sapiens OX=9606 GN=BLVRB PE=1 SV=1;tr|A0A2R8YEP4|A0A2R8YEP4_HUMAN Flavin reductase (NADPH) OS=Homo sapiens OX=	5	5	5	47.1	47.1	47.1	22.119	0	44.003	1848300000	25.4879	25.2744	26.1631	25.9266	25.5255	25.6475
0.0525927	0.0579084	Q9UKM9	RNA-binding protein Raly	RALY	sp|Q9UKM9|RALY_HUMAN RNA-binding protein Raly OS=Homo sapiens OX=9606 GN=RALY PE=1 SV=1;tr|Q5QPL9|Q5QPL9_HUMAN RNA-binding protein Raly (Fragment) OS=Homo sapiens OX=9606 GN=RALY PE=1 SV=1;tr|Q5QPM1|Q5QPM1_HUMAN RNA-binding protein Raly (Fragment) OS=Homo	6	6	6	22.9	22.9	22.9	32.463	0	20.841	1359900000	25.6176	25.5935	26.578	26.3611	25.9047	25.6969
0.0501644	0.0573781	Q4G176	Acyl-CoA synthetase family member 3, mitochondrial	ACSF3	sp|Q4G176|ACSF3_HUMAN Malonate--CoA ligase ACSF3, mitochondrial OS=Homo sapiens OX=9606 GN=ACSF3 PE=1 SV=3;tr|F5H5A1|F5H5A1_HUMAN Malonate--CoA ligase ACSF3, mitochondrial OS=Homo sapiens OX=9606 GN=ACSF3 PE=1 SV=1;tr|A0A3B3ISK9|A0A3B3ISK9_HUMAN Malonate--	4	4	4	13.9	13.9	13.9	64.129	0	16.623	175550000	24.1112	23.4164	22.8453	23.2584	23.7501	23.5365
0.151188	0.0571219	P50395	Rab GDP dissociation inhibitor beta	GDI2	sp|P50395|GDIB_HUMAN Rab GDP dissociation inhibitor beta OS=Homo sapiens OX=9606 GN=GDI2 PE=1 SV=2	22	22	16	55.7	55.7	40.4	50.663	0	250.13	12002000000	27.0197	26.7828	27.2445	27.1557	27.0651	26.9977
0.0643438	0.0533148	Q9HC38	Glyoxalase domain-containing protein 4	GLOD4	sp|Q9HC38|GLOD4_HUMAN Glyoxalase domain-containing protein 4 OS=Homo sapiens OX=9606 GN=GLOD4 PE=1 SV=1;tr|F6TLX2|F6TLX2_HUMAN Glyoxalase domain-containing protein 4 OS=Homo sapiens OX=9606 GN=GLOD4 PE=1 SV=1;tr|I3L3Q4|I3L3Q4_HUMAN Glyoxalase domain-contai	6	6	6	25.6	25.6	25.6	34.793	0	30.359	1461900000	25.2325	25.3199	25.8651	25.906	25.4889	25.1826
0.144698	0.0530561	P09622	Dihydrolipoyl dehydrogenase, mitochondrial;Dihydrolipoyl dehydrogenase	DLD	sp|P09622|DLDH_HUMAN Dihydrolipoyl dehydrogenase, mitochondrial OS=Homo sapiens OX=9606 GN=DLD PE=1 SV=2;tr|E9PEX6|E9PEX6_HUMAN Dihydrolipoyl dehydrogenase OS=Homo sapiens OX=9606 GN=DLD PE=1 SV=1	7	7	7	19.3	19.3	19.3	54.177	0	79.779	2303500000	26.2919	25.9189	26.303	26.1981	26.3228	26.1519
0.128783	0.0530554	Q9Y365	PCTP-like protein	STARD10	sp|Q9Y365|STA10_HUMAN START domain-containing protein 10 OS=Homo sapiens OX=9606 GN=STARD10 PE=1 SV=2;tr|F5H1Z6|F5H1Z6_HUMAN START domain-containing protein 10 (Fragment) OS=Homo sapiens OX=9606 GN=STARD10 PE=1 SV=1;tr|F5H8H3|F5H8H3_HUMAN START domain-cont	6	6	6	31.3	31.3	31.3	33.048	0	40.242	1700700000	25.7958	25.478	25.979	25.7285	25.8348	25.8487
0.100597	0.0501556	Q13155	Aminoacyl tRNA synthase complex-interacting multifunctional protein 2	AIMP2	sp|Q13155|AIMP2_HUMAN Aminoacyl tRNA synthase complex-interacting multifunctional protein 2 OS=Homo sapiens OX=9606 GN=AIMP2 PE=1 SV=2;tr|A8MU58|A8MU58_HUMAN Aminoacyl tRNA synthase complex-interacting multifunctional protein 2 OS=Homo sapiens OX=9606 GN=A	3	3	3	20.6	20.6	20.6	35.348	0	21.981	503560000	24.487	24.8834	24.63	24.4824	24.7134	24.955
0.144073	0.0492795	A0A0J9	Serum paraoxonase/arylesterase 2	PON2	tr|A0A0J9YXF2|A0A0J9YXF2_HUMAN Paraoxonase 2, isoform CRA_a OS=Homo sapiens OX=9606 GN=PON2 PE=1 SV=1;sp|Q15165|PON2_HUMAN Serum paraoxonase/arylesterase 2 OS=Homo sapiens OX=9606 GN=PON2 PE=1 SV=4	7	7	7	33.9	33.9	33.9	41.527	0	50.372	1141100000	25.8502	26.1794	25.7754	26.0235	25.9963	25.9329
0.0605989	0.0489216	Q02878	60S ribosomal protein L6	RPL6	sp|Q02878|RL6_HUMAN 60S ribosomal protein L6 OS=Homo sapiens OX=9606 GN=RPL6 PE=1 SV=3	5	5	5	21.2	21.2	21.2	32.728	0	10.49	1013700000	25.4968	25.4513	25.8324	25.9638	25.8199	25.1436
0.0586031	0.0480156	Q96EP5	DAZ-associated protein 1	DAZAP1	sp|Q96EP5|DAZP1_HUMAN DAZ-associated protein 1 OS=Homo sapiens OX=9606 GN=DAZAP1 PE=1 SV=1;tr|K7EQ02|K7EQ02_HUMAN DAZ-associated protein 1 (Fragment) OS=Homo sapiens OX=9606 GN=DAZAP1 PE=1 SV=2;tr|K7EQ55|K7EQ55_HUMAN DAZ-associated protein 1 OS=Homo sapien	1	1	1	3.9	3.9	3.9	43.383	0	2.3608	191500000	24.0133	23.7607	24.6317	24.1363	24.4037	24.0098
0.086931	0.046826	P04406	Glyceraldehyde-3-phosphate dehydrogenase	GAPDH	sp|P04406|G3P_HUMAN Glyceraldehyde-3-phosphate dehydrogenase OS=Homo sapiens OX=9606 GN=GAPDH PE=1 SV=3;tr|E7EUT5|E7EUT5_HUMAN Glyceraldehyde-3-phosphate dehydrogenase OS=Homo sapiens OX=9606 GN=GAPDH PE=1 SV=1	13	13	13	49	49	49	36.053	0	229.01	120480000000	31.3046	31.2186	31.7705	31.4925	31.3247	31.6169
0.023475	0.0459773	Q96I51	Williams-Beuren syndrome chromosomal region 16 protein	WBSCR16	sp|Q96I51|RCC1L_HUMAN RCC1-like G exchanging factor-like protein OS=Homo sapiens OX=9606 GN=RCC1L PE=1 SV=2	1	1	1	6.7	6.7	6.7	49.996	0.0010864	1.8612	16704000	21.6248	21.4416	19.6947	20.6463	21.3981	20.8545
0.0382714	0.0455354	Q15067	Peroxisomal acyl-coenzyme A oxidase 1	ACOX1	sp|Q15067|ACOX1_HUMAN Peroxisomal acyl-coenzyme A oxidase 1 OS=Homo sapiens OX=9606 GN=ACOX1 PE=1 SV=3	10	10	10	26.8	26.8	26.8	74.423	0	50.501	1121600000	25.5434	25.2536	24.2557	24.9349	24.9838	25.2706
0.0616238	0.043539	P23284	Peptidyl-prolyl cis-trans isomerase B	PPIB	sp|P23284|PPIB_HUMAN Peptidyl-prolyl cis-trans isomerase B OS=Homo sapiens OX=9606 GN=PPIB PE=1 SV=2	10	10	10	44.9	44.9	44.9	23.742	0	54.145	5409700000	26.6192	26.9707	27.3905	27.1341	27.1441	26.8328
0.0431123	0.0430927	P02652	Apolipoprotein A-II;Proapolipoprotein A-II;Truncated apolipoprotein A-II	APOA2	sp|P02652|APOA2_HUMAN Apolipoprotein A-II OS=Homo sapiens OX=9606 GN=APOA2 PE=1 SV=1;tr|V9GYC1|V9GYC1_HUMAN Apolipoprotein A-II (Fragment) OS=Homo sapiens OX=9606 GN=APOA2 PE=1 SV=1;tr|V9GYS1|V9GYS1_HUMAN Apolipoprotein A-II OS=Homo sapiens OX=9606 GN=APOA	1	1	1	20	20	20	11.175	0	17.474	100810000	22.9361	22.7684	22.0204	22.9542	22.2884	22.6116
0.1366	0.0422859	P56589	Peroxisomal biogenesis factor 3	PEX3	sp|P56589|PEX3_HUMAN Peroxisomal biogenesis factor 3 OS=Homo sapiens OX=9606 GN=PEX3 PE=1 SV=1;tr|Q7Z6V3|Q7Z6V3_HUMAN Peroxisomal assembly protein PEX3 (Fragment) OS=Homo sapiens OX=9606 GN=PEX3 PE=1 SV=1	2	2	2	9.4	9.4	9.4	42.139	0.00055991	2.1057	92834000	22.7382	22.4474	22.3735	22.5101	22.587	22.5888
0.0607771	0.0415414	Q8NCW5	NAD(P)H-hydrate epimerase	APOA1BP	sp|Q8NCW5|NNRE_HUMAN NAD(P)H-hydrate epimerase OS=Homo sapiens OX=9606 GN=NAXE PE=1 SV=2	5	5	5	27.8	27.8	27.8	31.674	0	45.705	1227800000	25.1079	25.1923	25.5277	25.4396	25.5852	24.9276
0.039778	0.0358257	P31947	14-3-3 protein sigma	SFN	sp|P31947|1433S_HUMAN 14-3-3 protein sigma OS=Homo sapiens OX=9606 GN=SFN PE=1 SV=1	5	3	3	24.2	16.9	16.9	27.774	0	13.257	280070000	23.7383	24.636	24.6646	24.322	24.381	24.4434
0.0319824	0.0346572	Q01105	Protein SET;Protein SETSIP	SET;SETSIP	sp|Q01105|SET_HUMAN Protein SET OS=Homo sapiens OX=9606 GN=SET PE=1 SV=3;tr|A0A0C4DFV9|A0A0C4DFV9_HUMAN Protein SET OS=Homo sapiens OX=9606 GN=SET PE=1 SV=1;sp|P0DME0|SETLP_HUMAN Protein SETSIP OS=Homo sapiens OX=9606 GN=SETSIP PE=1 SV=1;tr|A0A087X027|A0A0	5	5	5	25.9	25.9	25.9	33.488	0	31.565	940500000	24.7817	25.5524	26.0337	25.5068	25.5225	25.4425
0.12783	0.0345395	Q96QK1	Vacuolar protein sorting-associated protein 35	VPS35	sp|Q96QK1|VPS35_HUMAN Vacuolar protein sorting-associated protein 35 OS=Homo sapiens OX=9606 GN=VPS35 PE=1 SV=2	13	13	13	25.1	25.1	25.1	91.706	0	67.062	2233000000	26.0207	25.7932	26.0091	26.0991	25.9537	25.8738
0.0267714	0.0338885	P22694	cAMP-dependent protein kinase catalytic subunit beta;cAMP-dependent protein kinase catalytic subunit alpha;cAMP-dependent protein kinase catalytic subunit gamma	PRKACB;PRKACA;PRKACG;KIN27	sp|P22694|KAPCB_HUMAN cAMP-dependent protein kinase catalytic subunit beta OS=Homo sapiens OX=9606 GN=PRKACB PE=1 SV=2;sp|P17612|KAPCA_HUMAN cAMP-dependent protein kinase catalytic subunit alpha OS=Homo sapiens OX=9606 GN=PRKACA PE=1 SV=2;sp|P22612|KAPCG_H	1	1	1	5.4	5.4	5.4	40.622	0.0010588	1.5886	52788000	22.8016	22.1365	22.4789	22.6403	21.7937	23.0847
0.031932	0.0329316	Q15366	Poly(rC)-binding protein 2	PCBP2	sp|Q15366|PCBP2_HUMAN Poly(rC)-binding protein 2 OS=Homo sapiens OX=9606 GN=PCBP2 PE=1 SV=1;tr|F8VXH9|F8VXH9_HUMAN Poly(rC)-binding protein 2 (Fragment) OS=Homo sapiens OX=9606 GN=PCBP2 PE=1 SV=1;tr|H3BRU6|H3BRU6_HUMAN Poly(rC)-binding protein 2 (Fragment)	4	3	1	17.3	11.8	3.6	38.58	0	17.746	1361100000	25.1555	25.6491	26.3004	25.7992	25.8752	25.5294
0.0356247	0.0304623	Q14152	Eukaryotic translation initiation factor 3 subunit A	EIF3A	sp|Q14152|EIF3A_HUMAN Eukaryotic translation initiation factor 3 subunit A OS=Homo sapiens OX=9606 GN=EIF3A PE=1 SV=1	13	13	13	14.2	14.2	14.2	166.57	0	25.685	911410000	24.665	24.5269	23.7382	24.2992	24.3647	24.3576
0.119291	0.0296389	A6NDG6	Phosphoglycolate phosphatase	PGP	sp|A6NDG6|PGP_HUMAN Glycerol-3-phosphate phosphatase OS=Homo sapiens OX=9606 GN=PGP PE=1 SV=1;tr|H3BV17|H3BV17_HUMAN Glycerol-3-phosphate phosphatase (Fragment) OS=Homo sapiens OX=9606 GN=PGP PE=1 SV=1	3	3	3	14.6	14.6	14.6	34.006	0	10.146	212200000	23.7245	23.9061	23.8756	23.8665	23.9874	23.7413
0.0243949	0.0294406	Q92973	Transportin-1	TNPO1	sp|Q92973|TNPO1_HUMAN Transportin-1 OS=Homo sapiens OX=9606 GN=TNPO1 PE=1 SV=2	5	5	5	9	9	9	102.35	0	4.5015	304530000	23.5107	23.32	24.6091	23.8675	23.7627	23.898
0.0298256	0.0288728	O60613	15 kDa selenoprotein	2020-09-15	sp|O60613|SEP15_HUMAN Selenoprotein F OS=Homo sapiens OX=9606 GN=SELENOF PE=1 SV=4;tr|A0A0J9YX89|A0A0J9YX89_HUMAN Selenoprotein F (Fragment) OS=Homo sapiens OX=9606 GN=SELENOF PE=1 SV=1;tr|A0A087X1G7|A0A087X1G7_HUMAN Selenoprotein F OS=Homo sapiens OX=9606	1	1	1	9.7	9.7	9.7	18.092	0	10.585	80845000	22.895	22.3569	23.4519	22.787	23.0583	22.945
0.0614154	0.0255349	P45974	Ubiquitin carboxyl-terminal hydrolase 5	USP5	sp|P45974|UBP5_HUMAN Ubiquitin carboxyl-terminal hydrolase 5 OS=Homo sapiens OX=9606 GN=USP5 PE=1 SV=2	12	12	12	25.2	25.2	25.2	95.785	0	73.083	1919200000	24.7697	24.7798	25.1343	25.0634	24.9115	24.7856
0.01466	0.0252399	Q14444	Caprin-1	CAPRIN1	sp|Q14444|CAPR1_HUMAN Caprin-1 OS=Homo sapiens OX=9606 GN=CAPRIN1 PE=1 SV=2;tr|E9PLA9|E9PLA9_HUMAN Caprin-1 (Fragment) OS=Homo sapiens OX=9606 GN=CAPRIN1 PE=1 SV=1	1	1	1	5.9	5.9	5.9	78.365	0.0097513	0.80502	65464000	21.8605	21.8374	23.5536	22.496	22.4795	22.3516
0.053761	0.0241617	Q01130	Serine/arginine-rich splicing factor 2	SRSF2	sp|Q01130|SRSF2_HUMAN Serine/arginine-rich splicing factor 2 OS=Homo sapiens OX=9606 GN=SRSF2 PE=1 SV=4;tr|J3QL05|J3QL05_HUMAN Serine/arginine-rich splicing factor 2 (Fragment) OS=Homo sapiens OX=9606 GN=SRSF2 PE=1 SV=1;tr|J3KP15|J3KP15_HUMAN Serine/argini	3	3	3	18.6	18.6	18.6	25.476	0	29.127	1294200000	25.5242	25.9455	25.8917	25.8959	25.8873	25.6507
0.0977058	0.0231673	Q02818	Nucleobindin-1	NUCB1	sp|Q02818|NUCB1_HUMAN Nucleobindin-1 OS=Homo sapiens OX=9606 GN=NUCB1 PE=1 SV=4;tr|C9JKZ2|C9JKZ2_HUMAN Nucleobindin-1 (Fragment) OS=Homo sapiens OX=9606 GN=NUCB1 PE=1 SV=8;tr|H7BZI1|H7BZI1_HUMAN Nucleobindin-1 (Fragment) OS=Homo sapiens OX=9606 GN=NUCB1 PE	9	9	9	25.2	25.2	25.2	53.879	0	35.966	896080000	25.3142	25.0242	25.1896	25.1819	25.1917	25.2239
0.0590933	0.022061	O60449	Lymphocyte antigen 75	LY75	sp|O60449|LY75_HUMAN Lymphocyte antigen 75 OS=Homo sapiens OX=9606 GN=LY75 PE=1 SV=3	1	1	1	0.8	0.8	0.8	198.31	0.0025893	1.3676	65459000	22.5241	22.5447	22.7986	22.8086	22.6437	22.4814
0.0169147	0.0203209	P24752	Acetyl-CoA acetyltransferase, mitochondrial	ACAT1	sp|P24752|THIL_HUMAN Acetyl-CoA acetyltransferase, mitochondrial OS=Homo sapiens OX=9606 GN=ACAT1 PE=1 SV=1;tr|A0A5F9ZHL1|A0A5F9ZHL1_HUMAN Acetyl-CoA acetyltransferase, mitochondrial OS=Homo sapiens OX=9606 GN=ACAT1 PE=1 SV=1;tr|A0A5F9ZHJ0|A0A5F9ZHJ0_HUMAN	16	16	16	53.6	53.6	53.6	45.199	0	150	7448300000	27.9892	27.6028	26.693	27.2402	27.5923	27.5134
0.02857	0.0187054	O14832	Phytanoyl-CoA dioxygenase, peroxisomal	PHYH	sp|O14832|PAHX_HUMAN Phytanoyl-CoA dioxygenase, peroxisomal OS=Homo sapiens OX=9606 GN=PHYH PE=1 SV=1;tr|B1ALH6|B1ALH6_HUMAN Phytanoyl-CoA dioxygenase, peroxisomal OS=Homo sapiens OX=9606 GN=PHYH PE=1 SV=1;tr|C9IYS5|C9IYS5_HUMAN Phytanoyl-CoA dioxygenase,	5	5	5	17.2	17.2	17.2	38.538	0	5.8177	383010000	24.1635	23.9104	23.5174	23.7279	24.1057	23.8139
0.0258675	0.0178121	P30041	Peroxiredoxin-6	PRDX6	sp|P30041|PRDX6_HUMAN Peroxiredoxin-6 OS=Homo sapiens OX=9606 GN=PRDX6 PE=1 SV=3	17	17	17	68.8	68.8	68.8	25.035	0	138.05	31389000000	28.7584	28.9931	29.4012	29.3295	28.884	28.9927
0.070865	0.0172043	P53621	Coatomer subunit alpha;Xenin;Proxenin	COPA	sp|P53621|COPA_HUMAN Coatomer subunit alpha OS=Homo sapiens OX=9606 GN=COPA PE=1 SV=2;tr|A0A3B3ISC6|A0A3B3ISC6_HUMAN Coatomer subunit alpha (Fragment) OS=Homo sapiens OX=9606 GN=COPA PE=1 SV=1;tr|A0A3B3IT15|A0A3B3IT15_HUMAN Coatomer subunit alpha OS=Homo s	16	16	16	22.5	22.5	22.5	138.34	0	44.627	2562800000	25.1728	25.1861	25.2168	25.2452	25.049	25.3331
0.018431	0.0170403	Q6P1A2	Lysophospholipid acyltransferase 5	LPCAT3	sp|Q6P1A2|MBOA5_HUMAN Lysophospholipid acyltransferase 5 OS=Homo sapiens OX=9606 GN=LPCAT3 PE=1 SV=1;tr|F5H680|F5H680_HUMAN Lysophospholipid acyltransferase 5 OS=Homo sapiens OX=9606 GN=LPCAT3 PE=1 SV=1;tr|F5H7K7|F5H7K7_HUMAN Lysophospholipid acyltransfera	1	1	1	6	6	6	56.034	0	16.947	101740000	23.3259	22.8353	23.1909	22.6285	23.5524	23.2225
0.0201216	0.0143191	P09012	U1 small nuclear ribonucleoprotein A	SNRPA	sp|P09012|SNRPA_HUMAN U1 small nuclear ribonucleoprotein A OS=Homo sapiens OX=9606 GN=SNRPA PE=1 SV=3;tr|M0R0G9|M0R0G9_HUMAN U1 small nuclear ribonucleoprotein A OS=Homo sapiens OX=9606 GN=SNRPA PE=1 SV=1;tr|M0QXK2|M0QXK2_HUMAN U1 small nuclear ribonucleop	1	1	1	6.7	6.7	6.7	31.279	0	9.1785	273090000	24.4887	24.5423	25.0151	24.6414	25.0108	24.4369
0.0204765	0.0130615	Q14847	LIM and SH3 domain protein 1	LASP1	sp|Q14847|LASP1_HUMAN LIM and SH3 domain protein 1 OS=Homo sapiens OX=9606 GN=LASP1 PE=1 SV=2;tr|C9J9W2|C9J9W2_HUMAN LIM and SH3 domain protein 1 (Fragment) OS=Homo sapiens OX=9606 GN=LASP1 PE=1 SV=1	4	4	4	29.1	29.1	29.1	29.717	0	43.032	2739200000	26.6068	26.9282	27.1695	26.871	27.1696	26.7031
0.0187146	0.012537	P16422	Epithelial cell adhesion molecule	EPCAM	sp|P16422|EPCAM_HUMAN Epithelial cell adhesion molecule OS=Homo sapiens OX=9606 GN=EPCAM PE=1 SV=2;tr|B5MCA4|B5MCA4_HUMAN Epithelial cell adhesion molecule OS=Homo sapiens OX=9606 GN=EPCAM PE=1 SV=1;tr|C9JKY3|C9JKY3_HUMAN Epithelial cell adhesion molecule	4	4	4	26.8	26.8	26.8	34.932	0	55.569	2330100000	26.8119	26.9002	27.4309	27.1459	27.1943	26.8404
0.00864201	0.00919723	P22061	Protein-L-isoaspartate(D-aspartate) O-methyltransferase;Protein-L-isoaspartate O-methyltransferase	PCMT1	sp|P22061|PIMT_HUMAN Protein-L-isoaspartate(D-aspartate) O-methyltransferase OS=Homo sapiens OX=9606 GN=PCMT1 PE=1 SV=4;tr|A0A3F2YNX8|A0A3F2YNX8_HUMAN Protein-L-isoaspartate O-methyltransferase OS=Homo sapiens OX=9606 GN=PCMT1 PE=1 SV=1;tr|A0A0A0MRJ6|A0A0A	5	5	5	37.9	37.9	37.9	24.636	0	33.022	1206700000	25.0077	25.7187	25.8892	25.9929	25.3043	25.346
0.00556477	0.0088253	P60953	Cell division control protein 42 homolog	CDC42	sp|P60953|CDC42_HUMAN Cell division control protein 42 homolog OS=Homo sapiens OX=9606 GN=CDC42 PE=1 SV=2;tr|Q5JYX0|Q5JYX0_HUMAN Cell division control protein 42 homolog (Fragment) OS=Homo sapiens OX=9606 GN=CDC42 PE=1 SV=1;tr|A0A590UJK8|A0A590UJK8_HUMAN C	3	3	3	21.5	21.5	21.5	21.258	0	27.499	715560000	26.0951	25.7893	24.4715	25.6234	25.1637	25.5953
0.00587458	0.00847244	P56192	Methionine--tRNA ligase, cytoplasmic	MARS	sp|P56192|SYMC_HUMAN Methionine--tRNA ligase, cytoplasmic OS=Homo sapiens OX=9606 GN=MARS1 PE=1 SV=2;tr|H0YHV5|H0YHV5_HUMAN Methionine--tRNA ligase, cytoplasmic (Fragment) OS=Homo sapiens OX=9606 GN=MARS1 PE=1 SV=1	6	6	6	11.9	11.9	11.9	101.11	0	12.193	250370000	24.4331	24.0632	23.1038	23.3809	23.992	24.2526
0.0122276	0.00610288	Q9H3Z4	DnaJ homolog subfamily C member 5	DNAJC5	sp|Q9H3Z4|DNJC5_HUMAN DnaJ homolog subfamily C member 5 OS=Homo sapiens OX=9606 GN=DNAJC5 PE=1 SV=1	4	4	4	37.4	37.4	37.4	22.149	0	23.579	549410000	23.6506	24.2039	23.957	24.012	23.8751	23.9428
0.00101942	-0.000822703	Q9NR45	Sialic acid synthase	NANS	sp|Q9NR45|SIAS_HUMAN Sialic acid synthase OS=Homo sapiens OX=9606 GN=NANS PE=1 SV=2;tr|Q5TBR0|Q5TBR0_HUMAN Sialic acid synthase (Fragment) OS=Homo sapiens OX=9606 GN=NANS PE=1 SV=1	4	4	4	15.9	15.9	15.9	40.307	0	23.32	649750000	24.1083	24.3774	24.8589	24.6603	24.5117	24.1701
0.00128417	-0.0012188	Q15637	Splicing factor 1	SF1	sp|Q15637|SF01_HUMAN Splicing factor 1 OS=Homo sapiens OX=9606 GN=SF1 PE=1 SV=4;tr|C9J792|C9J792_HUMAN Splicing factor 1 (Fragment) OS=Homo sapiens OX=9606 GN=SF1 PE=1 SV=1;tr|F8WEV5|F8WEV5_HUMAN Splicing factor 1 OS=Homo sapiens OX=9606 GN=SF1 PE=1 SV=1	2	2	2	5.8	5.8	5.8	68.329	0.0010565	1.5641	153700000	22.9759	23.5395	23.8611	23.4857	23.15	23.7372
0.00313288	-0.0019296	O15173	Membrane-associated progesterone receptor component 2	PGRMC2	sp|O15173|PGRC2_HUMAN Membrane-associated progesterone receptor component 2 OS=Homo sapiens OX=9606 GN=PGRMC2 PE=1 SV=1;tr|U3KQM0|U3KQM0_HUMAN Membrane-associated progesterone receptor component 2 OS=Homo sapiens OX=9606 GN=PGRMC2 PE=1 SV=1	5	4	4	30	26	26	23.818	0	19.143	540470000	24.4873	24.5425	24.2777	24.5186	24.7026	24.0806
0.00779388	-0.00234413	P34932	Heat shock 70 kDa protein 4	HSPA4	sp|P34932|HSP74_HUMAN Heat shock 70 kDa protein 4 OS=Homo sapiens OX=9606 GN=HSPA4 PE=1 SV=4;tr|A0A087WYC1|A0A087WYC1_HUMAN Heat shock 70 kDa protein 4 OS=Homo sapiens OX=9606 GN=HSPA4 PE=1 SV=1;tr|A0A087WTS8|A0A087WTS8_HUMAN Heat shock 70 kDa protein 4 OS	21	21	20	36.7	36.7	35	94.33	0	191.56	5023100000	25.6525	25.6077	25.8438	25.6859	25.8215	25.5895
0.0102585	-0.00464376	P29401	Transketolase	TKT	sp|P29401|TKT_HUMAN Transketolase OS=Homo sapiens OX=9606 GN=TKT PE=1 SV=3;tr|A0A0B4J1R6|A0A0B4J1R6_HUMAN Transketolase OS=Homo sapiens OX=9606 GN=TKT PE=1 SV=1;tr|E9PFF2|E9PFF2_HUMAN Transketolase OS=Homo sapiens OX=9606 GN=TKT PE=1 SV=1	12	12	12	30.2	30.2	30.2	67.877	0	123.74	5166600000	26.894	26.4938	26.7178	26.5809	26.8833	26.6274
0.0159093	-0.00488726	P02753	Retinol-binding protein 4;Plasma retinol-binding protein(1-182);Plasma retinol-binding protein(1-181);Plasma retinol-binding protein(1-179);Plasma retinol-binding protein(1-176)	RBP4	sp|P02753|RET4_HUMAN Retinol-binding protein 4 OS=Homo sapiens OX=9606 GN=RBP4 PE=1 SV=3;tr|Q5VY30|Q5VY30_HUMAN Retinol-binding protein OS=Homo sapiens OX=9606 GN=RBP4 PE=1 SV=2	1	1	1	11.4	11.4	11.4	23.01	0.0011105	2.0263	39443000	22.1032	21.82	21.9199	22.0026	21.8245	22.0012
0.00611897	-0.00613022	O00469	Procollagen-lysine,2-oxoglutarate 5-dioxygenase 2	PLOD2	sp|O00469|PLOD2_HUMAN Procollagen-lysine,2-oxoglutarate 5-dioxygenase 2 OS=Homo sapiens OX=9606 GN=PLOD2 PE=1 SV=2;tr|E7ETU9|E7ETU9_HUMAN Procollagen-lysine 5-dioxygenase OS=Homo sapiens OX=9606 GN=PLOD2 PE=1 SV=1	2	2	2	3.8	3.8	3.8	84.685	0	5.2166	258250000	23.5778	24.6452	23.9366	23.8551	24.1793	24.1069
0.0143542	-0.0108833	P10253	Lysosomal alpha-glucosidase;76 kDa lysosomal alpha-glucosidase;70 kDa lysosomal alpha-glucosidase	GAA	sp|P10253|LYAG_HUMAN Lysosomal alpha-glucosidase OS=Homo sapiens OX=9606 GN=GAA PE=1 SV=4	3	3	3	7.6	7.6	7.6	105.32	0	11.348	328820000	24.9399	24.9402	24.3722	24.6201	24.5339	25.0657
0.0128988	-0.0128244	O43169	Cytochrome b5 type B	CYB5B	sp|O43169|CYB5B_HUMAN Cytochrome b5 type B OS=Homo sapiens OX=9606 GN=CYB5B PE=1 SV=3;tr|H3BUX2|H3BUX2_HUMAN Cytochrome b5 type B OS=Homo sapiens OX=9606 GN=CYB5B PE=1 SV=2;tr|D6RFH4|D6RFH4_HUMAN Cytochrome b5 type B OS=Homo sapiens OX=9606 GN=CYB5B PE=1 S	4	4	4	53.3	53.3	53.3	16.694	0	45.541	2646100000	26.5154	27.123	27.6387	27.1377	27.1222	26.9787
0.0243637	-0.01345	P23246	Splicing factor, proline- and glutamine-rich	SFPQ	sp|P23246|SFPQ_HUMAN Splicing factor, proline- and glutamine-rich OS=Homo sapiens OX=9606 GN=SFPQ PE=1 SV=2	8	8	8	20.1	20.1	20.1	76.149	0	41.567	1555600000	26.1414	26.5248	26.2824	26.0131	26.4049	26.4902
0.0211278	-0.0137355	Q9UKV3	Apoptotic chromatin condensation inducer in the nucleus	ACIN1	sp|Q9UKV3|ACINU_HUMAN Apoptotic chromatin condensation inducer in the nucleus OS=Homo sapiens OX=9606 GN=ACIN1 PE=1 SV=2;tr|S4R3H4|S4R3H4_HUMAN Apoptotic chromatin condensation inducer in the nucleus OS=Homo sapiens OX=9606 GN=ACIN1 PE=1 SV=1;tr|E7EQT4|E7E	2	2	2	2.8	2.8	2.8	151.86	0.0010823	1.8174	78863000	22.6258	22.2454	22.6383	22.5727	22.7408	22.1547
0.0280966	-0.0170987	O14773	Tripeptidyl-peptidase 1	TPP1	sp|O14773|TPP1_HUMAN Tripeptidyl-peptidase 1 OS=Homo sapiens OX=9606 GN=TPP1 PE=1 SV=2;tr|A0A2R8YGD1|A0A2R8YGD1_HUMAN Tripeptidyl aminopeptidase OS=Homo sapiens OX=9606 GN=TPP1 PE=1 SV=1;tr|A0A2R8YD45|A0A2R8YD45_HUMAN Tripeptidyl aminopeptidase OS=Homo sap	4	4	4	14.9	14.9	14.9	61.247	0	12.652	697960000	24.3049	24.7215	24.7948	24.318	24.735	24.7168
0.0199944	-0.0178064	P67870	Casein kinase II subunit beta	CSNK2B;CSNK2B-LY6G5B-1181;CSNK2B-LY6G5B--991	sp|P67870|CSK2B_HUMAN Casein kinase II subunit beta OS=Homo sapiens OX=9606 GN=CSNK2B PE=1 SV=1;tr|Q5SRQ6|Q5SRQ6_HUMAN Casein kinase II subunit beta OS=Homo sapiens OX=9606 GN=CSNK2B PE=1 SV=2;tr|Q5SRQ3|Q5SRQ3_HUMAN Casein kinase II subunit beta OS=Homo sa	2	2	2	15.8	15.8	15.8	24.942	0	9.8426	445760000	23.6524	23.8422	24.5252	24.0127	24.2065	23.7472
0.0375278	-0.0181472	Q9NSE4	Isoleucine--tRNA ligase, mitochondrial	IARS2	sp|Q9NSE4|SYIM_HUMAN Isoleucine--tRNA ligase, mitochondrial OS=Homo sapiens OX=9606 GN=IARS2 PE=1 SV=2	16	16	16	27.4	27.4	27.4	113.79	0	42.528	2410300000	25.5247	25.1085	25.0848	25.1053	25.376	25.1823
0.00857321	-0.0183996	Q13409	Cytoplasmic dynein 1 intermediate chain 2	DYNC1I2	sp|Q13409|DC1I2_HUMAN Cytoplasmic dynein 1 intermediate chain 2 OS=Homo sapiens OX=9606 GN=DYNC1I2 PE=1 SV=3;tr|E7EQL5|E7EQL5_HUMAN Cytoplasmic dynein 1 intermediate chain 2 (Fragment) OS=Homo sapiens OX=9606 GN=DYNC1I2 PE=1 SV=1	2	2	2	6.4	6.4	6.4	71.456	0	11.189	82942000	23.0635	22.3126	22.644	23.6535	21.3776	22.9338
0.0436817	-0.0195783	P61204	ADP-ribosylation factor 3;ADP-ribosylation factor 1	ARF3;ARF1	sp|P61204|ARF3_HUMAN ADP-ribosylation factor 3 OS=Homo sapiens OX=9606 GN=ARF3 PE=1 SV=2;sp|P84077|ARF1_HUMAN ADP-ribosylation factor 1 OS=Homo sapiens OX=9606 GN=ARF1 PE=1 SV=2;tr|F5H423|F5H423_HUMAN Uncharacterized protein OS=Homo sapiens OX=9606 PE=3 SV	7	7	5	43.6	43.6	26	20.601	0	37.056	6418700000	27.8498	27.8386	28.1636	27.9713	27.7241	28.0979
0.0812195	-0.0268497	Q9Y394	Dehydrogenase/reductase SDR family member 7	DHRS7	sp|Q9Y394|DHRS7_HUMAN Dehydrogenase/reductase SDR family member 7 OS=Homo sapiens OX=9606 GN=DHRS7 PE=1 SV=1;tr|H0YJ66|H0YJ66_HUMAN Dehydrogenase/reductase SDR family member 7 (Fragment) OS=Homo sapiens OX=9606 GN=DHRS7 PE=1 SV=1	5	5	5	23.6	23.6	23.6	38.298	0	17.384	920990000	25.1651	25.0809	24.8796	25.0464	25.1359	24.8628
0.069559	-0.0317923	P04062	Glucosylceramidase	GBA	sp|P04062|GLCM_HUMAN Lysosomal acid glucosylceramidase OS=Homo sapiens OX=9606 GN=GBA PE=1 SV=3;tr|A0A0G2JNZ5|A0A0G2JNZ5_HUMAN Glucosylceramidase OS=Homo sapiens OX=9606 GN=GBA PE=1 SV=1;tr|A0A0G2JLB3|A0A0G2JLB3_HUMAN Glucosylceramidase OS=Homo sapiens OX=	2	2	2	7.5	7.5	7.5	59.716	0	2.4437	126600000	23.1168	23.62	23.4833	23.3732	23.2814	23.4702
0.068397	-0.0321325	P0DP25		CALM2;CALM3	sp|P0DP25|CALM3_HUMAN Calmodulin-3 OS=Homo sapiens OX=9606 GN=CALM3 PE=1 SV=1;sp|P0DP24|CALM2_HUMAN Calmodulin-2 OS=Homo sapiens OX=9606 GN=CALM2 PE=1 SV=1;sp|P0DP23|CALM1_HUMAN Calmodulin-1 OS=Homo sapiens OX=9606 GN=CALM1 PE=1 SV=1;tr|E7EMB3|E7EMB3_HUMAN	9	9	9	80.5	80.5	80.5	16.837	0	137.55	13013000000	28.7981	28.8311	28.8851	29.1267	28.6867	28.6045
0.0357284	-0.0326049	P18124	60S ribosomal protein L7	RPL7	sp|P18124|RL7_HUMAN 60S ribosomal protein L7 OS=Homo sapiens OX=9606 GN=RPL7 PE=1 SV=1;tr|A8MUD9|A8MUD9_HUMAN 60S ribosomal protein L7 OS=Homo sapiens OX=9606 GN=RPL7 PE=1 SV=1	7	7	7	32.7	32.7	32.7	29.225	0	15.582	901360000	26.1404	25.8165	25.9341	26.5074	25.7442	25.5415
0.0879374	-0.033287	P17174	Aspartate aminotransferase, cytoplasmic	GOT1	sp|P17174|AATC_HUMAN Aspartate aminotransferase, cytoplasmic OS=Homo sapiens OX=9606 GN=GOT1 PE=1 SV=3	11	11	11	41.6	41.6	41.6	46.247	0	82.748	2139200000	25.0863	25.3493	25.4673	25.4062	25.2409	25.1559
0.0417512	-0.0336755	P68402	Platelet-activating factor acetylhydrolase IB subunit beta	PAFAH1B2	sp|P68402|PA1B2_HUMAN Platelet-activating factor acetylhydrolase IB subunit beta OS=Homo sapiens OX=9606 GN=PAFAH1B2 PE=1 SV=1	3	3	3	21.8	21.8	21.8	25.569	0	28.792	536940000	24.3832	24.85	25.1191	24.6254	24.5372	25.0886
0.0736712	-0.0350577	Q12905	Interleukin enhancer-binding factor 2	ILF2	sp|Q12905|ILF2_HUMAN Interleukin enhancer-binding factor 2 OS=Homo sapiens OX=9606 GN=ILF2 PE=1 SV=2;tr|B4DY09|B4DY09_HUMAN Interleukin enhancer-binding factor 2 OS=Homo sapiens OX=9606 GN=ILF2 PE=1 SV=1	9	9	9	41	41	41	43.062	0	47.147	1529300000	25.8555	26.1308	25.6567	25.9105	25.6593	25.9681
0.0811657	-0.0352249	Q9UK22	F-box only protein 2	FBXO2	sp|Q9UK22|FBX2_HUMAN F-box only protein 2 OS=Homo sapiens OX=9606 GN=FBXO2 PE=1 SV=2;tr|A0A286YF37|A0A286YF37_HUMAN F-box only protein 2 (Fragment) OS=Homo sapiens OX=9606 GN=FBXO2 PE=1 SV=1	7	7	7	31.4	31.4	31.4	33.327	0	53.709	3784900000	27.1739	27.0423	27.5458	27.1923	27.19	27.2741
0.0452889	-0.0354036	O14744	Protein arginine N-methyltransferase 5;Protein arginine N-methyltransferase 5, N-terminally processed	PRMT5	sp|O14744|ANM5_HUMAN Protein arginine N-methyltransferase 5 OS=Homo sapiens OX=9606 GN=PRMT5 PE=1 SV=4;tr|G3V507|G3V507_HUMAN Protein arginine N-methyltransferase 5 OS=Homo sapiens OX=9606 GN=PRMT5 PE=1 SV=1;tr|G3V2F5|G3V2F5_HUMAN Protein arginine N-methyl	2	2	2	4.7	4.7	4.7	72.683	0	3.8869	167380000	22.7663	23.1143	23.4126	23.4443	22.8649	22.8778
0.0949264	-0.0392132	Q9NW68	BSD domain-containing protein 1	BSDC1	sp|Q9NW68|BSDC1_HUMAN BSD domain-containing protein 1 OS=Homo sapiens OX=9606 GN=BSDC1 PE=1 SV=1;tr|E9PS77|E9PS77_HUMAN BSD domain-containing protein 1 (Fragment) OS=Homo sapiens OX=9606 GN=BSDC1 PE=1 SV=1	1	1	1	4.4	4.4	4.4	47.163	0	3.9838	18342000	20.2988	20.4099	19.9253	20.1408	20.173	20.2025
0.136368	-0.0411243	Q01415	N-acetylgalactosamine kinase	GALK2	sp|Q01415|GALK2_HUMAN N-acetylgalactosamine kinase OS=Homo sapiens OX=9606 GN=GALK2 PE=1 SV=1;tr|H0YLL3|H0YLL3_HUMAN N-acetylgalactosamine kinase (Fragment) OS=Homo sapiens OX=9606 GN=GALK2 PE=1 SV=1;tr|H0YLL8|H0YLL8_HUMAN N-acetylgalactosamine kinase (Fra	1	1	1	3.3	3.3	3.3	50.378	0	3.4513	117370000	23.6098	23.6302	23.4002	23.4477	23.6703	23.3987
0.0682856	-0.0412471	O94760	N(G),N(G)-dimethylarginine dimethylaminohydrolase 1	DDAH1	sp|O94760|DDAH1_HUMAN N(G),N(G)-dimethylarginine dimethylaminohydrolase 1 OS=Homo sapiens OX=9606 GN=DDAH1 PE=1 SV=3;tr|B4DYP1|B4DYP1_HUMAN Dimethylargininase OS=Homo sapiens OX=9606 GN=DDAH1 PE=1 SV=1	4	4	4	22.5	22.5	22.5	31.121	0	54.016	758460000	24.7361	25.1416	25.0354	25.2483	24.8854	24.6556
0.0558844	-0.0448863	Q6GMV2	SET and MYND domain-containing protein 5	SMYD5	sp|Q6GMV2|SMYD5_HUMAN SET and MYND domain-containing protein 5 OS=Homo sapiens OX=9606 GN=SMYD5 PE=1 SV=2;tr|C9IYN9|C9IYN9_HUMAN SET and MYND domain-containing protein 5 (Fragment) OS=Homo sapiens OX=9606 GN=SMYD5 PE=1 SV=1	3	3	3	11.7	11.7	11.7	47.34	0.0010929	1.8946	132890000	22.3111	22.5874	23.2166	22.7622	22.5223	22.6959
0.0453857	-0.0462157	Q07020	60S ribosomal protein L18	RPL18	sp|Q07020|RL18_HUMAN 60S ribosomal protein L18 OS=Homo sapiens OX=9606 GN=RPL18 PE=1 SV=2;tr|G3V203|G3V203_HUMAN 60S ribosomal protein L18 OS=Homo sapiens OX=9606 GN=RPL18 PE=1 SV=1;tr|H0YHA7|H0YHA7_HUMAN 60S ribosomal protein L18 (Fragment) OS=Homo sapien	3	3	3	18.6	18.6	18.6	21.634	0	15.674	758790000	25.4183	25.2998	25.8611	25.9159	25.6277	24.897
0.0845119	-0.0466836	P78527	DNA-dependent protein kinase catalytic subunit	PRKDC	sp|P78527|PRKDC_HUMAN DNA-dependent protein kinase catalytic subunit OS=Homo sapiens OX=9606 GN=PRKDC PE=1 SV=3	21	21	21	7.7	7.7	7.7	469.08	0	56.663	1709600000	25.3047	24.7287	24.7532	24.807	24.9874	24.8521
0.111046	-0.0475559	Q06210	Glutamine--fructose-6-phosphate aminotransferase [isomerizing] 1	GFPT1	sp|Q06210|GFPT1_HUMAN Glutamine--fructose-6-phosphate aminotransferase [isomerizing] 1 OS=Homo sapiens OX=9606 GN=GFPT1 PE=1 SV=3;tr|A0A6I8PRN4|A0A6I8PRN4_HUMAN Glutamine--fructose-6-phosphate aminotransferase [isomerizing] 1 OS=Homo sapiens OX=9606 GN=GFP	14	14	14	29.8	29.8	29.8	78.806	0	97.561	2640600000	25.8832	25.696	25.5884	25.5461	25.5459	25.9328
0.0717936	-0.0483983	P00966	Argininosuccinate synthase	ASS1	sp|P00966|ASSY_HUMAN Argininosuccinate synthase OS=Homo sapiens OX=9606 GN=ASS1 PE=1 SV=2;tr|Q5T6L6|Q5T6L6_HUMAN Citrulline--aspartate ligase (Fragment) OS=Homo sapiens OX=9606 GN=ASS1 PE=1 SV=1;tr|Q5T6L5|Q5T6L5_HUMAN Citrulline--aspartate ligase (Fragment	6	6	6	16	16	16	46.53	0	23.024	1041800000	25.2792	25.7884	25.5919	25.8707	25.3527	25.2909
0.0336142	-0.0492414	P21953	2-oxoisovalerate dehydrogenase subunit beta, mitochondrial	BCKDHB	sp|P21953|ODBB_HUMAN 2-oxoisovalerate dehydrogenase subunit beta, mitochondrial OS=Homo sapiens OX=9606 GN=BCKDHB PE=1 SV=2	2	2	2	7.1	7.1	7.1	43.122	0	8.5945	206280000	24.3122	24.6463	23.1701	23.7011	23.873	24.4068
0.0694728	-0.0498886	Q15691	Microtubule-associated protein RP/EB family member 1	MAPRE1	sp|Q15691|MARE1_HUMAN Microtubule-associated protein RP/EB family member 1 OS=Homo sapiens OX=9606 GN=MAPRE1 PE=1 SV=3	8	8	8	53	53	53	29.999	0	74.043	1804000000	25.5567	25.3765	26.1974	25.7176	25.6537	25.6097
0.0571721	-0.0526816	Q9Y4P3	Transducin beta-like protein 2	TBL2	sp|Q9Y4P3|TBL2_HUMAN Transducin beta-like protein 2 OS=Homo sapiens OX=9606 GN=TBL2 PE=1 SV=1;tr|E9PF19|E9PF19_HUMAN Transducin beta-like protein 2 OS=Homo sapiens OX=9606 GN=TBL2 PE=1 SV=1;tr|Q96E41|Q96E41_HUMAN TBL2 protein OS=Homo sapiens OX=9606 GN=TBL	2	2	2	5.4	5.4	5.4	49.797	0	12.731	104390000	22.9343	23.534	23.2595	22.6785	23.58	23.3112
0.166912	-0.0535952	Q07960	Rho GTPase-activating protein 1	ARHGAP1	sp|Q07960|RHG01_HUMAN Rho GTPase-activating protein 1 OS=Homo sapiens OX=9606 GN=ARHGAP1 PE=1 SV=1;tr|H0YE29|H0YE29_HUMAN Rho GTPase-activating protein 1 (Fragment) OS=Homo sapiens OX=9606 GN=ARHGAP1 PE=1 SV=1	6	6	6	22.3	22.3	22.3	50.435	0	52.719	876010000	24.39	24.4774	24.7685	24.4126	24.5352	24.5273
0.0609692	-0.054191	O43768	Alpha-endosulfine;cAMP-regulated phosphoprotein 19	ENSA;ARPP19	sp|O43768|ENSA_HUMAN Alpha-endosulfine OS=Homo sapiens OX=9606 GN=ENSA PE=1 SV=1;sp|P56211|ARP19_HUMAN cAMP-regulated phosphoprotein 19 OS=Homo sapiens OX=9606 GN=ARPP19 PE=1 SV=2;tr|H3BQ52|H3BQ52_HUMAN cAMP-regulated phosphoprotein 19 OS=Homo sapiens OX=9	1	1	1	9.1	9.1	9.1	13.389	0	3.9073	117230000	23.1592	23.3042	23.9867	23.2714	23.775	23.2411
0.112667	-0.0550556	Q15181	Inorganic pyrophosphatase	PPA1	sp|Q15181|IPYR_HUMAN Inorganic pyrophosphatase OS=Homo sapiens OX=9606 GN=PPA1 PE=1 SV=2	10	10	10	50.9	50.9	50.9	32.66	0	114.03	4985600000	27.4064	27.3075	27.7608	27.3096	27.6589	27.341
0.339064	-0.0551313	O60701	UDP-glucose 6-dehydrogenase	UGDH	sp|O60701|UGDH_HUMAN UDP-glucose 6-dehydrogenase OS=Homo sapiens OX=9606 GN=UGDH PE=1 SV=1	15	15	15	47.6	47.6	47.6	55.023	0	111.3	6693400000	26.7137	26.6192	26.4907	26.5226	26.5862	26.5494
0.065037	-0.0559362	P30084	Enoyl-CoA hydratase, mitochondrial	ECHS1	sp|P30084|ECHM_HUMAN Enoyl-CoA hydratase, mitochondrial OS=Homo sapiens OX=9606 GN=ECHS1 PE=1 SV=4	10	10	10	46.2	46.2	46.2	31.387	0	126.46	9604400000	27.9627	27.603	27.0185	27.2798	27.6875	27.4491
0.0973561	-0.0569293	P34913	Bifunctional epoxide hydrolase 2;Cytosolic epoxide hydrolase 2;Lipid-phosphate phosphatase	EPHX2	sp|P34913|HYES_HUMAN Bifunctional epoxide hydrolase 2 OS=Homo sapiens OX=9606 GN=EPHX2 PE=1 SV=2;tr|E5RFU2|E5RFU2_HUMAN Bifunctional epoxide hydrolase 2 OS=Homo sapiens OX=9606 GN=EPHX2 PE=1 SV=1	6	6	6	21.6	21.6	21.6	62.615	0	13.878	521480000	24.8142	25.0352	24.6414	24.9239	24.4231	24.9729
0.150527	-0.0578251	P63279	SUMO-conjugating enzyme UBC9	UBE2I	sp|P63279|UBC9_HUMAN SUMO-conjugating enzyme UBC9 OS=Homo sapiens OX=9606 GN=UBE2I PE=1 SV=1;tr|H3BPC4|H3BPC4_HUMAN SUMO-conjugating enzyme UBC9 (Fragment) OS=Homo sapiens OX=9606 GN=UBE2I PE=1 SV=2;tr|H3BQQ9|H3BQQ9_HUMAN SUMO-conjugating enzyme UBC9 (Frag	3	3	3	38	38	38	18.007	0	5.7945	309030000	24.2341	24.1219	24.4768	24.3358	24.298	24.0256
0.274586	-0.057951	P50991	T-complex protein 1 subunit delta	CCT4	sp|P50991|TCPD_HUMAN T-complex protein 1 subunit delta OS=Homo sapiens OX=9606 GN=CCT4 PE=1 SV=4	14	14	14	42.5	42.5	42.5	57.924	0	124.65	4473500000	26.2636	26.3535	26.5113	26.3062	26.2487	26.3995
0.436321	-0.0589492	P48637	Glutathione synthetase	GSS	sp|P48637|GSHB_HUMAN Glutathione synthetase OS=Homo sapiens OX=9606 GN=GSS PE=1 SV=1;tr|A0A2R8Y5T7|A0A2R8Y5T7_HUMAN Glutathione synthase (Fragment) OS=Homo sapiens OX=9606 GN=GSS PE=1 SV=1;tr|A0A2R8Y430|A0A2R8Y430_HUMAN Glutathione synthetase OS=Homo sapie	12	12	12	37.6	37.6	37.6	52.384	0	88.383	3008500000	26.1167	26.1308	26.2417	26.0813	26.1861	26.0449
0.0259128	-0.0606499	Q9BYT8	Neurolysin, mitochondrial	NLN	sp|Q9BYT8|NEUL_HUMAN Neurolysin, mitochondrial OS=Homo sapiens OX=9606 GN=NLN PE=1 SV=1;tr|E9PCB6|E9PCB6_HUMAN Neurolysin, mitochondrial OS=Homo sapiens OX=9606 GN=NLN PE=1 SV=1	1	1	1	2.3	2.3	2.3	80.651	0.0011025	1.9592	51493000	22.789	22.2849	21.8925	20.7891	23.131	22.8643
0.128298	-0.0609385	Q99961	Endophilin-A2	SH3GL1	sp|Q99961|SH3G1_HUMAN Endophilin-A2 OS=Homo sapiens OX=9606 GN=SH3GL1 PE=1 SV=1;tr|M0QYE0|M0QYE0_HUMAN Endophilin-A2 (Fragment) OS=Homo sapiens OX=9606 GN=SH3GL1 PE=1 SV=8;tr|M0R0I3|M0R0I3_HUMAN Endophilin-A2 (Fragment) OS=Homo sapiens OX=9606 GN=SH3GL1 PE	3	3	3	13.3	13.3	13.3	41.489	0	27.676	400400000	23.7969	24.1257	24.3572	24.0464	24.1334	23.9173
0.133787	-0.063303	P42704	Leucine-rich PPR motif-containing protein, mitochondrial	LRPPRC	sp|P42704|LPPRC_HUMAN Leucine-rich PPR motif-containing protein, mitochondrial OS=Homo sapiens OX=9606 GN=LRPPRC PE=1 SV=3	28	28	28	29.4	29.4	29.4	157.9	0	184.21	4457400000	26.007	25.7006	25.4046	25.6194	25.6412	25.6616
0.128017	-0.065122	Q99798	Aconitate hydratase, mitochondrial	ACO2	sp|Q99798|ACON_HUMAN Aconitate hydratase, mitochondrial OS=Homo sapiens OX=9606 GN=ACO2 PE=1 SV=2;tr|A2A274|A2A274_HUMAN Aconitate hydratase, mitochondrial OS=Homo sapiens OX=9606 GN=ACO2 PE=1 SV=1	18	18	18	34.1	34.1	34.1	85.424	0	138.08	5602700000	26.8661	26.6164	26.3021	26.6359	26.6037	26.3496
0.0922101	-0.0653324	Q6NVY1	3-hydroxyisobutyryl-CoA hydrolase, mitochondrial	HIBCH	sp|Q6NVY1|HIBCH_HUMAN 3-hydroxyisobutyryl-CoA hydrolase, mitochondrial OS=Homo sapiens OX=9606 GN=HIBCH PE=1 SV=2;tr|F8W8A6|F8W8A6_HUMAN 3-hydroxyisobutyryl-CoA hydrolase, mitochondrial (Fragment) OS=Homo sapiens OX=9606 GN=HIBCH PE=1 SV=1;tr|B9A058|B9A058	8	8	8	28.5	28.5	28.5	43.482	0	38.439	1472000000	25.8137	25.3965	25.0072	25.1563	25.3745	25.4906
0.288048	-0.0662079	P43307	Translocon-associated protein subunit alpha	SSR1	sp|P43307|SSRA_HUMAN Translocon-associated protein subunit alpha OS=Homo sapiens OX=9606 GN=SSR1 PE=1 SV=3;tr|A0A3B3IRT8|A0A3B3IRT8_HUMAN Signal sequence receptor subunit alpha OS=Homo sapiens OX=9606 GN=SSR1 PE=1 SV=1;tr|C9J3L8|C9J3L8_HUMAN Signal sequenc	4	4	4	21	21	21	32.235	0	22.01	801000000	25.1721	25.0187	24.9133	24.8866	25.0718	24.9472
0.317088	-0.0669696	Q99832	T-complex protein 1 subunit eta	CCT7	sp|Q99832|TCPH_HUMAN T-complex protein 1 subunit eta OS=Homo sapiens OX=9606 GN=CCT7 PE=1 SV=2	19	19	19	50.6	50.6	50.6	59.366	0	152.24	4941300000	26.3946	26.2533	26.1208	26.132	26.2529	26.1828
0.246328	-0.0688076	P40227	T-complex protein 1 subunit zeta	CCT6A	sp|P40227|TCPZ_HUMAN T-complex protein 1 subunit zeta OS=Homo sapiens OX=9606 GN=CCT6A PE=1 SV=3	15	15	15	40.7	40.7	40.7	58.024	0	72.189	5131000000	26.6481	26.4485	26.3857	26.3452	26.3513	26.5795
0.0866572	-0.0693232	Q9P2E9	Ribosome-binding protein 1	RRBP1	sp|Q9P2E9|RRBP1_HUMAN Ribosome-binding protein 1 OS=Homo sapiens OX=9606 GN=RRBP1 PE=1 SV=5;tr|A0A087WVV2|A0A087WVV2_HUMAN Ribosome-binding protein 1 OS=Homo sapiens OX=9606 GN=RRBP1 PE=1 SV=1;tr|F8W7S5|F8W7S5_HUMAN Ribosome-binding protein 1 OS=Homo sapie	29	29	29	27.7	27.7	27.7	152.45	0	237.8	6064200000	25.3997	26.0696	26.3455	25.9507	25.8128	25.8433
0.0660608	-0.0694917	Q7Z434	Mitochondrial antiviral-signaling protein	MAVS	sp|Q7Z434|MAVS_HUMAN Mitochondrial antiviral-signaling protein OS=Homo sapiens OX=9606 GN=MAVS PE=1 SV=2	3	3	3	9.4	9.4	9.4	56.527	0	11.581	345870000	23.9539	24.341	24.9353	23.9055	24.428	24.6882
0.212067	-0.069706	P33176	Kinesin-1 heavy chain	KIF5B	sp|P33176|KINH_HUMAN Kinesin-1 heavy chain OS=Homo sapiens OX=9606 GN=KIF5B PE=1 SV=1	18	18	18	27.1	27.1	27.1	109.68	0	113.93	2756800000	25.2914	25.4281	25.4719	25.5072	25.1124	25.3628
0.284731	-0.0700442	O75822	Eukaryotic translation initiation factor 3 subunit J	EIF3J	sp|O75822|EIF3J_HUMAN Eukaryotic translation initiation factor 3 subunit J OS=Homo sapiens OX=9606 GN=EIF3J PE=1 SV=2	3	3	3	19.4	19.4	19.4	29.062	0	7.0887	161620000	23.3296	23.2456	23.5059	23.2406	23.4153	23.2151
0.18131	-0.0737209	O75874	Isocitrate dehydrogenase [NADP] cytoplasmic	IDH1	sp|O75874|IDHC_HUMAN Isocitrate dehydrogenase [NADP] cytoplasmic OS=Homo sapiens OX=9606 GN=IDH1 PE=1 SV=2	18	18	17	56.5	56.5	54.3	46.659	0	161.08	19228000000	28.3286	28.242	28.6765	28.4941	28.2259	28.3059
0.183246	-0.0749467	P09525	Annexin A4;Annexin	ANXA4	sp|P09525|ANXA4_HUMAN Annexin A4 OS=Homo sapiens OX=9606 GN=ANXA4 PE=1 SV=4;tr|Q6P452|Q6P452_HUMAN Annexin OS=Homo sapiens OX=9606 GN=ANXA4 PE=1 SV=1	18	18	18	62.4	62.4	62.4	35.882	0	174.85	40824000000	29.8911	29.4045	29.7461	29.7189	29.5778	29.5201
0.105557	-0.075538	P08319	Alcohol dehydrogenase 4	ADH4	sp|P08319|ADH4_HUMAN All-trans-retinol dehydrogenase [NAD(+)] ADH4 OS=Homo sapiens OX=9606 GN=ADH4 PE=1 SV=5;tr|A0A0D9SFB5|A0A0D9SFB5_HUMAN All-trans-retinol dehydrogenase [NAD(+)] ADH4 OS=Homo sapiens OX=9606 GN=ADH4 PE=1 SV=1;tr|D6RIB1|D6RIB1_HUMAN All-t	3	3	3	11.8	11.8	11.8	40.221	0	5.1297	240790000	23.345	23.8398	24.2273	23.7422	23.6587	23.7846
0.0659635	-0.0767485	Q7L0Y3	Mitochondrial ribonuclease P protein 1	TRMT10C	sp|Q7L0Y3|TM10C_HUMAN tRNA methyltransferase 10 homolog C OS=Homo sapiens OX=9606 GN=TRMT10C PE=1 SV=2;tr|C9JVB6|C9JVB6_HUMAN Mitochondrial ribonuclease P protein 1 (Fragment) OS=Homo sapiens OX=9606 GN=TRMT10C PE=1 SV=1	1	1	1	2.7	2.7	2.7	47.346	0.00056402	2.216	55313000	21.6452	22.9405	22.5751	22.3434	22.5089	22.0782
0.165098	-0.0790094	Q9NP97	Dynein light chain roadblock-type 1;Dynein light chain roadblock-type 2	DYNLRB1;DYNLRB2	sp|Q9NP97|DLRB1_HUMAN Dynein light chain roadblock-type 1 OS=Homo sapiens OX=9606 GN=DYNLRB1 PE=1 SV=3;tr|B1AKR6|B1AKR6_HUMAN Dynein light chain roadblock-type 1 OS=Homo sapiens OX=9606 GN=DYNLRB1 PE=1 SV=1;sp|Q8TF09|DLRB2_HUMAN Dynein light chain roadbloc	4	4	4	60.4	60.4	60.4	10.921	0	17.52	902800000	24.7777	24.9258	25.2149	25.1455	24.7901	24.7458
0.0803314	-0.0798912	O75643	U5 small nuclear ribonucleoprotein 200 kDa helicase	SNRNP200	sp|O75643|U520_HUMAN U5 small nuclear ribonucleoprotein 200 kDa helicase OS=Homo sapiens OX=9606 GN=SNRNP200 PE=1 SV=2;tr|A0A494C1A5|A0A494C1A5_HUMAN U5 small nuclear ribonucleoprotein 200 kDa helicase (Fragment) OS=Homo sapiens OX=9606 GN=SNRNP200 PE=1 SV	11	11	11	8.4	8.4	8.4	244.5	0	61.319	513350000	24.5113	23.8473	23.5715	23.5942	23.788	24.3082
0.068281	-0.0806274	Q12797	Aspartyl/asparaginyl beta-hydroxylase	ASPH	sp|Q12797|ASPH_HUMAN Aspartyl/asparaginyl beta-hydroxylase OS=Homo sapiens OX=9606 GN=ASPH PE=1 SV=3;tr|E5RHJ2|E5RHJ2_HUMAN Aspartyl/asparaginyl beta-hydroxylase OS=Homo sapiens OX=9606 GN=ASPH PE=1 SV=1;tr|E5RHK2|E5RHK2_HUMAN Aspartyl/asparaginyl beta-hyd	2	2	2	5.1	5.1	5.1	85.862	0	15.854	345960000	24.4216	24.9138	24.0462	24.7687	23.73	24.641
0.0325404	-0.080712	Q96KR1	Zinc finger RNA-binding protein	ZFR	sp|Q96KR1|ZFR_HUMAN Zinc finger RNA-binding protein OS=Homo sapiens OX=9606 GN=ZFR PE=1 SV=2	1	1	1	1.5	1.5	1.5	117.01	0.0025961	1.3841	10240000	20.2843	21.214	19.4888	19.0121	21.3243	20.4085
0.165758	-0.0839952	P22059	Oxysterol-binding protein 1;Oxysterol-binding protein 2;Oxysterol-binding protein	OSBP;OSBP2	sp|P22059|OSBP1_HUMAN Oxysterol-binding protein 1 OS=Homo sapiens OX=9606 GN=OSBP PE=1 SV=1;sp|Q969R2|OSBP2_HUMAN Oxysterol-binding protein 2 OS=Homo sapiens OX=9606 GN=OSBP2 PE=1 SV=2;tr|H0YCV6|H0YCV6_HUMAN Oxysterol-binding protein 1 (Fragment) OS=Homo s	1	1	1	2	2	2	89.42	0	10.568	113000000	23.4203	23.238	23.7663	23.5533	23.4423	23.1771
0.235549	-0.084142	Q9BSE5	Agmatinase, mitochondrial	AGMAT	sp|Q9BSE5|SPEB_HUMAN Agmatinase, mitochondrial OS=Homo sapiens OX=9606 GN=AGMAT PE=1 SV=2	8	8	8	30.4	30.4	30.4	37.66	0	57.915	3709000000	27.3358	27.6271	27.2889	27.2868	27.2013	27.5112
0.306937	-0.0867526	Q9H2U2	Inorganic pyrophosphatase 2, mitochondrial	PPA2	sp|Q9H2U2|IPYR2_HUMAN Inorganic pyrophosphatase 2, mitochondrial OS=Homo sapiens OX=9606 GN=PPA2 PE=1 SV=2;tr|D6R967|D6R967_HUMAN Inorganic diphosphatase (Fragment) OS=Homo sapiens OX=9606 GN=PPA2 PE=1 SV=1;tr|D6RGV9|D6RGV9_HUMAN Inorganic diphosphatase (F	6	6	6	27.8	27.8	27.8	37.92	0	15.629	913150000	25.0109	25.2702	24.9197	25.045	24.888	25.0075
0.149559	-0.0881659	Q16630	Cleavage and polyadenylation specificity factor subunit 6	CPSF6	sp|Q16630|CPSF6_HUMAN Cleavage and polyadenylation specificity factor subunit 6 OS=Homo sapiens OX=9606 GN=CPSF6 PE=1 SV=2;tr|F8WJN3|F8WJN3_HUMAN Cleavage and polyadenylation specificity factor subunit 6 OS=Homo sapiens OX=9606 GN=CPSF6 PE=1 SV=1	4	4	4	12.3	12.3	12.3	59.209	0	21.6	428950000	24.7667	24.5585	24.8556	24.2684	24.6876	24.9604
0.281259	-0.08907	P15144	Aminopeptidase N	ANPEP	sp|P15144|AMPN_HUMAN Aminopeptidase N OS=Homo sapiens OX=9606 GN=ANPEP PE=1 SV=4	11	11	11	19.6	19.6	19.6	109.54	0	44.633	1254000000	25.2149	24.959	25.0509	25.1758	24.9609	24.8209
0.467678	-0.0904077	Q96MY1	Nucleolar protein 4-like;Nucleolar protein 4	NOL4L;NOL4	sp|Q96MY1|NOL4L_HUMAN Nucleolar protein 4-like OS=Homo sapiens OX=9606 GN=NOL4L PE=1 SV=2;tr|A0A087X0N3|A0A087X0N3_HUMAN Nucleolar protein 4-like OS=Homo sapiens OX=9606 GN=NOL4L PE=1 SV=1;sp|O94818|NOL4_HUMAN Nucleolar protein 4 OS=Homo sapiens OX=9606 GN	2	2	2	6.2	6.2	6.2	47.214	0.0025747	1.323	91015000	22.6606	22.834	22.8479	22.5777	22.7231	22.7705
0.305071	-0.0904751	P53634	Dipeptidyl peptidase 1;Dipeptidyl peptidase 1 exclusion domain chain;Dipeptidyl peptidase 1 heavy chain;Dipeptidyl peptidase 1 light chain	CTSC	sp|P53634|CATC_HUMAN Dipeptidyl peptidase 1 OS=Homo sapiens OX=9606 GN=CTSC PE=1 SV=2;tr|H0YCY8|H0YCY8_HUMAN Cathepsin C (Fragment) OS=Homo sapiens OX=9606 GN=CTSC PE=1 SV=8	3	3	3	8.4	8.4	8.4	51.853	0	40.149	647970000	24.9381	24.826	25.2094	24.8239	24.9604	24.9177
0.201415	-0.0905749	Q96FV2	Secernin-2	SCRN2	sp|Q96FV2|SCRN2_HUMAN Secernin-2 OS=Homo sapiens OX=9606 GN=SCRN2 PE=1 SV=3;tr|J3QL71|J3QL71_HUMAN Secernin-2 OS=Homo sapiens OX=9606 GN=SCRN2 PE=1 SV=1;tr|J3QRJ1|J3QRJ1_HUMAN Secernin-2 OS=Homo sapiens OX=9606 GN=SCRN2 PE=1 SV=1;tr|J3QR84|J3QR84_HUMAN Sec	8	8	8	30.1	30.1	30.1	46.596	0	82.568	4100000000	26.9515	26.8436	27.0873	27.1295	26.8982	26.5831
0.252553	-0.0923443	Q14103	Heterogeneous nuclear ribonucleoprotein D0	HNRNPD	sp|Q14103|HNRPD_HUMAN Heterogeneous nuclear ribonucleoprotein D0 OS=Homo sapiens OX=9606 GN=HNRNPD PE=1 SV=1;tr|H0YA96|H0YA96_HUMAN Heterogeneous nuclear ribonucleoprotein D0 (Fragment) OS=Homo sapiens OX=9606 GN=HNRNPD PE=1 SV=1;tr|D6RAF8|D6RAF8_HUMAN Het	6	6	6	18	18	18	38.434	0	45.349	5452500000	28.7213	28.5753	28.6091	28.4921	28.333	28.8036
0.173412	-0.0933094	Q9NP58	ATP-binding cassette sub-family B member 6, mitochondrial	ABCB6	sp|Q9NP58|ABCB6_HUMAN ATP-binding cassette sub-family B member 6, mitochondrial OS=Homo sapiens OX=9606 GN=ABCB6 PE=1 SV=1	1	1	1	2.4	2.4	2.4	93.884	0	11.714	142130000	23.5358	23.2161	22.9959	23.03	23.0214	23.4164
0.192214	-0.0941079	Q9BX66	Sorbin and SH3 domain-containing protein 1	SORBS1	sp|Q9BX66|SRBS1_HUMAN Sorbin and SH3 domain-containing protein 1 OS=Homo sapiens OX=9606 GN=SORBS1 PE=1 SV=3;tr|A0A0U1RQI5|A0A0U1RQI5_HUMAN Sorbin and SH3 domain-containing protein 1 (Fragment) OS=Homo sapiens OX=9606 GN=SORBS1 PE=1 SV=1	6	6	6	7.4	7.4	7.4	142.51	0	37.061	549340000	24.3042	24.6387	24.1811	24.1693	24.1355	24.5369
0.168287	-0.0973765	P62857	40S ribosomal protein S28	RPS28	sp|P62857|RS28_HUMAN 40S ribosomal protein S28 OS=Homo sapiens OX=9606 GN=RPS28 PE=1 SV=1	2	2	2	30.4	30.4	30.4	7.8409	0	16.377	951620000	25.9006	26.4456	26.4525	25.9372	26.3351	26.2342
0.288949	-0.0977033	Q8WUM4	Programmed cell death 6-interacting protein	PDCD6IP	sp|Q8WUM4|PDC6I_HUMAN Programmed cell death 6-interacting protein OS=Homo sapiens OX=9606 GN=PDCD6IP PE=1 SV=1	12	12	12	23.5	23.5	23.5	96.022	0	60.784	1609900000	25.3357	24.9654	24.9659	25.032	25.0666	24.8754
0.0762812	-0.0989513	P19388	DNA-directed RNA polymerases I, II, and III subunit RPABC1	POLR2E	sp|P19388|RPAB1_HUMAN DNA-directed RNA polymerases I, II, and III subunit RPABC1 OS=Homo sapiens OX=9606 GN=POLR2E PE=1 SV=4;tr|A0A087WVZ9|A0A087WVZ9_HUMAN DNA-directed RNA polymerase II subunit E OS=Homo sapiens OX=9606 GN=POLR2E PE=1 SV=1;tr|A0A0A0MQR7|A	1	1	1	8.1	8.1	8.1	24.551	0	3.8086	35349000	22.1721	21.8312	21.8841	20.9869	22.1816	22.4222
0.0921713	-0.0993029	Q15393	Splicing factor 3B subunit 3	SF3B3	sp|Q15393|SF3B3_HUMAN Splicing factor 3B subunit 3 OS=Homo sapiens OX=9606 GN=SF3B3 PE=1 SV=4	7	7	7	10.5	10.5	10.5	135.58	0	27.706	690250000	25.0729	24.9226	23.92	24.3608	24.4671	24.7896
0.123205	-0.100899	Q01970	1-phosphatidylinositol 4,5-bisphosphate phosphodiesterase beta-3	PLCB3	sp|Q01970|PLCB3_HUMAN 1-phosphatidylinositol 4,5-bisphosphate phosphodiesterase beta-3 OS=Homo sapiens OX=9606 GN=PLCB3 PE=1 SV=2	7	7	7	9.8	9.8	9.8	138.8	0	74.175	602140000	25.4186	25.4574	24.6149	24.8832	25.2883	25.0167
0.213063	-0.102483	P30086	Phosphatidylethanolamine-binding protein 1;Hippocampal cholinergic neurostimulating peptide	PEBP1	sp|P30086|PEBP1_HUMAN Phosphatidylethanolamine-binding protein 1 OS=Homo sapiens OX=9606 GN=PEBP1 PE=1 SV=3	5	5	5	52.9	52.9	52.9	21.057	0	112.92	6361200000	27.1499	27.143	27.6922	27.2232	27.1546	27.2997
0.55686	-0.103952	P04181	Ornithine aminotransferase, mitochondrial;Ornithine aminotransferase, hepatic form;Ornithine aminotransferase, renal form	OAT	sp|P04181|OAT_HUMAN Ornithine aminotransferase, mitochondrial OS=Homo sapiens OX=9606 GN=OAT PE=1 SV=1	14	14	14	47.2	47.2	47.2	48.534	0	83.861	10649000000	27.7553	27.6386	27.5583	27.4915	27.4825	27.6663
0.170005	-0.105292	Q9Y2X3	Nucleolar protein 58	NOP58	sp|Q9Y2X3|NOP58_HUMAN Nucleolar protein 58 OS=Homo sapiens OX=9606 GN=NOP58 PE=1 SV=1	4	4	4	11.3	11.3	11.3	59.578	0	7.2568	368490000	24.6675	24.921	24.5092	24.2239	24.6431	24.9148
0.414443	-0.107032	Q92945	Far upstream element-binding protein 2	KHSRP	sp|Q92945|FUBP2_HUMAN Far upstream element-binding protein 2 OS=Homo sapiens OX=9606 GN=KHSRP PE=1 SV=4;tr|A0A087WTP3|A0A087WTP3_HUMAN Far upstream element-binding protein 2 OS=Homo sapiens OX=9606 GN=KHSRP PE=1 SV=1;tr|M0R0I5|M0R0I5_HUMAN Far upstream ele	16	16	15	33.1	33.1	31.1	73.114	0	119.76	2421800000	25.105	25.3743	25.4472	25.2661	25.1449	25.1944
0.142227	-0.107128	Q5VT66	Mitochondrial amidoxime-reducing component 1	2020-03-01	sp|Q5VT66|MARC1_HUMAN Mitochondrial amidoxime-reducing component 1 OS=Homo sapiens OX=9606 GN=MTARC1 PE=1 SV=1;tr|H7BYZ9|H7BYZ9_HUMAN Mitochondrial amidoxime-reducing component 1 (Fragment) OS=Homo sapiens OX=9606 GN=MTARC1 PE=1 SV=1;tr|A0A494C1P3|A0A494C1	4	4	4	21.4	21.4	21.4	37.499	0	24.124	620630000	26.1281	25.8819	25.1976	25.6444	25.5857	25.6561
0.229418	-0.109896	Q9Y5S9	RNA-binding protein 8A	RBM8A	sp|Q9Y5S9|RBM8A_HUMAN RNA-binding protein 8A OS=Homo sapiens OX=9606 GN=RBM8A PE=1 SV=1	1	1	1	14.9	14.9	14.9	19.889	0	5.6871	230440000	24.5109	24.4522	24.6073	24.7482	24.371	24.1215
0.345664	-0.110329	P00491	Purine nucleoside phosphorylase	PNP	sp|P00491|PNPH_HUMAN Purine nucleoside phosphorylase OS=Homo sapiens OX=9606 GN=PNP PE=1 SV=2;tr|G3V5M2|G3V5M2_HUMAN Inosine-guanosine phosphorylase (Fragment) OS=Homo sapiens OX=9606 GN=PNP PE=1 SV=1	11	11	11	63	63	63	32.118	0	75.698	2744400000	26.6305	26.6146	26.8822	26.6784	26.4002	26.7176
0.614115	-0.110456	Q9Y2S2	Lambda-crystallin homolog	CRYL1	sp|Q9Y2S2|CRYL1_HUMAN Lambda-crystallin homolog OS=Homo sapiens OX=9606 GN=CRYL1 PE=1 SV=3;tr|A0A2R8YCZ4|A0A2R8YCZ4_HUMAN Lambda-crystallin homolog OS=Homo sapiens OX=9606 GN=CRYL1 PE=1 SV=1;tr|A0A2R8YFQ7|A0A2R8YFQ7_HUMAN Lambda-crystallin homolog OS=Homo	6	6	6	31	31	31	35.419	0	27.537	834740000	24.8207	24.9141	24.8769	24.9121	24.6887	24.6795
0.0777337	-0.112043	Q5K4L6	Long-chain fatty acid transport protein 3	SLC27A3	sp|Q5K4L6|S27A3_HUMAN Solute carrier family 27 member 3 OS=Homo sapiens OX=9606 GN=SLC27A3 PE=1 SV=4;tr|X6R3N0|X6R3N0_HUMAN Solute carrier family 27 (Fatty acid transporter), member 3, isoform CRA_d OS=Homo sapiens OX=9606 GN=SLC27A3 PE=1 SV=1	2	2	2	7.6	7.6	7.6	73.55	0.0026042	1.4118	23299000	20.8557	19.8194	19.3251	19.4222	20.1272	20.1148
0.339993	-0.113495	P62826	GTP-binding nuclear protein Ran	RAN	sp|P62826|RAN_HUMAN GTP-binding nuclear protein Ran OS=Homo sapiens OX=9606 GN=RAN PE=1 SV=3;tr|B5MDF5|B5MDF5_HUMAN GTP-binding nuclear protein Ran OS=Homo sapiens OX=9606 GN=RAN PE=1 SV=1;tr|J3KQE5|J3KQE5_HUMAN GTP-binding nuclear protein Ran (Fragment) O	5	5	5	25.9	25.9	25.9	24.423	0	22.899	5926500000	28.0282	27.7702	28.1607	27.9289	27.9688	27.721
0.140974	-0.116203	P62873	Guanine nucleotide-binding protein G(I)/G(S)/G(T) subunit beta-1	GNB1	sp|P62873|GBB1_HUMAN Guanine nucleotide-binding protein G(I)/G(S)/G(T) subunit beta-1 OS=Homo sapiens OX=9606 GN=GNB1 PE=1 SV=3;tr|B3KVK2|B3KVK2_HUMAN Guanine nucleotide-binding protein G(I)/G(S)/G(T) subunit beta-1 OS=Homo sapiens OX=9606 GN=GNB1 PE=1 SV=	6	6	4	32.4	32.4	22.4	37.377	0	47.525	1067700000	25.7346	25.3804	25.0686	24.9062	25.2101	25.7187
0.437657	-0.119647	Q9Y333	U6 snRNA-associated Sm-like protein LSm2	LSM2	sp|Q9Y333|LSM2_HUMAN U6 snRNA-associated Sm-like protein LSm2 OS=Homo sapiens OX=9606 GN=LSM2 PE=1 SV=1	2	2	2	40	40	40	10.834	0	15.431	388630000	24.5085	24.726	24.8069	24.4129	24.6031	24.6663
0.22302	-0.119953	Q7L9L4	MOB kinase activator 1B;MOB kinase activator 1A	MOB1B;MOB1A	sp|Q7L9L4|MOB1B_HUMAN MOB kinase activator 1B OS=Homo sapiens OX=9606 GN=MOB1B PE=1 SV=3;sp|Q9H8S9|MOB1A_HUMAN MOB kinase activator 1A OS=Homo sapiens OX=9606 GN=MOB1A PE=1 SV=4	1	1	1	5.1	5.1	5.1	25.091	0	4.37	165110000	23.8683	24.1645	24.1905	23.5941	24.0814	24.188
0.312584	-0.120747	P62333	26S protease regulatory subunit 10B	PSMC6	sp|P62333|PRS10_HUMAN 26S proteasome regulatory subunit 10B OS=Homo sapiens OX=9606 GN=PSMC6 PE=1 SV=1;tr|A0A087X2I1|A0A087X2I1_HUMAN 26S proteasome regulatory subunit 10B OS=Homo sapiens OX=9606 GN=PSMC6 PE=1 SV=1;tr|H0YJC0|H0YJC0_HUMAN 26S proteasome reg	10	10	10	38.8	38.8	38.8	44.172	0	44.153	1805300000	25.0642	25.182	25.5556	25.2407	25.0522	25.1467
0.893521	-0.121377	O14818	Proteasome subunit alpha type-7;Proteasome subunit alpha type-7-like	PSMA7;PSMA8	sp|O14818|PSA7_HUMAN Proteasome subunit alpha type-7 OS=Homo sapiens OX=9606 GN=PSMA7 PE=1 SV=1;sp|Q8TAA3|PSMA8_HUMAN Proteasome subunit alpha-type 8 OS=Homo sapiens OX=9606 GN=PSMA8 PE=2 SV=3;tr|H0Y586|H0Y586_HUMAN Proteasome endopeptidase complex (Fragme	8	8	8	46	46	46	27.887	0	46.319	1533500000	25.5979	25.6302	25.6183	25.4154	25.4491	25.6178
[truncated: 746 more rows]
